# Supplementary material for: Integrase-LEDGF/p75 complex triggers the formation of biomolecular condensates that modulate HIV-1 integration efficiency in vitro
Source: J Biol Chem. 2024 May 16;300(6):107374. doi: 10.1016/j.jbc.2024.107374 (PMC11208922; doi:10.1016/j.jbc.2024.107374)
Supplement: Supporting File [file mmc2.xlsx]

## Sheet: raw data
Checked	Protein FDR Confidence: Combined	Master	Accession	Description	Contaminant	Coverage [%]	# Peptides	# PSMs	# Unique Peptides	# AAs	MW [kDa]	calc. pI	# Protein Groups	Modifications
FALSE	High	Master Protein	p00001	seq HIS LEDGF human	FALSE	68	51	7006	17	569	64.9	8.97	1	Phospho [T68; T78; T81; T130; S133; S136; S137; T146; T153; S160; T171; T172; S302; T303; S304; S306; S465; S513; S527; S531; S553]; Acetyl [K6; K455]; Methyl [K65; K70; K87; K144; K446]
	Checked	Confidence	Annotated Sequence	Modifications	Qvality PEP	Qvality q-value	# Protein Groups	# Proteins	# PSMs	Master Protein Accessions	Positions in Master Proteins	Modifications in Master Proteins	# Missed Cleavages	Theo. MH+ [Da]	Contaminant	Abundances (Scaled): F1: Sample	Quan Info	Found in Sample: [S1] F1: Sample	Confidence (by Search Engine): A10 Sequest HT	Percolator q-Value (by Search Engine): A10 Sequest HT	Percolator PEP (by Search Engine): A10 Sequest HT	XCorr (by Search Engine): A10 Sequest HT	Top Apex RT [min]	Quan Usage	Quan Ratio Usage	Sequence in Protein	Positions in Proteins
	FALSE	High	[K].MKGYPHWPAR.[IV]		0.00913831	0.000424116	4	8	6	A0A8C2LZG3; A0A8C2LZQ2; p00001; A0A061IJB5	A0A8C2LZG3 [20-29]; A0A8C2LZQ2 [15-24]; p00001 [46-55]; A0A061IJB5 [15-24]		1	1242.62	FALSE	100	Shared	High	High	5.934e-05	0.0003081	2.52	11.1	Not Used	Not Used	K.MKGYPHWPAR.V	[46-55]
	FALSE	High	[K].QEEQMETEQQNKDEGKKPEVK.[K]	1xOxidation [M5]	6.59825e-06	0.000424116	2	2	4	p00001; A0A061IJB5	p00001 [349-369]; A0A061IJB5 [317-337]		2	2548.18	FALSE	100	Shared	High	High	5.934e-05	4.176e-09	5.19	6.48	Not Used	Not Used	K.QEEQMETEQQNKDEGKKPEVK.K	[349-369]
	FALSE	High	[K].QEEQMETEQQNKDEGKKPEVK.[K]		1.22789e-05	0.000424116	2	2	7	p00001; A0A061IJB5	p00001 [349-369]; A0A061IJB5 [317-337]		2	2532.19	FALSE	100	Shared	High	High	5.934e-05	1.087e-08	5.75	6.54	Not Used	Not Used	K.QEEQMETEQQNKDEGKKPEVK.K	[349-369]
	FALSE	High	[K].QEEQMETEQQNKDEGKKPEVK.[K]	1xGln->pyro-Glu [N-Term]	5.0954e-05	0.000424116	2	2	7	p00001; A0A061IJB5	p00001 [349-369]; A0A061IJB5 [317-337]		2	2515.16	FALSE	100	Shared	High	High	5.934e-05	9.874e-08	4.35	6.8	Not Used	Not Used	K.QEEQMETEQQNKDEGKKPEVK.K	[349-369]
	FALSE	High	[K].NSLKIDNLDVNR.[C]		0.000196686	0.000424116	2	2	6	p00001; A0A061IJB5	p00001 [392-403]; A0A061IJB5 [360-371]		1	1400.75	FALSE	100	Shared	High	High	5.934e-05	8.029e-07	3.45	24.14	Not Used	Not Used	K.NSLKIDNLDVNR.C	[392-403]
	FALSE	High	[K].NMFLVGEGDSVITQVLNK.[S]		1.06624e-08	0.000424116	2	3	246	p00001; A0A061IJB5	p00001 [456-473]; A0A061IJB5 [424-441]		0	1964.02	FALSE	100	Shared	High	High	5.934e-05	1.969e-13	4.54	80.99	Not Used	Not Used	K.NMFLVGEGDSVITQVLNK.S	[456-473]
	FALSE	High	[K].NMFLVGEGDSVITQVLNK.[S]	1xOxidation [M2]	1.96042e-08	0.000424116	2	3	104	p00001; A0A061IJB5	p00001 [456-473]; A0A061IJB5 [424-441]		0	1980.01	FALSE	100	Shared	High	High	5.934e-05	5.057e-13	5.58	78.92	Not Used	Not Used	K.NMFLVGEGDSVITQVLNK.S	[456-473]
	FALSE	High	[R].NMLKGQHEKEAADR.[K]		0.000149944	0.000424116	1	1	5	p00001	p00001 [332-345]		2	1626.8	FALSE	100		High	High	5.934e-05	5.265e-07	4.27	5.75	Used	Used	R.NMLKGQHEKEAADR.K	[332-345]
	FALSE	High	[K].QEEQMETEQQNKDEGK.[K]	1xGln->pyro-Glu [N-Term]	1.41908e-05	0.000424116	2	2	7	p00001; A0A061IJB5	p00001 [349-364]; A0A061IJB5 [317-332]		1	1933.81	FALSE	100	Shared	High	High	5.934e-05	1.366e-08	4.82	8.2	Not Used	Not Used	K.QEEQMETEQQNKDEGK.K	[349-364]
	FALSE	High	[R].IHAEIKNSLKIDNLDVNR.[C]		1.54281e-06	0.000424116	2	2	11	p00001; A0A061IJB5	p00001 [386-403]; A0A061IJB5 [354-371]		2	2092.15	FALSE	100	Shared	High	High	5.934e-05	4.398e-10	4.31	29.39	Not Used	Not Used	R.IHAEIKNSLKIDNLDVNR.C	[386-403]
	FALSE	High	[K].IDNLDVNR.[C]		0.00435907	0.000424116	2	2	946	p00001; A0A061IJB5	p00001 [396-403]; A0A061IJB5 [364-371]		0	958.495	FALSE	100	Shared	High	High	5.934e-05	9.744e-05	2.79	12.29	Not Used	Not Used	K.IDNLDVNR.C	[396-403]
	FALSE	High	[K].LPIFFFGTHETAFLGPK.[D]		6.48705e-12	0.000424116	2	5	271	p00001; A0A061IJB5	p00001 [71-87]; A0A061IJB5 [40-56]		0	1922.02	FALSE	100	Shared	High	High	5.934e-05	2.07e-18	5.14	79.2	Not Used	Not Used	K.LPIFFFGTHETAFLGPK.D	[71-87]
	FALSE	High	[K].LPIFFFGTHETAFLGPK.[D]	1xPhospho [T]	0.0109436	0.000424116	2	5	10	p00001; A0A061IJB5	p00001 [71-87]; A0A061IJB5 [40-56]	p00001 1xPhospho [T]; A0A061IJB5 1xPhospho [T]	0	2001.99	FALSE	100	Shared	High	High	5.934e-05	0.0004081	2.84	78.93	Not Used	Not Used	K.LPIFFFGTHETAFLGPK.D	[71-87]
	FALSE	High	[K].LPIFFFGTHETAFLGPKDIFPYSENK.[E]		3.32722e-10	0.000424116	2	5	2	p00001; A0A061IJB5	p00001 [71-96]; A0A061IJB5 [40-65]		1	3015.53	FALSE	100	Shared	High	High	5.934e-05	9.146e-16	5.44	80.57	Not Used	Not Used	K.LPIFFFGTHETAFLGPKDIFPYSENK.E	[71-96]
	FALSE	High	[K].LPIFFFGTHETAFLGPKDIFPYSENKEK.[Y]		0.00104497	0.000424116	2	5	1	p00001; A0A061IJB5	p00001 [71-98]; A0A061IJB5 [40-67]		2	3272.67	FALSE	100	Shared	High	High	5.934e-05	1.062e-05	6.19	78.73	Not Used	Not Used	K.LPIFFFGTHETAFLGPKDIFPYSENKEK.Y	[71-98]
	FALSE	High	[R].VDEVPDGAVKPPTNK.[L]		4.54012e-06	0.000424116	2	5	423	p00001; A0A061IJB5	p00001 [56-70]; A0A061IJB5 [25-39]		0	1565.82	FALSE	100	Shared	High	High	5.934e-05	2.342e-09	3.79	14.7	Not Used	Not Used	R.VDEVPDGAVKPPTNK.L	[56-70]
	FALSE	High	[R].VDEVPDGAVKPPTNKLPIFFFGTHETAFLGPK.[D]		1.95023e-07	0.000424116	2	5	3	p00001; A0A061IJB5	p00001 [56-87]; A0A061IJB5 [25-56]		1	3468.82	FALSE	100	Shared	High	High	5.934e-05	1.788e-11	5.06	77.41	Not Used	Not Used	R.VDEVPDGAVKPPTNKLPIFFFGTHETAFLGPK.D	[56-87]
	FALSE	High	[R].VDEVPDGAVKPPTNKLPIFFFGTHETAFLGPK.[D]	1xMethyl [K15]	6.84134e-06	0.000424116	2	5	1	p00001; A0A061IJB5	p00001 [56-87]; A0A061IJB5 [25-56]	p00001 1xMethyl [K70]; A0A061IJB5 1xMethyl [K39]	1	3482.84	FALSE	100	Shared	High	High	5.934e-05	4.421e-09	4.01	77.33	Not Used	Not Used	R.VDEVPDGAVKPPTNKLPIFFFGTHETAFLGPK.D	[56-87]
	FALSE	High	[R].VDEVPDGAVKPPTNKLPIFFFGTHETAFLGPK.[D]	2xMethyl [K10; K15]	0.00189795	0.000424116	2	5	3	p00001; A0A061IJB5	p00001 [56-87]; A0A061IJB5 [25-56]	p00001 2xMethyl [K65; K70]; A0A061IJB5 2xMethyl [K34; K39]	1	3496.85	FALSE		No Quan Values	High	High	5.934e-05	2.673e-05	4.22		Not Used	Not Used	R.VDEVPDGAVKPPTNKLPIFFFGTHETAFLGPK.D	[56-87]
	FALSE	High	[K].VSQVIMEK.[S]		0.00443855	0.000424116	2	3	685	p00001; A0A061IJB5	p00001 [439-446]; A0A061IJB5 [407-414]		0	933.507	FALSE	100	Shared	High	High	5.934e-05	0.0001002	2.39	9.81	Not Used	Not Used	K.VSQVIMEK.S	[439-446]
	FALSE	High	[K].VSQVIMEK.[S]	1xMethyl [K8]	0.0142518	0.000424116	2	3	2	p00001; A0A061IJB5	p00001 [439-446]; A0A061IJB5 [407-414]	p00001 1xMethyl [K446]; A0A061IJB5 1xMethyl [K414]	0	947.523	FALSE	100	Shared	High	High	5.934e-05	0.0006152	2.43	13.98	Not Used	Not Used	K.VSQVIMEK.S	[439-446]
	FALSE	High	[K].VSQVIMEK.[S]	1xOxidation [M6]	0.0125644	0.000424116	2	3	113	p00001; A0A061IJB5	p00001 [439-446]; A0A061IJB5 [407-414]		0	949.502	FALSE	100	Shared	High	High	5.934e-05	0.0005032	2.66	7.93	Not Used	Not Used	K.VSQVIMEK.S	[439-446]
	FALSE	High	[K].QSNASSDVEVEEK.[E]	1xGln->pyro-Glu [N-Term]	6.5138e-07	0.000424116	2	5	61	p00001; A0A061IJB5	p00001 [132-144]; A0A061IJB5 [101-113]		0	1404.61	FALSE	100	Shared	High	High	5.934e-05	1.156e-10	3.59	15.46	Not Used	Not Used	K.QSNASSDVEVEEK.E	[132-144]
	FALSE	High	[K].QSNASSDVEVEEK.[E]		2.39597e-06	0.000424116	2	5	132	p00001; A0A061IJB5	p00001 [132-144]; A0A061IJB5 [101-113]		0	1421.64	FALSE	100	Shared	High	High	5.934e-05	8.7e-10	2.18	6.93	Not Used	Not Used	K.QSNASSDVEVEEK.E	[132-144]
	FALSE	High	[K].QSNASSDVEVEEK.[E]	1xMethyl [K13]	6.03258e-05	0.000424116	2	5	1	p00001; A0A061IJB5	p00001 [132-144]; A0A061IJB5 [101-113]	p00001 1xMethyl [K144]; A0A061IJB5 1xMethyl [K113]	0	1435.65	FALSE	100	Shared	High	High	5.934e-05	1.279e-07	3.44	8.56	Not Used	Not Used	K.QSNASSDVEVEEK.E	[132-144]
	FALSE	High	[K].QSNASSDVEVEEK.[E]	1xPhospho [S]; 1xGln->pyro-Glu [N-Term]	3.88132e-06	0.000424116	2	5	78	p00001; A0A061IJB5	p00001 [132-144]; A0A061IJB5 [101-113]	p00001 1xPhospho [S]; A0A061IJB5 1xPhospho [S]	0	1484.58	FALSE	100	Shared	High	High	5.934e-05	1.829e-09	3.82	24.61	Not Used	Not Used	K.QSNASSDVEVEEK.E	[132-144]
	FALSE	High	[K].QSNASSDVEVEEK.[E]	1xPhospho [S]	1.13438e-06	0.000424116	2	5	122	p00001; A0A061IJB5	p00001 [132-144]; A0A061IJB5 [101-113]	p00001 1xPhospho [S]; A0A061IJB5 1xPhospho [S]	0	1501.61	FALSE	100	Shared	High	High	5.934e-05	2.722e-10	3.68	10.13	Not Used	Not Used	K.QSNASSDVEVEEK.E	[132-144]
	FALSE	High	[K].QSNASSDVEVEEK.[E]	1xPhospho [S6]; 1xMethyl [K13]	0.0193456	0.000424116	2	5	2	p00001; A0A061IJB5	p00001 [132-144]; A0A061IJB5 [101-113]	p00001 1xPhospho [S137]; 1xMethyl [K144]; A0A061IJB5 1xPhospho [S106]; 1xMethyl [K113]	0	1515.62	FALSE	100	Shared	High	High	5.934e-05	0.000983	1.61	14.33	Not Used	Not Used	K.QSNASSDVEVEEK.E	[132-144]
	FALSE	High	[K].QSNASSDVEVEEK.[E]	2xPhospho [S5; S]	0.00102624	0.000424116	2	5	47	p00001; A0A061IJB5	p00001 [132-144]; A0A061IJB5 [101-113]	p00001 2xPhospho [S136; S]; A0A061IJB5 2xPhospho [S105; S]	0	1581.57	FALSE	100	Shared	High	High	5.934e-05	1.035e-05	3.1	15.52	Not Used	Not Used	K.QSNASSDVEVEEK.E	[132-144]
	FALSE	High	[K].QSNASSDVEVEEKETSVSKEDTDHEEK.[A]		0.000344595	0.000424116	1	1	1	p00001	p00001 [132-158]		2	3036.34	FALSE	100		High	High	5.934e-05	1.901e-06	2.06	7.97	Used	Used	K.QSNASSDVEVEEKETSVSKEDTDHEEK.A	[132-158]
	FALSE	High	[K].TLNGGSDAQDGNQPQHNGESNEDSK.[D]		7.93483e-09	0.000424116	1	1	49	p00001	p00001 [508-532]		0	2599.09	FALSE	100		High	High	5.934e-05	1.254e-13	5.31	9.75	Used	Used	K.TLNGGSDAQDGNQPQHNGESNEDSK.D	[508-532]
	FALSE	High	[K].TLNGGSDAQDGNQPQHNGESNEDSK.[D]	1xPhospho [S6]	2.18877e-06	0.000424116	1	1	2	p00001	p00001 [508-532]	p00001 1xPhospho [S513]	0	2679.06	FALSE	100		High	High	5.934e-05	7.574e-10	5.03	6.65	Used	Used	K.TLNGGSDAQDGNQPQHNGESNEDSK.D	[508-532]
	FALSE	High	[K].TLNGGSDAQDGNQPQHNGESNEDSKDNHEASTK.[K]		9.30457e-06	0.000424116	1	1	9	p00001	p00001 [508-540]		1	3481.47	FALSE	100		High	High	5.934e-05	7.108e-09	5.32	6.53	Used	Used	K.TLNGGSDAQDGNQPQHNGESNEDSKDNHEASTK.K	[508-540]
	FALSE	High	[K].TLNGGSDAQDGNQPQHNGESNEDSKDNHEASTK.[K]	1xPhospho [S]	0.023564	0.000424116	1	1	2	p00001	p00001 [508-540]	p00001 1xPhospho [S]	1	3561.44	FALSE	100		High	High	5.934e-05	0.001344	5.91	6.54	Used	Used	K.TLNGGSDAQDGNQPQHNGESNEDSKDNHEASTK.K	[508-540]
	FALSE	High	[K].TGVTSTSDSEEEGDDQEGEK.[K]		1.49822e-05	0.000424116	1	1	1	p00001	p00001 [298-317]		0	2099.84	FALSE	100		High	High	5.934e-05	1.49e-08	4.36	6.83	Used	Used	K.TGVTSTSDSEEEGDDQEGEK.K	[298-317]
	FALSE	High	[K].TGVTSTSDSEEEGDDQEGEK.[K]	1xPhospho [S/T]	1.0247e-05	0.000424116	1	1	25	p00001	p00001 [298-317]	p00001 1xPhospho [T/S]	0	2179.8	FALSE	100		High	High	5.934e-05	8.26e-09	5.63	9.56	Used	Used	K.TGVTSTSDSEEEGDDQEGEK.K	[298-317]
	FALSE	High	[K].TGVTSTSDSEEEGDDQEGEK.[K]	2xPhospho [S7; S]	0.000485923	0.000424116	1	1	52	p00001	p00001 [298-317]	p00001 2xPhospho [S304; S]	0	2259.77	FALSE	100		High	High	5.934e-05	3.261e-06	4.79	14.05	Used	Used	K.TGVTSTSDSEEEGDDQEGEK.K	[298-317]
	FALSE	High	[K].TGVTSTSDSEEEGDDQEGEKK.[R]		0.000186296	0.000424116	1	1	1	p00001	p00001 [298-318]		1	2227.93	FALSE		No Quan Values	High	High	5.934e-05	7.376e-07	4.54		Not Used	Not Used	K.TGVTSTSDSEEEGDDQEGEKK.R	[298-318]
	FALSE	High	[K].TGVTSTSDSEEEGDDQEGEKK.[R]	2xPhospho [S7; S9]	4.35247e-06	0.000424116	1	1	6	p00001	p00001 [298-318]	p00001 2xPhospho [S304; S306]	1	2387.86	FALSE	100		High	High	5.934e-05	2.184e-09	5.39	7.06	Used	Used	K.TGVTSTSDSEEEGDDQEGEKK.R	[298-318]
	FALSE	High	[K].STMLYNKFKNMFLVGEGDSVITQVLNK.[S]		0.0194617	0.000424116	2	3	1	p00001; A0A061IJB5	p00001 [447-473]; A0A061IJB5 [415-441]		2	3076.58	FALSE	100	Shared	High	High	5.934e-05	0.0009945	3.07	79.56	Not Used	Not Used	K.STMLYNKFKNMFLVGEGDSVITQVLNK.S	[447-473]
	FALSE	High	[R].DYKDDDDNHHHHHHHHHHLEVLFQGPTR.[M]		4.07314e-06	0.000424116	1	1	179	p00001	p00001 [4-31]		1	3510.57	FALSE	100		High	High	5.934e-05	1.967e-09	3.76	66.92	Used	Used	R.DYKDDDDNHHHHHHHHHHLEVLFQGPTR.M	[4-31]
	FALSE	High	[K].FKNMFLVGEGDSVITQVLNK.[S]		2.31273e-05	0.000424116	2	3	2	p00001; A0A061IJB5	p00001 [454-473]; A0A061IJB5 [422-441]		1	2239.18	FALSE	100	Shared	High	High	5.934e-05	2.906e-08	4.63	78.91	Not Used	Not Used	K.FKNMFLVGEGDSVITQVLNK.S	[454-473]
	FALSE	High	[K].FKNMFLVGEGDSVITQVLNK.[S]	1xOxidation [M4]	4.29323e-08	0.000424116	2	3	5	p00001; A0A061IJB5	p00001 [454-473]; A0A061IJB5 [422-441]		1	2255.17	FALSE	100	Shared	High	High	5.934e-05	1.714e-12	4.21	76.43	Not Used	Not Used	K.FKNMFLVGEGDSVITQVLNK.S	[454-473]
	FALSE	High	[K].FKNMFLVGEGDSVITQVLNK.[S]	1xAcetyl [K2]; 1xOxidation [M4]	0.00150942	0.000424116	2	3	1	p00001; A0A061IJB5	p00001 [454-473]; A0A061IJB5 [422-441]	p00001 1xAcetyl [K455]; A0A061IJB5 1xAcetyl [K423]	1	2297.18	FALSE	100	Shared	High	High	5.934e-05	1.878e-05	3.49	81.26	Not Used	Not Used	K.FKNMFLVGEGDSVITQVLNK.S	[454-473]
	FALSE	High	[R].FKVSQVIMEK.[S]		0.00120765	0.000424116	2	3	13	p00001; A0A061IJB5	p00001 [437-446]; A0A061IJB5 [405-414]		1	1208.67	FALSE	100	Shared	High	High	5.934e-05	1.333e-05	1.94	25.97	Not Used	Not Used	R.FKVSQVIMEK.S	[437-446]
	FALSE	High	[K].FSSQQAATK.[Q]		0.0153152	0.000424116	1	1	45	p00001	p00001 [123-131]		0	967.484	FALSE	100		High	High	5.934e-05	0.0006866	2.29	12.83	Used	Used	K.FSSQQAATK.Q	[123-131]
	FALSE	High	[K].FSSQQAATKQSNASSDVEVEEK.[E]	1xPhospho [S11]	0.0245694	0.000424116	1	1	1	p00001	p00001 [123-144]	p00001 1xPhospho [S133]	1	2450.07	FALSE	100		High	High	5.934e-05	0.001439	2.93	14.61	Used	Used	K.FSSQQAATKQSNASSDVEVEEK.E	[123-144]
	FALSE	High	[K].FSSQQAATKQSNASSDVEVEEK.[E]	2xPhospho [S/T]	0.00137892	0.000424116	1	1	9	p00001	p00001 [123-144]	p00001 2xPhospho [S/T]	1	2530.04	FALSE	100		High	High	5.934e-05	1.635e-05	5.13	19.31	Used	Used	K.FSSQQAATKQSNASSDVEVEEK.E	[123-144]
	FALSE	High	[K].ETSVSKEDTDHEEKASNEDVTK.[A]	3xPhospho [T2; T9; S16]	0.0108129	0.000424116	1	1	1	p00001	p00001 [145-166]	p00001 3xPhospho [T146; T153; S160]	2	2718.01	FALSE	100		High	High	5.934e-05	0.0003981	7.29	6.83	Used	Used	K.ETSVSKEDTDHEEKASNEDVTK.A	[145-166]
	FALSE	High	[R].ETEISLKDSTLDNTR.[E]		3.57004e-05	0.000424116	1	1	9	p00001	p00001 [549-563]		1	1721.86	FALSE	100		High	High	5.934e-05	5.711e-08	3.41	25.93	Used	Used	R.ETEISLKDSTLDNTR.E	[549-563]
	FALSE	High	[K].DIFPYSENK.[E]		0.0125644	0.000424116	2	5	557	p00001; A0A061IJB5	p00001 [88-96]; A0A061IJB5 [57-65]		0	1112.53	FALSE	100	Shared	High	High	5.934e-05	0.0005059	1.86	34.7	Not Used	Not Used	K.DIFPYSENK.E	[88-96]
	FALSE	High	[K].DIFPYSENKEK.[Y]		0.00226044	0.000424116	2	5	12	p00001; A0A061IJB5	p00001 [88-98]; A0A061IJB5 [57-67]		1	1369.66	FALSE	100	Shared	High	High	5.934e-05	3.531e-05	2.43	21.35	Not Used	Not Used	K.DIFPYSENKEK.Y	[88-98]
	FALSE	High	[K].AVDITTPK.[A]		0.00982178	0.000424116	1	1	432	p00001	p00001 [167-174]		0	844.477	FALSE	100		High	High	5.934e-05	0.0003439	1.82	10.56	Used	Used	K.AVDITTPK.A	[167-174]
	FALSE	High	[K].AVDITTPK.[A]	1xPhospho [T]	0.00964628	0.000424116	1	1	37	p00001	p00001 [167-174]	p00001 1xPhospho [T]	0	924.444	FALSE	100		High	High	5.934e-05	0.0003327	2.28	15.15	Used	Used	K.AVDITTPK.A	[167-174]
	FALSE	High	[R].DFKPGDLIFAKMKGYPHWPAR.[V]		0.00180861	0.000424116	2	5	2	p00001; A0A061IJB5	p00001 [35-55]; A0A061IJB5 [4-24]		2	2474.28	FALSE	100	Shared	High	High	5.934e-05	2.482e-05	4.44	64.91	Not Used	Not Used	R.DFKPGDLIFAKMKGYPHWPAR.V	[35-55]
	FALSE	High	[R].DFKPGDLIFAK.[M]		6.3638e-06	0.000424116	2	5	243	p00001; A0A061IJB5	p00001 [35-45]; A0A061IJB5 [4-14]		0	1250.68	FALSE	100	Shared	High	High	5.934e-05	3.923e-09	3.08	56.57	Not Used	Not Used	R.DFKPGDLIFAK.M	[35-45]
	FALSE	High	[K].DDDDNHHHHHHHHHHLEVLFQGPTR.[M]		1.0309e-05	0.000424116	1	1	472	p00001	p00001 [7-31]		0	3104.39	FALSE	100		High	High	5.934e-05	8.342e-09	2.83	43.13	Used	Used	K.DDDDNHHHHHHHHHHLEVLFQGPTR.M	[7-31]
	FALSE	High	[K].KKPSSEER.[E]		0.00953103	0.000424116	1	1	16	p00001	p00001 [541-548]		1	960.511	FALSE	100		High	High	5.934e-05	0.0003269	1.73	8.69	Used	Used	K.KKPSSEER.E	[541-548]
	FALSE	High	[K].GYPHWPARVDEVPDGAVKPPTNKLPIFFFGTHETAFLGPK.[D]		1.08839e-05	0.000424116	2	5	1	p00001; A0A061IJB5	p00001 [48-87]; A0A061IJB5 [17-56]		2	4433.29	FALSE	100	Shared	High	High	5.934e-05	9.011e-09	5.96	76.94	Not Used	Not Used	K.GYPHWPARVDEVPDGAVKPPTNKLPIFFFGTHETAFLGPK.D	[48-87]
	FALSE	High	[R].KQEEQMETEQQNKDEGK.[K]		1.47419e-10	0.000424116	2	2	12	p00001; A0A061IJB5	p00001 [348-364]; A0A061IJB5 [316-332]		2	2078.93	FALSE	100	Shared	High	High	5.934e-05	2.603e-16	5.26	6.17	Not Used	Not Used	R.KQEEQMETEQQNKDEGK.K	[348-364]
	FALSE	High	[R].KGFNEGLWEIDNNPK.[V]		3.94243e-09	0.000424116	2	5	490	p00001; A0A061IJB5	p00001 [106-120]; A0A061IJB5 [75-89]		1	1760.86	FALSE	100	Shared	High	High	5.934e-05	4.211e-14	5.84	40.68	Not Used	Not Used	R.KGFNEGLWEIDNNPK.V	[106-120]
	FALSE	High	[K].HTEMITTLK.[K]		3.16446e-05	0.000424116	2	3	317	p00001; A0A061IJB5	p00001 [424-432]; A0A061IJB5 [392-400]		0	1073.57	FALSE	100	Shared	High	High	5.934e-05	4.735e-08	3.83	10.57	Not Used	Not Used	K.HTEMITTLK.K	[424-432]
	FALSE	High	[K].HTEMITTLK.[K]	1xOxidation [M4]	3.26131e-05	0.000424116	2	3	112	p00001; A0A061IJB5	p00001 [424-432]; A0A061IJB5 [392-400]		0	1089.56	FALSE	100	Shared	High	High	5.934e-05	4.966e-08	3.31	6.82	Not Used	Not Used	K.HTEMITTLK.K	[424-432]
	FALSE	High	[K].HTEMITTLKK.[I]		1.69025e-05	0.000424116	2	3	21	p00001; A0A061IJB5	p00001 [424-433]; A0A061IJB5 [392-401]		1	1201.66	FALSE	100	Shared	High	High	5.934e-05	1.794e-08	3.63	6.74	Not Used	Not Used	K.HTEMITTLKK.I	[424-433]
	FALSE	High	[K].KDEEGQKEEDKPR.[K]		2.72164e-05	0.000424116	1	1	35	p00001	p00001 [264-276]		2	1587.76	FALSE	100		High	High	5.934e-05	3.733e-08	3.45	6.3	Used	Used	K.KDEEGQKEEDKPR.K	[264-276]
	FALSE	High	[K].GFNEGLWEIDNNPK.[V]		1.63871e-06	0.000424116	2	5	211	p00001; A0A061IJB5	p00001 [107-120]; A0A061IJB5 [76-89]		0	1632.77	FALSE	100	Shared	High	High	5.934e-05	4.805e-10	4.17	57.01	Not Used	Not Used	K.GFNEGLWEIDNNPK.V	[107-120]
	FALSE	High	[K].GFNEGLWEIDNNPKVK.[F]		2.65678e-05	0.000424116	2	5	6	p00001; A0A061IJB5	p00001 [107-122]; A0A061IJB5 [76-91]		1	1859.93	FALSE	100	Shared	High	High	5.934e-05	3.588e-08	2.99	46.53	Not Used	Not Used	K.GFNEGLWEIDNNPKVK.F	[107-122]
	FALSE	High	[R].GRPAATEVKIPKPR.[G]		5.74848e-05	0.000424116	2	5	2	p00001; A0A061IJB5	p00001 [212-225]; A0A061IJB5 [180-193]		1	1519.91	FALSE	100	Shared	High	High	5.934e-05	1.186e-07	4.22	6.83	Not Used	Not Used	R.GRPAATEVKIPKPR.G	[212-225]
	FALSE	High	[K].GYPHWPAR.[IV]		0.0330902	0.000741856	4	8	191	A0A8C2LZG3; A0A8C2LZQ2; p00001; A0A061IJB5	A0A8C2LZG3 [22-29]; A0A8C2LZQ2 [17-24]; p00001 [48-55]; A0A061IJB5 [17-24]		0	983.485	FALSE	100	Shared	High	High	9.761e-05	0.00229	1.9	13.87	Not Used	Not Used	K.GYPHWPAR.V	[48-55]
	FALSE	High	[K].NMFLVGEGDSVITQVLNKSLAEQRQHEEANK.[T]		0.0295551	0.000741856	2	3	3	p00001; A0A061IJB5	p00001 [456-486]; A0A061IJB5 [424-454]		2	3484.75	FALSE	100	Shared	High	High	9.761e-05	0.001921	5.97	77.77	Not Used	Not Used	K.NMFLVGEGDSVITQVLNKSLAEQRQHEEANK.T	[456-486]
	FALSE	High	[K].STMLYNK.[F]		0.0527746	0.00144679	2	3	258	p00001; A0A061IJB5	p00001 [447-453]; A0A061IJB5 [415-421]		0	856.423	FALSE	100	Shared	High	High	0.0001873	0.00475	1.97	8.45	Not Used	Not Used	K.STMLYNK.F	[447-453]
	FALSE	High	[R].KGFNEGLWEIDNNPKVK.[F]		0.0549867	0.00144679	2	5	1	p00001; A0A061IJB5	p00001 [106-122]; A0A061IJB5 [75-91]		2	1988.02	FALSE	100	Shared	High	High	0.0001873	0.005085	3.41	35.02	Not Used	Not Used	R.KGFNEGLWEIDNNPKVK.F	[106-122]
	FALSE	High	[K].HTEMITTLKK.[I]	1xOxidation [M4]	0.0618108	0.00178707	2	3	5	p00001; A0A061IJB5	p00001 [424-433]; A0A061IJB5 [392-401]		1	1217.66	FALSE	100	Shared	High	High	0.0002306	0.006103	1.85	6.53	Not Used	Not Used	K.HTEMITTLKK.I	[424-433]
	FALSE	High	[K].TGVTSTSDSEEEGDDQEGEKK.[R]	1xPhospho [T6]	0.0632702	0.00178707	1	1	1	p00001	p00001 [298-318]	p00001 1xPhospho [T303]	1	2307.9	FALSE	100		High	High	0.0002306	0.006337	2.53	6.76	Used	Used	K.TGVTSTSDSEEEGDDQEGEKK.R	[298-318]
	FALSE	High	[K].DSTLDNTR.[E]		0.0719054	0.00208235	1	1	33	p00001	p00001 [556-563]		0	921.427	FALSE	100		High	High	0.0002678	0.007789	1.1	6.68	Used	Used	K.DSTLDNTR.E	[556-563]
	FALSE	High	[R].FKVSQVIMEK.[S]	1xOxidation [M8]	0.0643863	0.00208235	2	3	4	p00001; A0A061IJB5	p00001 [437-446]; A0A061IJB5 [405-414]		1	1224.67	FALSE	100	Shared	High	High	0.0002678	0.006517	2.9	21.26	Not Used	Not Used	R.FKVSQVIMEK.S	[437-446]
	FALSE	High	[R].NFQTAHR.[R]		0.0702559	0.00208235	2	4	10	p00001; A0A061IJB5	p00001 [324-330]; A0A061IJB5 [292-298]		0	873.433	FALSE	100	Shared	High	High	0.0002678	0.007507	2.08	6.05	Not Used	Not Used	R.NFQTAHR.R	[324-330]
	FALSE	High	[K].NMFLVGEGDSVITQVLNK.[S]	1xPhospho [S10]; 1xOxidation [M2]	0.0744489	0.00239351	2	3	1	p00001; A0A061IJB5	p00001 [456-473]; A0A061IJB5 [424-441]	p00001 1xPhospho [S465]; A0A061IJB5 1xPhospho [S433]	0	2059.98	FALSE		No Quan Values	High	High	0.0003079	0.008208	2.47		Not Used	Not Used	K.NMFLVGEGDSVITQVLNK.S	[456-473]
	FALSE	High	[K].STMLYNK.[F]	1xOxidation [M3]	0.0731666	0.00239351	2	3	33	p00001; A0A061IJB5	p00001 [447-453]; A0A061IJB5 [415-421]		0	872.418	FALSE	100	Shared	High	High	0.0003079	0.008	1.93	6.74	Not Used	Not Used	K.STMLYNK.F	[447-453]
	FALSE	High	[R].ETEISLK.[D]	1xPhospho [S5]	0.0802557	0.0033419	1	1	4	p00001	p00001 [549-555]	p00001 1xPhospho [S553]	0	899.412	FALSE	100		High	High	0.0004298	0.009309	1.69	20.48	Used	Used	R.ETEISLK.D	[549-555]
	FALSE	High	[K].LPIFFFGTHETAFLGPK.[D]	1xMethyl [K17]	0.0793353	0.0033419	2	5	1	p00001; A0A061IJB5	p00001 [71-87]; A0A061IJB5 [40-56]	p00001 1xMethyl [K87]; A0A061IJB5 1xMethyl [K56]	0	1936.04	FALSE		No Quan Values	High	High	0.0004298	0.009102	1.56		Not Used	Not Used	K.LPIFFFGTHETAFLGPK.D	[71-87]
	FALSE	High	[R].ETEISLK.[D]		0.0840392	0.0033419	1	1	78	p00001	p00001 [549-555]		0	819.446	FALSE	100		High	High	0.0004298	0.01001	1.42	12.64	Used	Used	R.ETEISLK.D	[549-555]
	FALSE	High	[R].DYKDDDDNHHHHHHHHHHLEVLFQGPTR.[M]	1xAcetyl [K3]	0.113641	0.00780836	1	1	4	p00001	p00001 [4-31]	p00001 1xAcetyl [K6]	1	3552.58	FALSE		No Quan Values	High	High	0.0009971	0.01626	2.27		Not Used	Not Used	R.DYKDDDDNHHHHHHHHHHLEVLFQGPTR.M	[4-31]
	FALSE	High	[R].VDEVPDGAVKPPTNK.[L]	1xPhospho [T13]	0.120883	0.00827873	2	5	3	p00001; A0A061IJB5	p00001 [56-70]; A0A061IJB5 [25-39]	p00001 1xPhospho [T68]; A0A061IJB5 1xPhospho [T37]	0	1645.78	FALSE	100	Shared	High	High	0.001095	0.01804	3.19	20.27	Not Used	Not Used	R.VDEVPDGAVKPPTNK.L	[56-70]
TRUE	High	Master Protein	p00002	seq Integrase HIV1	FALSE	68	25	6750	25	300	33.7	7.99	1	Phospho [S28; T126; T128; Y147; S259]; Methyl [K131; K177; K215]; Acetyl [K177]
	Checked	Confidence	Annotated Sequence	Modifications	Qvality PEP	Qvality q-value	# Protein Groups	# Proteins	# PSMs	Master Protein Accessions	Positions in Master Proteins	Modifications in Master Proteins	# Missed Cleavages	Theo. MH+ [Da]	Contaminant	Abundances (Scaled): F1: Sample	Quan Info	Found in Sample: [S1] F1: Sample	Confidence (by Search Engine): A10 Sequest HT	Percolator q-Value (by Search Engine): A10 Sequest HT	Percolator PEP (by Search Engine): A10 Sequest HT	XCorr (by Search Engine): A10 Sequest HT	Top Apex RT [min]	Quan Usage	Quan Ratio Usage	Sequence in Protein	Positions in Proteins
	FALSE	High	[R].MFLDGIDK.[A]		0.0137479	0.000424116	1	1	484	p00002	p00002 [4-11]		0	938.465	FALSE	100		High	High	5.934e-05	0.0005771	2.27	41.8	Used	Used	R.MFLDGIDK.A	[4-11]
	FALSE	High	[R].MFLDGIDK.[A]	1xOxidation [M1]	0.00603392	0.000424116	1	1	415	p00002	p00002 [4-11]		0	954.46	FALSE	100		High	High	5.934e-05	0.0001617	2.51	35.14	Used	Used	R.MFLDGIDK.A	[4-11]
	FALSE	High	[R].MFLDGIDKAQEEHEKYHSNWR.[A]		6.93191e-12	0.000424116	1	1	21	p00002	p00002 [4-24]		2	2633.22	FALSE	100		High	High	5.934e-05	2.288e-18	5.79	33.19	Used	Used	R.MFLDGIDKAQEEHEKYHSNWR.A	[4-24]
	FALSE	High	[R].MFLDGIDKAQEEHEKYHSNWR.[A]	1xOxidation [M1]	6.35334e-08	0.000424116	1	1	19	p00002	p00002 [4-24]		2	2649.22	FALSE	100		High	High	5.934e-05	3.123e-12	6.48	28.78	Used	Used	R.MFLDGIDKAQEEHEKYHSNWR.A	[4-24]
	FALSE	High	[R].IVDIIATDIQTK.[E]		5.06063e-06	0.000424116	1	1	937	p00002	p00002 [204-215]		0	1329.76	FALSE	100		High	High	5.934e-05	2.759e-09	3.73	48.87	Used	Used	R.IVDIIATDIQTK.E	[204-215]
	FALSE	High	[R].IVDIIATDIQTKELQK.[Q]		2.35495e-05	0.000424116	1	1	12	p00002	p00002 [204-219]		1	1828.04	FALSE	100		High	High	5.934e-05	2.985e-08	3.75	49.07	Used	Used	R.IVDIIATDIQTKELQK.Q	[204-219]
	FALSE	High	[K].QEFGIPYNPQSQGVIESMNK.[E]	1xGln->pyro-Glu [N-Term]; 1xOxidation [M18]	3.47925e-07	0.000424116	1	1	107	p00002	p00002 [141-160]		0	2265.05	FALSE	100		High	High	5.934e-05	4.36e-11	4.33	78.49	Used	Used	K.QEFGIPYNPQSQGVIESMNK.E	[141-160]
	FALSE	High	[K].QEFGIPYNPQSQGVIESMNK.[E]		1.60536e-09	0.000424116	1	1	194	p00002	p00002 [141-160]		0	2266.08	FALSE	100		High	High	5.934e-05	1.053e-14	5.01	66.67	Used	Used	K.QEFGIPYNPQSQGVIESMNK.E	[141-160]
	FALSE	High	[K].QEFGIPYNPQSQGVIESMNK.[E]	1xOxidation [M18]	2.09313e-09	0.000424116	1	1	182	p00002	p00002 [141-160]		0	2282.08	FALSE	100		High	High	5.934e-05	1.588e-14	5.55	60.26	Used	Used	K.QEFGIPYNPQSQGVIESMNK.E	[141-160]
	FALSE	High	[K].QEFGIPYNPQSQGVIESMNK.[E]	1xPhospho [Y7]; 1xGln->pyro-Glu [N-Term]	0.000244369	0.000424116	1	1	2	p00002	p00002 [141-160]	p00002 1xPhospho [Y147]	0	2329.02	FALSE	100		High	High	5.934e-05	1.123e-06	3.53	66.63	Used	Used	K.QEFGIPYNPQSQGVIESMNK.E	[141-160]
	FALSE	High	[K].QEFGIPYNPQSQGVIESMNK.[E]	1xPhospho [Y7]; 1xGln->pyro-Glu [N-Term]; 1xOxidation [M18]	0.00876172	0.000424116	1	1	8	p00002	p00002 [141-160]	p00002 1xPhospho [Y147]	0	2345.02	FALSE	100		High	High	5.934e-05	0.0002885	2.2	66.63	Used	Used	K.QEFGIPYNPQSQGVIESMNK.E	[141-160]
	FALSE	High	[K].QEFGIPYNPQSQGVIESMNK.[E]	1xGln->pyro-Glu [N-Term]	1.61773e-07	0.000424116	1	1	111	p00002	p00002 [141-160]		0	2249.05	FALSE	100		High	High	5.934e-05	1.339e-11	3.98	80.14	Used	Used	K.QEFGIPYNPQSQGVIESMNK.E	[141-160]
	FALSE	High	[R].QDEDTRENLYFQ.[-]		0.000474344	0.000424116	1	1	5	p00002	p00002 [289-300]		1	1557.68	FALSE	100		High	High	5.934e-05	3.12e-06	3.56	32.39	Used	Used	R.QDEDTRENLYFQ.-	[289-300]
	FALSE	High	[K].LLWKGEGAVVIQDNSDIKVVPR.[R]		0.00500664	0.000424116	1	1	3	p00002	p00002 [245-266]		2	2436.36	FALSE	100		High	High	5.934e-05	0.000121	2.54	86.7	Used	Used	K.LLWKGEGAVVIQDNSDIKVVPR.R	[245-266]
	FALSE	High	[K].VILVAVHVASGYIEAEVIPAETGQETAYFLLK.[L]		2.77436e-11	0.000424116	1	1	15	p00002	p00002 [76-107]		0	3430.85	FALSE	100		High	High	5.934e-05	1.953e-17	5.39	84.59	Used	Used	K.VILVAVHVASGYIEAEVIPAETGQETAYFLLK.L	[76-107]
	FALSE	High	[K].TVHTDNGSNFTSTTVK.[A]		2.9468e-11	0.000424116	1	1	47	p00002	p00002 [116-131]		0	1708.81	FALSE	100		High	High	5.934e-05	2.145e-17	4.55	8.07	Used	Used	K.TVHTDNGSNFTSTTVK.A	[116-131]
	FALSE	High	[K].TVHTDNGSNFTSTTVKAACWWAGIK.[Q]	2xPhospho [T11; T13]; 1xMethyl [K16]	0.0200526	0.000424116	1	1	3	p00002	p00002 [116-140]	p00002 2xPhospho [T126; T128]; 1xMethyl [K131]	1	2869.24	FALSE	100		High	High	5.934e-05	0.001042	2.59	63.92	Used	Used	K.TVHTDNGSNFTSTTVKAACWWAGIK.Q	[116-140]
	FALSE	High	[K].TAVQMAVFIHNFK.[R]		4.47464e-09	0.000424116	1	1	783	p00002	p00002 [178-190]		0	1505.79	FALSE	100		High	High	5.934e-05	5.128e-14	4.97	52.35	Used	Used	K.TAVQMAVFIHNFK.R	[178-190]
	FALSE	High	[K].TAVQMAVFIHNFK.[R]	1xOxidation [M5]	1.56839e-08	0.000424116	1	1	811	p00002	p00002 [178-190]		0	1521.79	FALSE	100		High	High	5.934e-05	3.589e-13	4.53	33.48	Used	Used	K.TAVQMAVFIHNFK.R	[178-190]
	FALSE	High	[K].TAVQMAVFIHNFKR.[K]		1.16016e-08	0.000424116	1	1	431	p00002	p00002 [178-191]		1	1661.89	FALSE	100		High	High	5.934e-05	2.248e-13	4.1	41.69	Used	Used	K.TAVQMAVFIHNFKR.K	[178-191]
	FALSE	High	[K].TAVQMAVFIHNFKR.[K]	1xOxidation [M5]	4.42828e-07	0.000424116	1	1	256	p00002	p00002 [178-191]		1	1677.89	FALSE	100		High	High	5.934e-05	6.325e-11	4.53	35.1	Used	Used	K.TAVQMAVFIHNFKR.K	[178-191]
	FALSE	High	[K].TAVQMAVFIHNFKRK.[G]		0.000494792	0.000424116	1	1	18	p00002	p00002 [178-192]		2	1789.99	FALSE	100		High	High	5.934e-05	3.336e-06	3.3	31.62	Used	Used	K.TAVQMAVFIHNFKRK.G	[178-192]
	FALSE	High	[R].AMASDFNLPPVVAK.[E]		5.98156e-08	0.000424116	1	1	314	p00002	p00002 [25-38]		0	1459.76	FALSE	100		High	High	5.934e-05	2.842e-12	4.28	57.62	Used	Used	R.AMASDFNLPPVVAK.E	[25-38]
	FALSE	High	[R].AMASDFNLPPVVAK.[E]	1xOxidation [M2]	1.06712e-07	0.000424116	1	1	257	p00002	p00002 [25-38]		0	1475.76	FALSE	100		High	High	5.934e-05	7.03e-12	3.87	50.73	Used	Used	R.AMASDFNLPPVVAK.E	[25-38]
	FALSE	High	[R].AMASDFNLPPVVAK.[E]	1xPhospho [S4]	0.00953103	0.000424116	1	1	3	p00002	p00002 [25-38]	p00002 1xPhospho [S28]	0	1539.73	FALSE	100		High	High	5.934e-05	0.0003268	2.27	77.31	Used	Used	R.AMASDFNLPPVVAK.E	[25-38]
	FALSE	High	[R].DQAEHLKTAVQMAVFIHNFKR.[K]	1xOxidation [M12]	0.000344595	0.000424116	1	1	26	p00002	p00002 [171-191]		2	2499.29	FALSE	100		High	High	5.934e-05	1.917e-06	4.82	41.67	Used	Used	R.DQAEHLKTAVQMAVFIHNFKR.K	[171-191]
	FALSE	High	[R].DQAEHLKTAVQMAVFIHNFK.[R]		1.02133e-09	0.000424116	1	1	52	p00002	p00002 [171-190]		1	2327.2	FALSE	100		High	High	5.934e-05	5.207e-15	6.29	65.47	Used	Used	R.DQAEHLKTAVQMAVFIHNFK.R	[171-190]
	FALSE	High	[R].DQAEHLKTAVQMAVFIHNFK.[R]	1xOxidation [M12]	9.88289e-06	0.000424116	1	1	5	p00002	p00002 [171-190]		1	2343.19	FALSE	100		High	High	5.934e-05	7.773e-09	3.59	64.92	Used	Used	R.DQAEHLKTAVQMAVFIHNFK.R	[171-190]
	FALSE	High	[R].DQAEHLKTAVQMAVFIHNFK.[R]	1xMethyl [K7]; 1xOxidation [M12]	0.0114135	0.000424116	1	1	7	p00002	p00002 [171-190]	p00002 1xMethyl [K177]	1	2357.21	FALSE	100		High	High	5.934e-05	0.0004326	3.25	75.59	Used	Used	R.DQAEHLKTAVQMAVFIHNFK.R	[171-190]
	FALSE	High	[R].DQAEHLKTAVQMAVFIHNFK.[R]	1xAcetyl [K7]	0.000535135	0.000424116	1	1	4	p00002	p00002 [171-190]	p00002 1xAcetyl [K177]	1	2369.21	FALSE		No Quan Values	High	High	5.934e-05	3.786e-06	4.41		Not Used	Not Used	R.DQAEHLKTAVQMAVFIHNFK.R	[171-190]
	FALSE	High	[R].DQAEHLKTAVQMAVFIHNFKR.[K]		9.95354e-12	0.000424116	1	1	135	p00002	p00002 [171-191]		2	2483.3	FALSE	100		High	High	5.934e-05	3.987e-18	5.97	56.92	Used	Used	R.DQAEHLKTAVQMAVFIHNFKR.K	[171-191]
	FALSE	High	[R].KGGIGGYSAGERIVDIIATDIQTK.[E]		0.0002429	0.000424116	1	1	7	p00002	p00002 [192-215]		2	2462.32	FALSE	100		High	High	5.934e-05	1.113e-06	3.79	75.81	Used	Used	R.KGGIGGYSAGERIVDIIATDIQTK.E	[192-215]
	FALSE	High	[K].GGIGGYSAGERIVDIIATDIQTKELQK.[Q]		7.71185e-07	0.000424116	1	1	3	p00002	p00002 [193-219]		2	2832.51	FALSE	100		High	High	5.934e-05	1.495e-10	5.02	79.05	Used	Used	K.GGIGGYSAGERIVDIIATDIQTKELQK.Q	[193-219]
	FALSE	High	[K].GGIGGYSAGER.[I]		0.00126732	0.000424116	1	1	412	p00002	p00002 [193-203]		0	1023.49	FALSE	100		High	High	5.934e-05	1.436e-05	3.55	9.09	Used	Used	K.GGIGGYSAGER.I	[193-203]
	FALSE	High	[R].KGGIGGYSAGER.[I]		0.000251848	0.000424116	1	1	31	p00002	p00002 [192-203]		1	1151.58	FALSE	100		High	High	5.934e-05	1.17e-06	2.63	6.64	Used	Used	R.KGGIGGYSAGER.I	[192-203]
	FALSE	High	[K].GEGAVVIQDNSDIK.[V]		1.2953e-06	0.000424116	1	1	591	p00002	p00002 [249-262]		0	1444.73	FALSE	100		High	High	5.934e-05	3.343e-10	4.14	22.11	Used	Used	K.GEGAVVIQDNSDIK.V	[249-262]
	FALSE	High	[K].GEGAVVIQDNSDIK.[V]	1xPhospho [S11]	6.25483e-05	0.000424116	1	1	6	p00002	p00002 [249-262]	p00002 1xPhospho [S259]	0	1524.69	FALSE	100		High	High	5.934e-05	1.354e-07	3.86	30.95	Used	Used	K.GEGAVVIQDNSDIK.V	[249-262]
	FALSE	High	[R].DQAEHLK.[T]		0.0402414	0.000741856	1	1	15	p00002	p00002 [171-177]		0	840.421	FALSE	100		High	High	9.761e-05	0.003102	2.17	5.97	Used	Used	R.DQAEHLK.T	[171-177]
	FALSE	High	[R].DSRDPVWK.[G]		0.0486057	0.000741856	1	1	12	p00002	p00002 [233-240]		1	1002.5	FALSE	100		High	High	9.761e-05	0.004196	2.94	9.32	Used	Used	R.DSRDPVWK.G	[233-240]
	FALSE	High	[K].LLWKGEGAVVIQDNSDIK.[V]		0.0292053	0.000741856	1	1	2	p00002	p00002 [245-262]		1	1985.07	FALSE	100		High	High	9.761e-05	0.001884	2.15	51.05	Used	Used	K.LLWKGEGAVVIQDNSDIK.V	[245-262]
	FALSE	High	[R].MFLDGIDKAQEEHEK.[Y]		0.0540279	0.00144679	1	1	1	p00002	p00002 [4-18]		1	1789.84	FALSE	100		High	High	0.0001873	0.004965	2.63	26.01	Used	Used	R.MFLDGIDKAQEEHEK.Y	[4-18]
	FALSE	High	[R].IVDIIATDIQTK.[E]	1xMethyl [K12]	0.0662887	0.00208235	1	1	1	p00002	p00002 [204-215]	p00002 1xMethyl [K215]	0	1343.78	FALSE	100		High	High	0.0002678	0.00684	1.95	53.28	Used	Used	R.IVDIIATDIQTK.E	[204-215]
	FALSE	High	[R].DQAEHLKTAVQMAVFIHNFK.[R]	1xMethyl [K7]	0.0816553	0.0033419	1	1	2	p00002	p00002 [171-190]	p00002 1xMethyl [K177]	1	2341.21	FALSE		No Quan Values	High	High	0.0004298	0.009598	2.57		Not Used	Not Used	R.DQAEHLKTAVQMAVFIHNFK.R	[171-190]
FALSE	High	Master Protein	A0A061IJB5	PC4 and SFRS1 interacting protein 1 OS=Cricetulus griseus OX=10029 GN=Psip1 PE=3 SV=1	FALSE	41	36	5826	3	529	59.8	9.13	1	Acetyl [K75; K423]; Methyl [K34; K39; K56; K113; K414]; Phospho [T37; T47; T50; S102; S105; S106; S433]
	Checked	Confidence	Annotated Sequence	Modifications	Qvality PEP	Qvality q-value	# Protein Groups	# Proteins	# PSMs	Master Protein Accessions	Positions in Master Proteins	Modifications in Master Proteins	# Missed Cleavages	Theo. MH+ [Da]	Contaminant	Abundances (Scaled): F1: Sample	Quan Info	Found in Sample: [S1] F1: Sample	Confidence (by Search Engine): A10 Sequest HT	Percolator q-Value (by Search Engine): A10 Sequest HT	Percolator PEP (by Search Engine): A10 Sequest HT	XCorr (by Search Engine): A10 Sequest HT	Top Apex RT [min]	Quan Usage	Quan Ratio Usage	Sequence in Protein	Positions in Proteins
	FALSE	High	[K].MKGYPHWPAR.[IV]		0.00913831	0.000424116	4	8	6	A0A8C2LZG3; A0A8C2LZQ2; p00001; A0A061IJB5	A0A8C2LZG3 [20-29]; A0A8C2LZQ2 [15-24]; p00001 [46-55]; A0A061IJB5 [15-24]		1	1242.62	FALSE	100	Shared	High	High	5.934e-05	0.0003081	2.52	11.1	Not Used	Not Used	K.MKGYPHWPAR.V	[15-24]
	FALSE	High	[K].QEEQMETEQQNKDEGKKPEVK.[K]	1xOxidation [M5]	6.59825e-06	0.000424116	2	2	4	p00001; A0A061IJB5	p00001 [349-369]; A0A061IJB5 [317-337]		2	2548.18	FALSE	100	Shared	High	High	5.934e-05	4.176e-09	5.19	6.48	Not Used	Not Used	K.QEEQMETEQQNKDEGKKPEVK.K	[317-337]
	FALSE	High	[K].QEEQMETEQQNKDEGKKPEVK.[K]		1.22789e-05	0.000424116	2	2	7	p00001; A0A061IJB5	p00001 [349-369]; A0A061IJB5 [317-337]		2	2532.19	FALSE	100	Shared	High	High	5.934e-05	1.087e-08	5.75	6.54	Not Used	Not Used	K.QEEQMETEQQNKDEGKKPEVK.K	[317-337]
	FALSE	High	[K].QEEQMETEQQNKDEGKKPEVK.[K]	1xGln->pyro-Glu [N-Term]	5.0954e-05	0.000424116	2	2	7	p00001; A0A061IJB5	p00001 [349-369]; A0A061IJB5 [317-337]		2	2515.16	FALSE	100	Shared	High	High	5.934e-05	9.874e-08	4.35	6.8	Not Used	Not Used	K.QEEQMETEQQNKDEGKKPEVK.K	[317-337]
	FALSE	High	[K].NSLKIDNLDVNR.[C]		0.000196686	0.000424116	2	2	6	p00001; A0A061IJB5	p00001 [392-403]; A0A061IJB5 [360-371]		1	1400.75	FALSE	100	Shared	High	High	5.934e-05	8.029e-07	3.45	24.14	Not Used	Not Used	K.NSLKIDNLDVNR.C	[360-371]
	FALSE	High	[K].NMFLVGEGDSVITQVLNK.[S]		1.06624e-08	0.000424116	2	3	246	p00001; A0A061IJB5	p00001 [456-473]; A0A061IJB5 [424-441]		0	1964.02	FALSE	100	Shared	High	High	5.934e-05	1.969e-13	4.54	80.99	Not Used	Not Used	K.NMFLVGEGDSVITQVLNK.S	[424-441]
	FALSE	High	[K].NMFLVGEGDSVITQVLNK.[S]	1xOxidation [M2]	1.96042e-08	0.000424116	2	3	104	p00001; A0A061IJB5	p00001 [456-473]; A0A061IJB5 [424-441]		0	1980.01	FALSE	100	Shared	High	High	5.934e-05	5.057e-13	5.58	78.92	Not Used	Not Used	K.NMFLVGEGDSVITQVLNK.S	[424-441]
	FALSE	High	[K].QEEQMETEQQNKDEGK.[K]	1xGln->pyro-Glu [N-Term]	1.41908e-05	0.000424116	2	2	7	p00001; A0A061IJB5	p00001 [349-364]; A0A061IJB5 [317-332]		1	1933.81	FALSE	100	Shared	High	High	5.934e-05	1.366e-08	4.82	8.2	Not Used	Not Used	K.QEEQMETEQQNKDEGK.K	[317-332]
	FALSE	High	[R].IHAEIKNSLKIDNLDVNR.[C]		1.54281e-06	0.000424116	2	2	11	p00001; A0A061IJB5	p00001 [386-403]; A0A061IJB5 [354-371]		2	2092.15	FALSE	100	Shared	High	High	5.934e-05	4.398e-10	4.31	29.39	Not Used	Not Used	R.IHAEIKNSLKIDNLDVNR.C	[354-371]
	FALSE	High	[K].IDNLDVNR.[C]		0.00435907	0.000424116	2	2	946	p00001; A0A061IJB5	p00001 [396-403]; A0A061IJB5 [364-371]		0	958.495	FALSE	100	Shared	High	High	5.934e-05	9.744e-05	2.79	12.29	Not Used	Not Used	K.IDNLDVNR.C	[364-371]
	FALSE	High	[K].LPIFFFGTHETAFLGPK.[D]		6.48705e-12	0.000424116	2	5	271	p00001; A0A061IJB5	p00001 [71-87]; A0A061IJB5 [40-56]		0	1922.02	FALSE	100	Shared	High	High	5.934e-05	2.07e-18	5.14	79.2	Not Used	Not Used	K.LPIFFFGTHETAFLGPK.D	[40-56]
	FALSE	High	[K].LPIFFFGTHETAFLGPK.[D]	1xPhospho [T]	0.0109436	0.000424116	2	5	10	p00001; A0A061IJB5	p00001 [71-87]; A0A061IJB5 [40-56]	p00001 1xPhospho [T]; A0A061IJB5 1xPhospho [T]	0	2001.99	FALSE	100	Shared	High	High	5.934e-05	0.0004081	2.84	78.93	Not Used	Not Used	K.LPIFFFGTHETAFLGPK.D	[40-56]
	FALSE	High	[K].LPIFFFGTHETAFLGPKDIFPYSENK.[E]		3.32722e-10	0.000424116	2	5	2	p00001; A0A061IJB5	p00001 [71-96]; A0A061IJB5 [40-65]		1	3015.53	FALSE	100	Shared	High	High	5.934e-05	9.146e-16	5.44	80.57	Not Used	Not Used	K.LPIFFFGTHETAFLGPKDIFPYSENK.E	[40-65]
	FALSE	High	[K].LPIFFFGTHETAFLGPKDIFPYSENKEK.[Y]		0.00104497	0.000424116	2	5	1	p00001; A0A061IJB5	p00001 [71-98]; A0A061IJB5 [40-67]		2	3272.67	FALSE	100	Shared	High	High	5.934e-05	1.062e-05	6.19	78.73	Not Used	Not Used	K.LPIFFFGTHETAFLGPKDIFPYSENKEK.Y	[40-67]
	FALSE	High	[R].VDEVPDGAVKPPTNK.[L]		4.54012e-06	0.000424116	2	5	423	p00001; A0A061IJB5	p00001 [56-70]; A0A061IJB5 [25-39]		0	1565.82	FALSE	100	Shared	High	High	5.934e-05	2.342e-09	3.79	14.7	Not Used	Not Used	R.VDEVPDGAVKPPTNK.L	[25-39]
	FALSE	High	[R].VDEVPDGAVKPPTNKLPIFFFGTHETAFLGPK.[D]		1.95023e-07	0.000424116	2	5	3	p00001; A0A061IJB5	p00001 [56-87]; A0A061IJB5 [25-56]		1	3468.82	FALSE	100	Shared	High	High	5.934e-05	1.788e-11	5.06	77.41	Not Used	Not Used	R.VDEVPDGAVKPPTNKLPIFFFGTHETAFLGPK.D	[25-56]
	FALSE	High	[R].VDEVPDGAVKPPTNKLPIFFFGTHETAFLGPK.[D]	1xMethyl [K15]	6.84134e-06	0.000424116	2	5	1	p00001; A0A061IJB5	p00001 [56-87]; A0A061IJB5 [25-56]	p00001 1xMethyl [K70]; A0A061IJB5 1xMethyl [K39]	1	3482.84	FALSE	100	Shared	High	High	5.934e-05	4.421e-09	4.01	77.33	Not Used	Not Used	R.VDEVPDGAVKPPTNKLPIFFFGTHETAFLGPK.D	[25-56]
	FALSE	High	[R].VDEVPDGAVKPPTNKLPIFFFGTHETAFLGPK.[D]	2xMethyl [K10; K15]	0.00189795	0.000424116	2	5	3	p00001; A0A061IJB5	p00001 [56-87]; A0A061IJB5 [25-56]	p00001 2xMethyl [K65; K70]; A0A061IJB5 2xMethyl [K34; K39]	1	3496.85	FALSE		No Quan Values	High	High	5.934e-05	2.673e-05	4.22		Not Used	Not Used	R.VDEVPDGAVKPPTNKLPIFFFGTHETAFLGPK.D	[25-56]
	FALSE	High	[R].VDEVPDGAVKPPTNKLPIFFFGTHETAFLGPKDIFPYSENK.[E]		0.000262706	0.000424116	1	4	1	A0A061IJB5	A0A061IJB5 [25-65]		2	4562.33	FALSE	100		High	High	5.934e-05	1.25e-06	3.4	78.88	Used	Used	R.VDEVPDGAVKPPTNKLPIFFFGTHETAFLGPKDIFPYSENK.E	[25-65]
	FALSE	High	[R].VDEVPDGAVKPPTNKLPIFFFGTHETAFLGPKDIFPYSENK.[E]	1xMethyl [K15]	0.00139564	0.000424116	1	4	1	A0A061IJB5	A0A061IJB5 [25-65]	A0A061IJB5 1xMethyl [K39]	2	4576.34	FALSE		No Quan Values	High	High	5.934e-05	1.664e-05	6.69		Not Used	Not Used	R.VDEVPDGAVKPPTNKLPIFFFGTHETAFLGPKDIFPYSENK.E	[25-65]
	FALSE	High	[K].VSQVIMEK.[S]		0.00443855	0.000424116	2	3	685	p00001; A0A061IJB5	p00001 [439-446]; A0A061IJB5 [407-414]		0	933.507	FALSE	100	Shared	High	High	5.934e-05	0.0001002	2.39	9.81	Not Used	Not Used	K.VSQVIMEK.S	[407-414]
	FALSE	High	[K].VSQVIMEK.[S]	1xMethyl [K8]	0.0142518	0.000424116	2	3	2	p00001; A0A061IJB5	p00001 [439-446]; A0A061IJB5 [407-414]	p00001 1xMethyl [K446]; A0A061IJB5 1xMethyl [K414]	0	947.523	FALSE	100	Shared	High	High	5.934e-05	0.0006152	2.43	13.98	Not Used	Not Used	K.VSQVIMEK.S	[407-414]
	FALSE	High	[K].VSQVIMEK.[S]	1xOxidation [M6]	0.0125644	0.000424116	2	3	113	p00001; A0A061IJB5	p00001 [439-446]; A0A061IJB5 [407-414]		0	949.502	FALSE	100	Shared	High	High	5.934e-05	0.0005032	2.66	7.93	Not Used	Not Used	K.VSQVIMEK.S	[407-414]
	FALSE	High	[K].QSNASSDVEVEEK.[E]	1xGln->pyro-Glu [N-Term]	6.5138e-07	0.000424116	2	5	61	p00001; A0A061IJB5	p00001 [132-144]; A0A061IJB5 [101-113]		0	1404.61	FALSE	100	Shared	High	High	5.934e-05	1.156e-10	3.59	15.46	Not Used	Not Used	K.QSNASSDVEVEEK.E	[101-113]
	FALSE	High	[K].QSNASSDVEVEEK.[E]		2.39597e-06	0.000424116	2	5	132	p00001; A0A061IJB5	p00001 [132-144]; A0A061IJB5 [101-113]		0	1421.64	FALSE	100	Shared	High	High	5.934e-05	8.7e-10	2.18	6.93	Not Used	Not Used	K.QSNASSDVEVEEK.E	[101-113]
	FALSE	High	[K].QSNASSDVEVEEK.[E]	1xMethyl [K13]	6.03258e-05	0.000424116	2	5	1	p00001; A0A061IJB5	p00001 [132-144]; A0A061IJB5 [101-113]	p00001 1xMethyl [K144]; A0A061IJB5 1xMethyl [K113]	0	1435.65	FALSE	100	Shared	High	High	5.934e-05	1.279e-07	3.44	8.56	Not Used	Not Used	K.QSNASSDVEVEEK.E	[101-113]
	FALSE	High	[K].QSNASSDVEVEEK.[E]	1xPhospho [S]; 1xGln->pyro-Glu [N-Term]	3.88132e-06	0.000424116	2	5	78	p00001; A0A061IJB5	p00001 [132-144]; A0A061IJB5 [101-113]	p00001 1xPhospho [S]; A0A061IJB5 1xPhospho [S]	0	1484.58	FALSE	100	Shared	High	High	5.934e-05	1.829e-09	3.82	24.61	Not Used	Not Used	K.QSNASSDVEVEEK.E	[101-113]
	FALSE	High	[K].QSNASSDVEVEEK.[E]	1xPhospho [S]	1.13438e-06	0.000424116	2	5	122	p00001; A0A061IJB5	p00001 [132-144]; A0A061IJB5 [101-113]	p00001 1xPhospho [S]; A0A061IJB5 1xPhospho [S]	0	1501.61	FALSE	100	Shared	High	High	5.934e-05	2.722e-10	3.68	10.13	Not Used	Not Used	K.QSNASSDVEVEEK.E	[101-113]
	FALSE	High	[K].QSNASSDVEVEEK.[E]	1xPhospho [S6]; 1xMethyl [K13]	0.0193456	0.000424116	2	5	2	p00001; A0A061IJB5	p00001 [132-144]; A0A061IJB5 [101-113]	p00001 1xPhospho [S137]; 1xMethyl [K144]; A0A061IJB5 1xPhospho [S106]; 1xMethyl [K113]	0	1515.62	FALSE	100	Shared	High	High	5.934e-05	0.000983	1.61	14.33	Not Used	Not Used	K.QSNASSDVEVEEK.E	[101-113]
	FALSE	High	[K].QSNASSDVEVEEK.[E]	2xPhospho [S5; S]	0.00102624	0.000424116	2	5	47	p00001; A0A061IJB5	p00001 [132-144]; A0A061IJB5 [101-113]	p00001 2xPhospho [S136; S]; A0A061IJB5 2xPhospho [S105; S]	0	1581.57	FALSE	100	Shared	High	High	5.934e-05	1.035e-05	3.1	15.52	Not Used	Not Used	K.QSNASSDVEVEEK.E	[101-113]
	FALSE	High	[K].STMLYNKFKNMFLVGEGDSVITQVLNK.[S]		0.0194617	0.000424116	2	3	1	p00001; A0A061IJB5	p00001 [447-473]; A0A061IJB5 [415-441]		2	3076.58	FALSE	100	Shared	High	High	5.934e-05	0.0009945	3.07	79.56	Not Used	Not Used	K.STMLYNKFKNMFLVGEGDSVITQVLNK.S	[415-441]
	FALSE	High	[K].FKNMFLVGEGDSVITQVLNK.[S]		2.31273e-05	0.000424116	2	3	2	p00001; A0A061IJB5	p00001 [454-473]; A0A061IJB5 [422-441]		1	2239.18	FALSE	100	Shared	High	High	5.934e-05	2.906e-08	4.63	78.91	Not Used	Not Used	K.FKNMFLVGEGDSVITQVLNK.S	[422-441]
	FALSE	High	[K].FKNMFLVGEGDSVITQVLNK.[S]	1xOxidation [M4]	4.29323e-08	0.000424116	2	3	5	p00001; A0A061IJB5	p00001 [454-473]; A0A061IJB5 [422-441]		1	2255.17	FALSE	100	Shared	High	High	5.934e-05	1.714e-12	4.21	76.43	Not Used	Not Used	K.FKNMFLVGEGDSVITQVLNK.S	[422-441]
	FALSE	High	[K].FKNMFLVGEGDSVITQVLNK.[S]	1xAcetyl [K2]; 1xOxidation [M4]	0.00150942	0.000424116	2	3	1	p00001; A0A061IJB5	p00001 [454-473]; A0A061IJB5 [422-441]	p00001 1xAcetyl [K455]; A0A061IJB5 1xAcetyl [K423]	1	2297.18	FALSE	100	Shared	High	High	5.934e-05	1.878e-05	3.49	81.26	Not Used	Not Used	K.FKNMFLVGEGDSVITQVLNK.S	[422-441]
	FALSE	High	[K].FKNMFLVGEGDSVITQVLNKSLAEQR.[Q]		3.30722e-10	0.000424116	1	2	3	A0A061IJB5	A0A061IJB5 [422-447]		2	2923.53	FALSE	100		High	High	5.934e-05	9.107e-16	7.2	79.54	Used	Used	K.FKNMFLVGEGDSVITQVLNKSLAEQR.Q	[422-447]
	FALSE	High	[R].FKVSQVIMEK.[S]		0.00120765	0.000424116	2	3	13	p00001; A0A061IJB5	p00001 [437-446]; A0A061IJB5 [405-414]		1	1208.67	FALSE	100	Shared	High	High	5.934e-05	1.333e-05	1.94	25.97	Not Used	Not Used	R.FKVSQVIMEK.S	[405-414]
	FALSE	High	[K].DIFPYSENK.[E]		0.0125644	0.000424116	2	5	557	p00001; A0A061IJB5	p00001 [88-96]; A0A061IJB5 [57-65]		0	1112.53	FALSE	100	Shared	High	High	5.934e-05	0.0005059	1.86	34.7	Not Used	Not Used	K.DIFPYSENK.E	[57-65]
	FALSE	High	[K].DIFPYSENKEK.[Y]		0.00226044	0.000424116	2	5	12	p00001; A0A061IJB5	p00001 [88-98]; A0A061IJB5 [57-67]		1	1369.66	FALSE	100	Shared	High	High	5.934e-05	3.531e-05	2.43	21.35	Not Used	Not Used	K.DIFPYSENKEK.Y	[57-67]
	FALSE	High	[R].DFKPGDLIFAKMKGYPHWPAR.[V]		0.00180861	0.000424116	2	5	2	p00001; A0A061IJB5	p00001 [35-55]; A0A061IJB5 [4-24]		2	2474.28	FALSE	100	Shared	High	High	5.934e-05	2.482e-05	4.44	64.91	Not Used	Not Used	R.DFKPGDLIFAKMKGYPHWPAR.V	[4-24]
	FALSE	High	[R].DFKPGDLIFAK.[M]		6.3638e-06	0.000424116	2	5	243	p00001; A0A061IJB5	p00001 [35-45]; A0A061IJB5 [4-14]		0	1250.68	FALSE	100	Shared	High	High	5.934e-05	3.923e-09	3.08	56.57	Not Used	Not Used	R.DFKPGDLIFAK.M	[4-14]
	FALSE	High	[K].GYPHWPARVDEVPDGAVKPPTNKLPIFFFGTHETAFLGPK.[D]		1.08839e-05	0.000424116	2	5	1	p00001; A0A061IJB5	p00001 [48-87]; A0A061IJB5 [17-56]		2	4433.29	FALSE	100	Shared	High	High	5.934e-05	9.011e-09	5.96	76.94	Not Used	Not Used	K.GYPHWPARVDEVPDGAVKPPTNKLPIFFFGTHETAFLGPK.D	[17-56]
	FALSE	High	[R].KQEEQMETEQQNKDEGK.[K]		1.47419e-10	0.000424116	2	2	12	p00001; A0A061IJB5	p00001 [348-364]; A0A061IJB5 [316-332]		2	2078.93	FALSE	100	Shared	High	High	5.934e-05	2.603e-16	5.26	6.17	Not Used	Not Used	R.KQEEQMETEQQNKDEGK.K	[316-332]
	FALSE	High	[R].KGFNEGLWEIDNNPK.[V]		3.94243e-09	0.000424116	2	5	490	p00001; A0A061IJB5	p00001 [106-120]; A0A061IJB5 [75-89]		1	1760.86	FALSE	100	Shared	High	High	5.934e-05	4.211e-14	5.84	40.68	Not Used	Not Used	R.KGFNEGLWEIDNNPK.V	[75-89]
	FALSE	High	[K].HTEMITTLK.[K]		3.16446e-05	0.000424116	2	3	317	p00001; A0A061IJB5	p00001 [424-432]; A0A061IJB5 [392-400]		0	1073.57	FALSE	100	Shared	High	High	5.934e-05	4.735e-08	3.83	10.57	Not Used	Not Used	K.HTEMITTLK.K	[392-400]
	FALSE	High	[K].HTEMITTLK.[K]	1xOxidation [M4]	3.26131e-05	0.000424116	2	3	112	p00001; A0A061IJB5	p00001 [424-432]; A0A061IJB5 [392-400]		0	1089.56	FALSE	100	Shared	High	High	5.934e-05	4.966e-08	3.31	6.82	Not Used	Not Used	K.HTEMITTLK.K	[392-400]
	FALSE	High	[K].HTEMITTLKK.[I]		1.69025e-05	0.000424116	2	3	21	p00001; A0A061IJB5	p00001 [424-433]; A0A061IJB5 [392-401]		1	1201.66	FALSE	100	Shared	High	High	5.934e-05	1.794e-08	3.63	6.74	Not Used	Not Used	K.HTEMITTLKK.I	[392-401]
	FALSE	High	[K].GFNEGLWEIDNNPK.[V]		1.63871e-06	0.000424116	2	5	211	p00001; A0A061IJB5	p00001 [107-120]; A0A061IJB5 [76-89]		0	1632.77	FALSE	100	Shared	High	High	5.934e-05	4.805e-10	4.17	57.01	Not Used	Not Used	K.GFNEGLWEIDNNPK.V	[76-89]
	FALSE	High	[K].GFNEGLWEIDNNPKVK.[F]		2.65678e-05	0.000424116	2	5	6	p00001; A0A061IJB5	p00001 [107-122]; A0A061IJB5 [76-91]		1	1859.93	FALSE	100	Shared	High	High	5.934e-05	3.588e-08	2.99	46.53	Not Used	Not Used	K.GFNEGLWEIDNNPKVK.F	[76-91]
	FALSE	High	[R].GRPAATEVKIPKPR.[G]		5.74848e-05	0.000424116	2	5	2	p00001; A0A061IJB5	p00001 [212-225]; A0A061IJB5 [180-193]		1	1519.91	FALSE	100	Shared	High	High	5.934e-05	1.186e-07	4.22	6.83	Not Used	Not Used	R.GRPAATEVKIPKPR.G	[180-193]
	FALSE	High	[K].GYPHWPAR.[IV]		0.0330902	0.000741856	4	8	191	A0A8C2LZG3; A0A8C2LZQ2; p00001; A0A061IJB5	A0A8C2LZG3 [22-29]; A0A8C2LZQ2 [17-24]; p00001 [48-55]; A0A061IJB5 [17-24]		0	983.485	FALSE	100	Shared	High	High	9.761e-05	0.00229	1.9	13.87	Not Used	Not Used	K.GYPHWPAR.V	[17-24]
	FALSE	High	[K].NMFLVGEGDSVITQVLNKSLAEQRQHEEANK.[T]		0.0295551	0.000741856	2	3	3	p00001; A0A061IJB5	p00001 [456-486]; A0A061IJB5 [424-454]		2	3484.75	FALSE	100	Shared	High	High	9.761e-05	0.001921	5.97	77.77	Not Used	Not Used	K.NMFLVGEGDSVITQVLNKSLAEQRQHEEANK.T	[424-454]
	FALSE	High	[K].STMLYNK.[F]		0.0527746	0.00144679	2	3	258	p00001; A0A061IJB5	p00001 [447-453]; A0A061IJB5 [415-421]		0	856.423	FALSE	100	Shared	High	High	0.0001873	0.00475	1.97	8.45	Not Used	Not Used	K.STMLYNK.F	[415-421]
	FALSE	High	[R].KGFNEGLWEIDNNPKVK.[F]		0.0549867	0.00144679	2	5	1	p00001; A0A061IJB5	p00001 [106-122]; A0A061IJB5 [75-91]		2	1988.02	FALSE	100	Shared	High	High	0.0001873	0.005085	3.41	35.02	Not Used	Not Used	R.KGFNEGLWEIDNNPKVK.F	[75-91]
	FALSE	High	[K].HTEMITTLKK.[I]	1xOxidation [M4]	0.0618108	0.00178707	2	3	5	p00001; A0A061IJB5	p00001 [424-433]; A0A061IJB5 [392-401]		1	1217.66	FALSE	100	Shared	High	High	0.0002306	0.006103	1.85	6.53	Not Used	Not Used	K.HTEMITTLKK.I	[392-401]
	FALSE	High	[R].FKVSQVIMEK.[S]	1xOxidation [M8]	0.0643863	0.00208235	2	3	4	p00001; A0A061IJB5	p00001 [437-446]; A0A061IJB5 [405-414]		1	1224.67	FALSE	100	Shared	High	High	0.0002678	0.006517	2.9	21.26	Not Used	Not Used	R.FKVSQVIMEK.S	[405-414]
	FALSE	High	[R].NFQTAHR.[R]		0.0702559	0.00208235	2	4	10	p00001; A0A061IJB5	p00001 [324-330]; A0A061IJB5 [292-298]		0	873.433	FALSE	100	Shared	High	High	0.0002678	0.007507	2.08	6.05	Not Used	Not Used	R.NFQTAHR.R	[292-298]
	FALSE	High	[K].NMFLVGEGDSVITQVLNK.[S]	1xPhospho [S10]; 1xOxidation [M2]	0.0744489	0.00239351	2	3	1	p00001; A0A061IJB5	p00001 [456-473]; A0A061IJB5 [424-441]	p00001 1xPhospho [S465]; A0A061IJB5 1xPhospho [S433]	0	2059.98	FALSE		No Quan Values	High	High	0.0003079	0.008208	2.47		Not Used	Not Used	K.NMFLVGEGDSVITQVLNK.S	[424-441]
	FALSE	High	[K].STMLYNK.[F]	1xOxidation [M3]	0.0731666	0.00239351	2	3	33	p00001; A0A061IJB5	p00001 [447-453]; A0A061IJB5 [415-421]		0	872.418	FALSE	100	Shared	High	High	0.0003079	0.008	1.93	6.74	Not Used	Not Used	K.STMLYNK.F	[415-421]
	FALSE	High	[K].LPIFFFGTHETAFLGPK.[D]	1xMethyl [K17]	0.0793353	0.0033419	2	5	1	p00001; A0A061IJB5	p00001 [71-87]; A0A061IJB5 [40-56]	p00001 1xMethyl [K87]; A0A061IJB5 1xMethyl [K56]	0	1936.04	FALSE		No Quan Values	High	High	0.0004298	0.009102	1.56		Not Used	Not Used	K.LPIFFFGTHETAFLGPK.D	[40-56]
	FALSE	High	[R].KGFNEGLWEIDNNPK.[V]	1xAcetyl [K1]	0.0969709	0.00617444	1	4	2	A0A061IJB5	A0A061IJB5 [75-89]	A0A061IJB5 1xAcetyl [K75]	1	1802.87	FALSE	100		High	High	0.0007909	0.01259	2.3	60.51	Used	Used	R.KGFNEGLWEIDNNPK.V	[75-89]
	FALSE	High	[R].VDEVPDGAVKPPTNK.[L]	1xPhospho [T13]	0.120883	0.00827873	2	5	3	p00001; A0A061IJB5	p00001 [56-70]; A0A061IJB5 [25-39]	p00001 1xPhospho [T68]; A0A061IJB5 1xPhospho [T37]	0	1645.78	FALSE	100	Shared	High	High	0.001095	0.01804	3.19	20.27	Not Used	Not Used	R.VDEVPDGAVKPPTNK.L	[25-39]
FALSE	High	Master Protein	A0A8C2LJK8	Lamin A/C OS=Cricetulus griseus OX=10029 GN=Lmna PE=3 SV=1	FALSE	52	37	906	36	663	74	7.02	1	Phospho [S22; S282; S390; S392]; Acetyl [N-Term]
	Checked	Confidence	Annotated Sequence	Modifications	Qvality PEP	Qvality q-value	# Protein Groups	# Proteins	# PSMs	Master Protein Accessions	Positions in Master Proteins	Modifications in Master Proteins	# Missed Cleavages	Theo. MH+ [Da]	Contaminant	Abundances (Scaled): F1: Sample	Quan Info	Found in Sample: [S1] F1: Sample	Confidence (by Search Engine): A10 Sequest HT	Percolator q-Value (by Search Engine): A10 Sequest HT	Percolator PEP (by Search Engine): A10 Sequest HT	XCorr (by Search Engine): A10 Sequest HT	Top Apex RT [min]	Quan Usage	Quan Ratio Usage	Sequence in Protein	Positions in Proteins
	FALSE	High	[R].MQQQLDEYQELLDIK.[L]		3.06291e-08	0.000424116	1	3	20	A0A8C2LJK8	A0A8C2LJK8 [352-366]		0	1893.93	FALSE	100		High	High	5.934e-05	1.008e-12	4.83	75.77	Used	Used	R.MQQQLDEYQELLDIK.L	[352-366]
	FALSE	High	[R].MQQQLDEYQELLDIK.[L]	1xOxidation [M1]	5.80869e-07	0.000424116	1	3	67	A0A8C2LJK8	A0A8C2LJK8 [352-366]		0	1909.92	FALSE	100		High	High	5.934e-05	9.625e-11	4.67	73.08	Used	Used	R.MQQQLDEYQELLDIK.L	[352-366]
	FALSE	High	[K].QLQDEMLR.[R]		0.00919341	0.000424116	1	3	24	A0A8C2LJK8	A0A8C2LJK8 [182-189]		0	1032.51	FALSE	100		High	High	5.934e-05	0.0003097	2.42	20.2	Used	Used	K.QLQDEMLR.R	[182-189]
	FALSE	High	[K].QLQDEMLR.[R]	1xGln->pyro-Glu [N-Term]	0.0114822	0.000424116	1	3	6	A0A8C2LJK8	A0A8C2LJK8 [182-189]		0	1015.49	FALSE	100		High	High	5.934e-05	0.0004398	2.08	20.19	Used	Used	K.QLQDEMLR.R	[182-189]
	FALSE	High	[R].NSNLVGAAHEELQQSR.[I]		3.15666e-08	0.000424116	1	3	10	A0A8C2LJK8	A0A8C2LJK8 [281-296]		0	1752.86	FALSE	100		High	High	5.934e-05	1.065e-12	4.83	20.14	Used	Used	R.NSNLVGAAHEELQQSR.I	[281-296]
	FALSE	High	[K].NIYSEELR.[E]		0.0100607	0.000424116	1	3	27	A0A8C2LJK8	A0A8C2LJK8 [209-216]		0	1023.51	FALSE	100		High	High	5.934e-05	0.0003564	2.38	18.99	Used	Used	K.NIYSEELR.E	[209-216]
	FALSE	High	[R].NSNLVGAAHEELQQSR.[I]	1xPhospho [S2]	0.0244232	0.000424116	1	3	1	A0A8C2LJK8	A0A8C2LJK8 [281-296]	A0A8C2LJK8 1xPhospho [S282]	0	1832.83	FALSE	100		High	High	5.934e-05	0.00142	3.28	25.29	Used	Used	R.NSNLVGAAHEELQQSR.I	[281-296]
	FALSE	High	[R].QNGDDPLMTYR.[F]	1xGln->pyro-Glu [N-Term]	0.000203932	0.000424116	1	3	13	A0A8C2LJK8	A0A8C2LJK8 [472-482]		0	1292.56	FALSE	100		High	High	5.934e-05	8.451e-07	3.21	48.55	Used	Used	R.QNGDDPLMTYR.F	[472-482]
	FALSE	High	[K].LLEGEEER.[L]		0.00953103	0.000424116	3	10	10	A0A8C2LQF9; A0A8C2QNY5; A0A8C2LJK8	A0A8C2LQF9 [386-393]; A0A8C2QNY5 [380-387]; A0A8C2LJK8 [379-386]		0	974.479	FALSE	100	Shared	High	High	5.934e-05	0.0003285	2.46	8.21	Not Used	Not Used	K.LLEGEEER.L	[379-386]
	FALSE	High	[K].LEAALGEAK.[K]		0.0113451	0.000424116	1	3	8	A0A8C2LJK8	A0A8C2LJK8 [172-180]		0	901.499	FALSE	100		High	High	5.934e-05	0.0004298	2.28	11.15	Used	Used	K.LEAALGEAK.K	[172-180]
	FALSE	High	[R].IDSLSAQLSQLQK.[Q]		5.34722e-05	0.000424116	1	3	19	A0A8C2LJK8	A0A8C2LJK8 [299-311]		0	1430.78	FALSE	100		High	High	5.934e-05	1.067e-07	3.38	48.71	Used	Used	R.IDSLSAQLSQLQK.Q	[299-311]
	FALSE	High	[R].LQTLKEELDFQK.[N]		0.000348775	0.000424116	1	3	14	A0A8C2LJK8	A0A8C2LJK8 [197-208]		1	1491.81	FALSE	100		High	High	5.934e-05	1.936e-06	3.07	33.85	Used	Used	R.LQTLKEELDFQK.N	[197-208]
	FALSE	High	[R].LRLSPSPTSQR.[S]	1xPhospho [S4]	0.0178972	0.000424116	1	3	3	A0A8C2LJK8	A0A8C2LJK8 [387-397]	A0A8C2LJK8 1xPhospho [S390]	1	1321.66	FALSE	100		High	High	5.934e-05	0.000872	2.31	14.96	Used	Used	R.LRLSPSPTSQR.S	[387-397]
	FALSE	High	[R].ITESEEVVSR.[E]		0.00138726	0.000424116	1	2	23	A0A8C2LJK8	A0A8C2LJK8 [63-72]		0	1148.58	FALSE	100		High	High	5.934e-05	1.648e-05	2.94	9.47	Used	Used	R.ITESEEVVSR.E	[63-72]
	FALSE	High	[R].QNGDDPLMTYR.[F]	1xGln->pyro-Glu [N-Term]; 1xOxidation [M8]	0.0067243	0.000424116	1	3	14	A0A8C2LJK8	A0A8C2LJK8 [472-482]		0	1308.55	FALSE	100		High	High	5.934e-05	0.00019	1.54	41.14	Used	Used	R.QNGDDPLMTYR.F	[472-482]
	FALSE	High	[R].QNGDDPLMTYR.[F]		0.000230069	0.000424116	1	3	14	A0A8C2LJK8	A0A8C2LJK8 [472-482]		0	1309.58	FALSE	100		High	High	5.934e-05	1.02e-06	3.25	27.7	Used	Used	R.QNGDDPLMTYR.F	[472-482]
	FALSE	High	[R].QNGDDPLMTYR.[F]	1xOxidation [M8]	0.000121416	0.000424116	1	3	52	A0A8C2LJK8	A0A8C2LJK8 [472-482]		0	1325.58	FALSE	100		High	High	5.934e-05	3.798e-07	3.08	21.93	Used	Used	R.QNGDDPLMTYR.F	[472-482]
	FALSE	High	[R].VAVEEVDEEGK.[F]		0.000114311	0.000424116	1	3	43	A0A8C2LJK8	A0A8C2LJK8 [440-450]		0	1203.57	FALSE	100		High	High	5.934e-05	3.464e-07	3.16	10.95	Used	Used	R.VAVEEVDEEGK.F	[440-450]
	FALSE	High	[R].VAVEEVDEEGKFVR.[L]		0.00190943	0.000424116	1	3	7	A0A8C2LJK8	A0A8C2LJK8 [440-453]		1	1605.81	FALSE	100		High	High	5.934e-05	2.718e-05	2.05	26.99	Used	Used	R.VAVEEVDEEGKFVR.L	[440-453]
	FALSE	High	[R].SGAQASSTPLSPTR.[I]		9.53951e-05	0.000424116	1	2	9	A0A8C2LJK8	A0A8C2LJK8 [12-25]		0	1359.69	FALSE	100		High	High	5.934e-05	2.606e-07	3.57	9.2	Used	Used	R.SGAQASSTPLSPTR.I	[12-25]
	FALSE	High	[R].SGAQASSTPLSPTR.[I]	1xPhospho [S11]	0.0175785	0.000424116	1	2	1	A0A8C2LJK8	A0A8C2LJK8 [12-25]	A0A8C2LJK8 1xPhospho [S22]	0	1439.65	FALSE	100		High	High	5.934e-05	0.0008469	2.37	13.67	Used	Used	R.SGAQASSTPLSPTR.I	[12-25]
	FALSE	High	[R].SLETENAGLR.[L]		0.00370481	0.000424116	1	2	18	A0A8C2LJK8	A0A8C2LJK8 [51-60]		0	1089.55	FALSE	100		High	High	5.934e-05	7.563e-05	2.75	11.9	Used	Used	R.SLETENAGLR.L	[51-60]
	FALSE	High	[K].SNEDQSMGNWQIK.[R]	1xOxidation [M7]	4.02762e-05	0.000424116	1	3	35	A0A8C2LJK8	A0A8C2LJK8 [458-470]		0	1552.67	FALSE	100		High	High	5.934e-05	6.833e-08	3.89	17.35	Used	Used	K.SNEDQSMGNWQIK.R	[458-470]
	FALSE	High	[R].TALINSTGEEVAMR.[K]		3.29818e-06	0.000424116	1	3	25	A0A8C2LJK8	A0A8C2LJK8 [528-541]		0	1491.75	FALSE	100		High	High	5.934e-05	1.418e-09	3.83	33.35	Used	Used	R.TALINSTGEEVAMR.K	[528-541]
	FALSE	High	[R].TALINSTGEEVAMR.[K]	1xOxidation [M13]	0.000154534	0.000424116	1	3	35	A0A8C2LJK8	A0A8C2LJK8 [528-541]		0	1507.74	FALSE	100		High	High	5.934e-05	5.5e-07	1.51	25.97	Used	Used	R.TALINSTGEEVAMR.K	[528-541]
	FALSE	High	[R].TLEGELHDLR.[G]		6.29266e-05	0.000424116	1	3	47	A0A8C2LJK8	A0A8C2LJK8 [157-166]		0	1182.61	FALSE	100		High	High	5.934e-05	1.367e-07	2.67	25	Used	Used	R.TLEGELHDLR.G	[157-166]
	FALSE	High	[K].SNEDQSMGNWQIK.[R]		4.97397e-05	0.000424116	1	3	4	A0A8C2LJK8	A0A8C2LJK8 [458-470]		0	1536.67	FALSE	100		High	High	5.934e-05	9.531e-08	3.44	31.18	Used	Used	K.SNEDQSMGNWQIK.R	[458-470]
	FALSE	High	[R].SVGGSGGGSFGDSLVTR.[S]		4.8768e-07	0.000424116	1	1	5	A0A8C2LJK8	A0A8C2LJK8 [627-643]		0	1539.74	FALSE	100		High	High	5.934e-05	7.393e-11	4.3	31.21	Used	Used	R.SVGGSGGGSFGDSLVTR.S	[627-643]
	FALSE	High	[K].EGDLLAAQAR.[L]		0.000298168	0.000424116	1	3	14	A0A8C2LJK8	A0A8C2LJK8 [124-133]		0	1043.55	FALSE	100		High	High	5.934e-05	1.523e-06	2.94	16.76	Used	Used	K.EGDLLAAQAR.L	[124-133]
	FALSE	High	[K].EAALSTALSEK.[R]		0.000664857	0.000424116	1	3	47	A0A8C2LJK8	A0A8C2LJK8 [145-155]		0	1119.59	FALSE	100		High	High	5.934e-05	5.273e-06	2.88	20.07	Used	Used	K.EAALSTALSEK.R	[145-155]
	FALSE	High	[K].EDLQELNDR.[L]		0.00449233	0.000424116	1	2	19	A0A8C2LJK8	A0A8C2LJK8 [33-41]		0	1131.53	FALSE	100		High	High	5.934e-05	0.0001021	2.92	15.08	Used	Used	K.EDLQELNDR.L	[33-41]
	FALSE	High	[K].AGQVVTIWAAGAGATHSPPTDLVWK.[A]		6.80205e-13	0.000424116	1	3	34	A0A8C2LJK8	A0A8C2LJK8 [491-515]		0	2533.32	FALSE	100		High	High	5.934e-05	6.248e-20	7.84	74.59	Used	Used	K.AGQVVTIWAAGAGATHSPPTDLVWK.A	[491-515]
	FALSE	High	[K].AAYEAELGDAR.[K]		9.42516e-05	0.000424116	1	2	40	A0A8C2LJK8	A0A8C2LJK8 [79-89]		0	1165.55	FALSE	100		High	High	5.934e-05	2.564e-07	2.49	17	Used	Used	K.AAYEAELGDAR.K	[79-89]
	FALSE	High	[K].DLEALLNSK.[E]		0.0239898	0.000424116	1	3	6	A0A8C2LJK8	A0A8C2LJK8 [136-144]		0	1002.55	FALSE	100		High	High	5.934e-05	0.001384	1.89	52.59	Used	Used	K.DLEALLNSK.E	[136-144]
	FALSE	High	[K].KEGDLLAAQAR.[L]		0.000410438	0.000424116	1	3	12	A0A8C2LJK8	A0A8C2LJK8 [123-133]		1	1171.64	FALSE	100		High	High	5.934e-05	2.509e-06	3.04	9.03	Used	Used	K.KEGDLLAAQAR.L	[123-133]
	FALSE	High	[K].KQLQDEMLR.[R]		0.000697711	0.000424116	1	3	7	A0A8C2LJK8	A0A8C2LJK8 [181-189]		1	1160.61	FALSE	100		High	High	5.934e-05	5.67e-06	2.94	10.57	Used	Used	K.KQLQDEMLR.R	[181-189]
	FALSE	High	[K].LALDMEIHAYR.[K]		0.000132909	0.000424116	1	3	18	A0A8C2LJK8	A0A8C2LJK8 [367-377]		0	1331.68	FALSE	100		High	High	5.934e-05	4.36e-07	2.54	42.18	Used	Used	K.LALDMEIHAYR.K	[367-377]
	FALSE	High	[R].LADALQDLR.[A]		0.00152772	0.000424116	1	3	53	A0A8C2LJK8	A0A8C2LJK8 [241-249]		0	1014.56	FALSE	100		High	High	5.934e-05	1.919e-05	2.96	33.43	Used	Used	R.LADALQDLR.A	[241-249]
	FALSE	High	[R].LAVYIDR.[V]		0.0315538	0.000741856	1	2	29	A0A8C2LJK8	A0A8C2LJK8 [42-48]		0	849.483	FALSE	100		High	High	9.761e-05	0.002121	1.83	22.89	Used	Used	R.LAVYIDR.V	[42-48]
	FALSE	High	[R].DLEDSLAR.[E]		0.0421906	0.000741856	1	3	28	A0A8C2LJK8	A0A8C2LJK8 [322-329]		0	918.453	FALSE	100		High	High	9.761e-05	0.003344	1.58	22.77	Used	Used	R.DLEDSLAR.E	[322-329]
	FALSE	High	[K].LRDLEDSLAR.[E]		0.0368208	0.000741856	1	3	4	A0A8C2LJK8	A0A8C2LJK8 [320-329]		1	1187.64	FALSE	100		High	High	9.761e-05	0.002692	3.72	18.86	Used	Used	K.LRDLEDSLAR.E	[320-329]
	FALSE	High	[-].METPSQR.[R]	1xAcetyl [N-Term]	0.0460961	0.000741856	1	2	8	A0A8C2LJK8	A0A8C2LJK8 [1-7]	A0A8C2LJK8 1xAcetyl [N-Term]	0	890.404	FALSE	100		High	High	9.761e-05	0.003851	1.91	12.63	Used	Used	-.METPSQR.R	[1-7]
	FALSE	High	[K].EELDFQK.[N]		0.0686425	0.00208235	1	3	16	A0A8C2LJK8	A0A8C2LJK8 [202-208]		0	908.436	FALSE	100		High	High	0.0002678	0.007218	2.29	15.34	Used	Used	K.EELDFQK.N	[202-208]
	FALSE	High	[R].LQLELSK.[V]		0.0900304	0.00428424	1	2	12	A0A8C2LJK8	A0A8C2LJK8 [102-108]		0	830.498	FALSE	100		High	High	0.0005507	0.01117	1.42	23.57	Used	Used	R.LQLELSK.V	[102-108]
	FALSE	High	[R].LSPSPTSQR.[S]	1xPhospho [S4]	0.115576	0.00780836	1	3	4	A0A8C2LJK8	A0A8C2LJK8 [389-397]	A0A8C2LJK8 1xPhospho [S392]	0	1052.48	FALSE	100		High	High	0.0009971	0.01683	1.63	7.66	Used	Used	R.LSPSPTSQR.S	[389-397]
	FALSE	High	[K].LALDMEIHAYRK.[L]		0.116227	0.00810857	1	3	1	A0A8C2LJK8	A0A8C2LJK8 [367-378]		1	1459.77	FALSE	100		High	High	0.001036	0.01692	1.9	29.11	Used	Used	K.LALDMEIHAYRK.L	[367-378]
FALSE	High	Master Protein	G3HAF4	Splicing factor 3B subunit 3 OS=Cricetulus griseus OX=10029 GN=Sf3b3 PE=4 SV=1	FALSE	42	39	641	39	1217	135.5	5.26	1
	Checked	Confidence	Annotated Sequence	Modifications	Qvality PEP	Qvality q-value	# Protein Groups	# Proteins	# PSMs	Master Protein Accessions	Positions in Master Proteins	Modifications in Master Proteins	# Missed Cleavages	Theo. MH+ [Da]	Contaminant	Abundances (Scaled): F1: Sample	Quan Info	Found in Sample: [S1] F1: Sample	Confidence (by Search Engine): A10 Sequest HT	Percolator q-Value (by Search Engine): A10 Sequest HT	Percolator PEP (by Search Engine): A10 Sequest HT	XCorr (by Search Engine): A10 Sequest HT	Top Apex RT [min]	Quan Usage	Quan Ratio Usage	Sequence in Protein	Positions in Proteins
	FALSE	High	[R].MQGQEAVLAMSSR.[S]		3.6763e-06	0.000424116	1	1	9	G3HAF4	G3HAF4 [706-718]		0	1407.67	FALSE	100		High	High	5.934e-05	1.681e-09	3.93	29.59	Used	Used	R.MQGQEAVLAMSSR.S	[706-718]
	FALSE	High	[R].MQGQEAVLAMSSR.[S]	1xOxidation [M1]	4.97397e-05	0.000424116	1	1	12	G3HAF4	G3HAF4 [706-718]		0	1423.67	FALSE	100		High	High	5.934e-05	9.52e-08	2.37	24.5	Used	Used	R.MQGQEAVLAMSSR.S	[706-718]
	FALSE	High	[-].MFLYNLTLQR.[A]		0.00123712	0.000424116	1	1	19	G3HAF4	G3HAF4 [1-10]		0	1298.69	FALSE	100		High	High	5.934e-05	1.379e-05	2.68	69.3	Used	Used	-.MFLYNLTLQR.A	[1-10]
	FALSE	High	[-].MFLYNLTLQR.[A]	1xOxidation [M1]	0.000966198	0.000424116	1	1	24	G3HAF4	G3HAF4 [1-10]		0	1314.69	FALSE	100		High	High	5.934e-05	9.461e-06	2.94	62.45	Used	Used	-.MFLYNLTLQR.A	[1-10]
	FALSE	High	[R].NENQLIIFADDTYPR.[W]		1.2185e-07	0.000424116	1	1	23	G3HAF4	G3HAF4 [1017-1031]		0	1808.88	FALSE	100		High	High	5.934e-05	8.588e-12	4.46	70.99	Used	Used	R.NENQLIIFADDTYPR.W	[1017-1031]
	FALSE	High	[K].NFGDQPDIR.[C]		0.00561343	0.000424116	1	1	36	G3HAF4	G3HAF4 [260-268]		0	1061.5	FALSE	100		High	High	5.934e-05	0.0001444	2.38	17.16	Used	Used	K.NFGDQPDIR.C	[260-268]
	FALSE	High	[R].IVILEYQPSK.[N]		0.0020901	0.000424116	1	1	23	G3HAF4	G3HAF4 [87-96]		0	1189.68	FALSE	100		High	High	5.934e-05	3.105e-05	2.34	39.91	Used	Used	R.IVILEYQPSK.N	[87-96]
	FALSE	High	[R].IVPGQFLAVDPK.[G]		0.0021411	0.000424116	1	1	4	G3HAF4	G3HAF4 [115-126]		0	1283.74	FALSE	100		High	High	5.934e-05	3.223e-05	1.99	52.78	Used	Used	R.IVPGQFLAVDPK.G	[115-126]
	FALSE	High	[R].LTISSPLEAHK.[A]		0.00035945	0.000424116	1	1	20	G3HAF4	G3HAF4 [152-162]		0	1195.67	FALSE	100		High	High	5.934e-05	2.035e-06	2.82	22.94	Used	Used	R.LTISSPLEAHK.A	[152-162]
	FALSE	High	[K].LGAVFNQVAFPLQYTPR.[K]		1.14124e-06	0.000424116	1	1	1	G3HAF4	G3HAF4 [770-786]		0	1921.03	FALSE	100		High	High	5.934e-05	2.758e-10	3.7	79.31	Used	Used	K.LGAVFNQVAFPLQYTPR.K	[770-786]
	FALSE	High	[R].LPPNTNDEVDEDPTGNK.[A]		9.71365e-05	0.000424116	1	1	10	G3HAF4	G3HAF4 [1058-1074]		0	1854.84	FALSE	100		High	High	5.934e-05	2.673e-07	3.81	17.29	Used	Used	R.LPPNTNDEVDEDPTGNK.A	[1058-1074]
	FALSE	High	[R].VIVSDVQESFIWVR.[Y]		9.48216e-05	0.000424116	1	1	18	G3HAF4	G3HAF4 [1000-1013]		0	1676.9	FALSE	100		High	High	5.934e-05	2.582e-07	4.24	78.12	Used	Used	R.VIVSDVQESFIWVR.Y	[1000-1013]
	FALSE	High	[K].TPVEEVPAAIAPFQGR.[V]		1.22688e-06	0.000424116	1	1	21	G3HAF4	G3HAF4 [943-958]		0	1681.89	FALSE	100		High	High	5.934e-05	3.089e-10	3.72	59.23	Used	Used	K.TPVEEVPAAIAPFQGR.V	[943-958]
	FALSE	High	[R].TVLDPVTGDLSDTR.[T]		6.83572e-07	0.000424116	1	1	28	G3HAF4	G3HAF4 [677-690]		0	1488.75	FALSE	100		High	High	5.934e-05	1.238e-10	3.58	45.42	Used	Used	R.TVLDPVTGDLSDTR.T	[677-690]
	FALSE	High	[R].WVTTASLLDYDTVAGADK.[F]		0.000516122	0.000424116	1	1	5	G3HAF4	G3HAF4 [1032-1049]		0	1925.95	FALSE	100		High	High	5.934e-05	3.553e-06	3.78	76.27	Used	Used	R.WVTTASLLDYDTVAGADK.F	[1032-1049]
	FALSE	High	[K].SMFFFLAQTEQGDIFK.[I]		0.000100715	0.000424116	1	1	4	G3HAF4	G3HAF4 [297-312]		0	1908.92	FALSE	100		High	High	5.934e-05	2.836e-07	3.79	82.73	Used	Used	K.SMFFFLAQTEQGDIFK.I	[297-312]
	FALSE	High	[K].QQMAEEMVEAAGEDER.[E]		1.83913e-05	0.000424116	1	1	8	G3HAF4	G3HAF4 [817-832]		0	1822.76	FALSE	100		High	High	5.934e-05	2.044e-08	3.71	39.21	Used	Used	K.QQMAEEMVEAAGEDER.E	[817-832]
	FALSE	High	[K].RNENQLIIFADDTYPR.[W]		2.42703e-05	0.000424116	1	1	5	G3HAF4	G3HAF4 [1016-1031]		1	1964.98	FALSE	100		High	High	5.934e-05	3.121e-08	5.3	54.7	Used	Used	K.RNENQLIIFADDTYPR.W	[1016-1031]
	FALSE	High	[R].QVVIALTGGELVYFEMDPSGQLNEYTER.[K]		0.000548198	0.000424116	1	1	2	G3HAF4	G3HAF4 [553-580]		0	3158.54	FALSE		No Quan Values	High	High	5.934e-05	3.909e-06	2.93		Not Used	Not Used	R.QVVIALTGGELVYFEMDPSGQLNEYTER.K	[553-580]
	FALSE	High	[R].SVAGGFVYTYK.[L]		0.00127498	0.000424116	1	1	18	G3HAF4	G3HAF4 [919-929]		0	1191.6	FALSE	100		High	High	5.934e-05	1.451e-05	3	34.57	Used	Used	R.SVAGGFVYTYK.L	[919-929]
	FALSE	High	[R].SWLSYSYQSR.[F]		0.00241536	0.000424116	1	1	10	G3HAF4	G3HAF4 [719-728]		0	1276.6	FALSE	100		High	High	5.934e-05	3.899e-05	2.88	40.56	Used	Used	R.SWLSYSYQSR.F	[719-728]
	FALSE	High	[R].ELAAEMAAAFLNENLPESIFGAPK.[A]		9.49259e-11	0.000424116	1	1	9	G3HAF4	G3HAF4 [833-856]		0	2533.26	FALSE	100		High	High	5.934e-05	1.322e-16	6.23	86.32	Used	Used	R.ELAAEMAAAFLNENLPESIFGAPK.A	[833-856]
	FALSE	High	[R].ELAAEMAAAFLNENLPESIFGAPK.[A]	1xOxidation [M6]	5.71392e-05	0.000424116	1	1	8	G3HAF4	G3HAF4 [833-856]		0	2549.26	FALSE	100		High	High	5.934e-05	1.176e-07	2.86	83.3	Used	Used	R.ELAAEMAAAFLNENLPESIFGAPK.A	[833-856]
	FALSE	High	[K].DYIVVGSDSGR.[I]		0.0035733	0.000424116	1	1	8	G3HAF4	G3HAF4 [76-86]		0	1167.56	FALSE	100		High	High	5.934e-05	7.126e-05	2.47	24.66	Used	Used	K.DYIVVGSDSGR.I	[76-86]
	FALSE	High	[R].FLAVGLVDNTVR.[I]		0.0121198	0.000424116	1	1	14	G3HAF4	G3HAF4 [604-615]		0	1303.74	FALSE	100		High	High	5.934e-05	0.0004749	2.61	57.56	Used	Used	R.FLAVGLVDNTVR.I	[604-615]
	FALSE	High	[R].FSNTGEDWYVLVGVAK.[D]		0.00175491	0.000424116	1	1	6	G3HAF4	G3HAF4 [896-911]		0	1784.89	FALSE	100		High	High	5.934e-05	2.369e-05	2.98	78.42	Used	Used	R.FSNTGEDWYVLVGVAK.D	[896-911]
	FALSE	High	[K].FVIHPESNNLIIIETDHNAYTEATK.[A]		1.94881e-19	0.000424116	1	1	19	G3HAF4	G3HAF4 [788-812]		0	2869.44	FALSE	100		High	High	5.93366e-05	4.59187e-30	8.81	59.19	Used	Used	K.FVIHPESNNLIIIETDHNAYTEATK.A	[788-812]
	FALSE	High	[K].AGNGQWASVIR.[V]		4.10114e-05	0.000424116	1	1	21	G3HAF4	G3HAF4 [857-867]		0	1158.6	FALSE	100		High	High	5.934e-05	7.047e-08	3.86	28.67	Used	Used	K.AGNGQWASVIR.V	[857-867]
	FALSE	High	[K].AEVIMNYHVGETVLSLQK.[T]		9.19304e-06	0.000424116	1	1	36	G3HAF4	G3HAF4 [1089-1106]		0	2031.06	FALSE	100		High	High	5.934e-05	6.983e-09	3.92	61.3	Used	Used	K.AEVIMNYHVGETVLSLQK.T	[1089-1106]
	FALSE	High	[K].AEVIMNYHVGETVLSLQK.[T]	1xOxidation [M5]	0.00815176	0.000424116	1	1	8	G3HAF4	G3HAF4 [1089-1106]		0	2047.05	FALSE	100		High	High	5.934e-05	0.0002561	3.11	55.18	Used	Used	K.AEVIMNYHVGETVLSLQK.T	[1089-1106]
	FALSE	High	[R].AVMISAIEK.[Q]		0.00988098	0.000424116	1	1	13	G3HAF4	G3HAF4 [129-137]		0	961.539	FALSE	100		High	High	5.934e-05	0.000347	2.54	24.83	Used	Used	R.AVMISAIEK.Q	[129-137]
	FALSE	High	[R].ATGISFAIHGNFSGTK.[Q]		1.82658e-06	0.000424116	1	1	18	G3HAF4	G3HAF4 [11-26]		0	1607.82	FALSE	100		High	High	5.934e-05	5.705e-10	3.44	36.93	Used	Used	R.ATGISFAIHGNFSGTK.Q	[11-26]
	FALSE	High	[R].HGLEVSEMAVSELPGNPNAVWTVR.[R]		9.1553e-11	0.000424116	1	1	18	G3HAF4	G3HAF4 [440-463]		0	2592.29	FALSE	100		High	High	5.934e-05	1.245e-16	6.98	76.91	Used	Used	R.HGLEVSEMAVSELPGNPNAVWTVR.R	[440-463]
	FALSE	High	[R].HGLEVSEMAVSELPGNPNAVWTVR.[R]	1xOxidation [M8]	2.25206e-08	0.000424116	1	1	37	G3HAF4	G3HAF4 [440-463]		0	2608.28	FALSE	100		High	High	5.934e-05	6.281e-13	5.53	72.86	Used	Used	R.HGLEVSEMAVSELPGNPNAVWTVR.R	[440-463]
	FALSE	High	[K].HIANYISGIQTIGHR.[V]		8.0311e-09	0.000424116	1	1	44	G3HAF4	G3HAF4 [985-999]		0	1679.9	FALSE	100		High	High	5.934e-05	1.269e-13	4.19	31.73	Used	Used	K.HIANYISGIQTIGHR.V	[985-999]
	FALSE	High	[R].KFVIHPESNNLIIIETDHNAYTEATK.[A]		2.1191e-16	0.000424116	1	1	24	G3HAF4	G3HAF4 [787-812]		1	2997.53	FALSE	100		High	High	5.934e-05	2.329e-25	6.71	49.31	Used	Used	R.KFVIHPESNNLIIIETDHNAYTEATK.A	[787-812]
	FALSE	High	[R].GSIGFLYLNIGLQNGVLLR.[T]		0.00211544	0.000424116	1	1	9	G3HAF4	G3HAF4 [658-676]		0	2047.17	FALSE	100		High	High	5.934e-05	3.164e-05	3.33	83.64	Used	Used	R.GSIGFLYLNIGLQNGVLLR.T	[658-676]
	FALSE	High	[R].KQQMAEEMVEAAGEDER.[E]		0.000171215	0.000424116	1	1	2	G3HAF4	G3HAF4 [816-832]		1	1950.85	FALSE	100		High	High	5.934e-05	6.44e-07	4.07	27.26	Used	Used	R.KQQMAEEMVEAAGEDER.E	[816-832]
	FALSE	High	[K].NVSEELDR.[T]		0.0503518	0.000741856	1	1	10	G3HAF4	G3HAF4 [1192-1199]		0	961.459	FALSE	100		High	High	9.761e-05	0.004437	2.1	8.69	Used	Used	K.NVSEELDR.T	[1192-1199]
	FALSE	High	[K].LVYILNR.[D]		0.0586447	0.00144679	1	1	18	G3HAF4	G3HAF4 [140-146]		0	890.546	FALSE	100		High	High	0.0001873	0.00565	1.12	32.44	Used	Used	K.LVYILNR.D	[140-146]
	FALSE	High	[K].QQEIVVSR.[G]	1xGln->pyro-Glu [N-Term]	0.0537119	0.00144679	1	1	1	G3HAF4	G3HAF4 [27-34]		0	941.505	FALSE	100		High	High	0.0001873	0.004898	1.76	25.27	Used	Used	K.QQEIVVSR.G	[27-34]
	FALSE	High	[R].SYYFPVK.[N]		0.0753155	0.00239351	1	1	10	G3HAF4	G3HAF4 [1165-1171]		0	903.461	FALSE	100		High	High	0.0003079	0.008411	1.25	30.33	Used	Used	R.SYYFPVK.N	[1165-1171]
	FALSE	High	[R].GLLNGASQK.[A]		0.0947839	0.0058659	1	1	6	G3HAF4	G3HAF4 [1080-1088]		0	887.495	FALSE	100		High	High	0.0007523	0.0122	1.57	8.66	Used	Used	R.GLLNGASQK.A	[1080-1088]
	FALSE	High	[R].NDLDDPER.[G]		0.118202	0.00827873	1	1	2	G3HAF4	G3HAF4 [276-283]		0	973.422	FALSE	100		High	High	0.001069	0.01733	1.98	7.3	Used	Used	R.NDLDDPER.G	[276-283]
FALSE	High	Master Protein	P04264	Keratin, type II cytoskeletal 1 (Cytokeratin 1) (K1) (CK 1) (67 kDa cytokeratin) (Hair alpha protein) - Homo sapiens (Human).	TRUE	48	24	581	21	643	65.8	8.12	1
	Checked	Confidence	Annotated Sequence	Modifications	Qvality PEP	Qvality q-value	# Protein Groups	# Proteins	# PSMs	Master Protein Accessions	Positions in Master Proteins	Modifications in Master Proteins	# Missed Cleavages	Theo. MH+ [Da]	Contaminant	Abundances (Scaled): F1: Sample	Quan Info	Found in Sample: [S1] F1: Sample	Confidence (by Search Engine): A10 Sequest HT	Percolator q-Value (by Search Engine): A10 Sequest HT	Percolator PEP (by Search Engine): A10 Sequest HT	XCorr (by Search Engine): A10 Sequest HT	Top Apex RT [min]	Quan Usage	Quan Ratio Usage	Sequence in Protein	Positions in Proteins
	FALSE	High	[K].QISNLQQSISDAEQR.[G]	1xGln->pyro-Glu [N-Term]	6.13767e-06	0.000424116	1	1	10	P04264	P04264 [417-431]		0	1699.82	TRUE	100		High	High	5.934e-05	3.722e-09	3.85	66.4	Used	Used	K.QISNLQQSISDAEQR.G	[417-431]
	FALSE	High	[K].QISNLQQSISDAEQR.[G]		3.8348e-06	0.000424116	1	1	18	P04264	P04264 [417-431]		0	1716.85	TRUE	100		High	High	5.934e-05	1.802e-09	3.88	34.88	Used	Used	K.QISNLQQSISDAEQR.G	[417-431]
	FALSE	High	[K].NMQDMVEDYR.[N]		0.0043854	0.000424116	1	3	11	P04264	P04264 [257-266]		0	1300.53	TRUE	100		High	High	5.934e-05	9.822e-05	2.45	34.85	Used	Used	K.NMQDMVEDYR.N	[257-266]
	FALSE	High	[K].NMQDMVEDYR.[N]	2xOxidation [M2; M5]	0.0067243	0.000424116	1	3	6	P04264	P04264 [257-266]		0	1332.52	TRUE	100		High	High	5.934e-05	0.0001914	2.46	8.89	Used	Used	K.NMQDMVEDYR.N	[257-266]
	FALSE	High	[K].NMQDMVEDYR.[N]	1xOxidation [M]	0.00181954	0.000424116	1	3	68	P04264	P04264 [257-266]		0	1316.52	TRUE	100		High	High	5.934e-05	2.508e-05	2.45	21.05	Used	Used	K.NMQDMVEDYR.N	[257-266]
	FALSE	High	[K].IEISELNR.[V]		0.0142518	0.000424116	2	3	61	P35908; P04264	P35908 [394-401]; P04264 [395-402]		0	973.531	TRUE	100	Shared	High	High	5.934e-05	0.0006152	2.38	23.96	Not Used	Not Used	K.IEISELNR.V	[395-402]
	FALSE	High	[K].LNDLEDALQQAK.[E]		2.53166e-05	0.000424116	1	1	12	P04264	P04264 [443-454]		0	1357.7	TRUE	100		High	High	5.934e-05	3.352e-08	3.44	42.22	Used	Used	K.LNDLEDALQQAK.E	[443-454]
	FALSE	High	[R].TNAENEFVTIK.[K]		0.000161196	0.000424116	1	4	40	P04264	P04264 [277-287]		0	1265.64	TRUE	100		High	High	5.934e-05	5.899e-07	3.46	27.62	Used	Used	R.TNAENEFVTIK.K	[277-287]
	FALSE	High	[K].YEELQITAGR.[H]		8.25423e-05	0.000424116	1	1	104	P04264	P04264 [376-385]		0	1179.6	TRUE	100		High	High	5.934e-05	2.08e-07	3.21	26.8	Used	Used	K.YEELQITAGR.H	[376-385]
	FALSE	High	[K].WELLQQVDTSTR.[T]		0.0022066	0.000424116	1	1	3	P04264	P04264 [211-222]		0	1475.75	TRUE	100		High	High	5.934e-05	3.397e-05	1.89	86.83	Used	Used	K.WELLQQVDTSTR.T	[211-222]
	FALSE	High	[K].SLNNQFASFIDK.[V]		9.14524e-05	0.000424116	1	1	8	P04264	P04264 [185-196]		0	1383.69	TRUE	100		High	High	5.934e-05	2.446e-07	2.32	55.22	Used	Used	K.SLNNQFASFIDK.V	[185-196]
	FALSE	High	[R].SLVNLGGSK.[S]		0.00722778	0.000424116	1	1	32	P04264	P04264 [65-73]		0	874.499	TRUE	100		High	High	5.934e-05	0.000213	2.4	16.81	Used	Used	R.SLVNLGGSK.S	[65-73]
	FALSE	High	[K].SKAEAESLYQSK.[Y]		1.03713e-05	0.000424116	1	1	2	P04264	P04264 [364-375]		1	1340.67	TRUE	100		High	High	5.934e-05	8.409e-09	3.92	6.77	Used	Used	K.SKAEAESLYQSK.Y	[364-375]
	FALSE	High	[R].TLLEGEESR.[M]		0.00633157	0.000424116	1	1	20	P04264	P04264 [483-491]		0	1033.52	TRUE	100		High	High	5.934e-05	0.000174	2.78	11.69	Used	Used	R.TLLEGEESR.M	[483-491]
	FALSE	High	[R].THNLEPYFESFINNLR.[R]		9.21067e-11	0.000424116	1	1	21	P04264	P04264 [223-238]		0	1993.98	TRUE	100		High	High	5.934e-05	1.26e-16	5.21	78.7	Used	Used	R.THNLEPYFESFINNLR.R	[223-238]
	FALSE	High	[R].DYQELMNTK.[L]		0.00503688	0.000424116	1	6	14	P04264	P04264 [463-471]		0	1141.52	TRUE	100		High	High	5.934e-05	0.0001222	2.21	26.57	Used	Used	R.DYQELMNTK.L	[463-471]
	FALSE	High	[R].DYQELMNTK.[L]	1xOxidation [M6]	0.0112097	0.000424116	1	6	18	P04264	P04264 [463-471]		0	1157.51	TRUE	100		High	High	5.934e-05	0.0004214	1.65	11.2	Used	Used	R.DYQELMNTK.L	[463-471]
	FALSE	High	[K].DVDGAYMTK.[V]		0.0145978	0.000424116	1	1	18	P04264	P04264 [289-297]		0	999.445	TRUE	100		High	High	5.934e-05	0.0006368	1.01	12.88	Used	Used	K.DVDGAYMTK.V	[289-297]
	FALSE	High	[K].AEAESLYQSK.[Y]		0.00129825	0.000424116	1	1	15	P04264	P04264 [366-375]		0	1125.54	TRUE	100		High	High	5.934e-05	1.493e-05	3.33	9.26	Used	Used	K.AEAESLYQSK.Y	[366-375]
	FALSE	High	[R].GGGGGGYGSGGSSYGSGGGSYGSGGGGGGGR.[G]		3.02371e-09	0.000424116	1	1	3	P04264	P04264 [518-548]		0	2383.95	TRUE	100		High	High	5.934e-05	2.794e-14	2.93	9.65	Used	Used	R.GGGGGGYGSGGSSYGSGGGSYGSGGGGGGGR.G	[518-548]
	FALSE	High	[K].LALDIEIATYR.[KT]		0.000101937	0.000424116	2	11	150	G3II07; P04264	G3II07 [374-384]; P04264 [472-482]		0	1277.71	TRUE	100	Shared	High	High	5.934e-05	2.905e-07	3	82.28	Not Used	Not Used	K.LALDLEIATYR.T	[472-482]
	FALSE	High	[K].KQISNLQQSISDAEQR.[G]		1.70047e-05	0.000424116	1	1	6	P04264	P04264 [416-431]		1	1844.95	TRUE	100		High	High	5.934e-05	1.808e-08	4.63	21.63	Used	Used	K.KQISNLQQSISDAEQR.G	[416-431]
	FALSE	High	[R].GSYGSGGSSYGSGGGSYGSGGGGGGHGSYGSGSSSGGYR.[G]		1.59745e-15	0.000424116	1	1	6	P04264	P04264 [549-587]		0	3312.31	TRUE	100		High	High	5.934e-05	5.277e-24	8.04	14.23	Used	Used	R.GSYGSGGSSYGSGGGSYGSGGGGGGHGSYGSGSSSGGYR.G	[549-587]
	FALSE	High	[R].SLDLDSIIAEVK.[A]		0.0281804	0.000741856	1	13	1	P04264	P04264 [343-354]		0	1302.72	TRUE	100		High	High	9.761e-05	0.001783	3.11	79.77	Used	Used	R.SLDLDSIIAEVK.A	[343-354]
	FALSE	High	[KR].NKYEDEINKR.[T]		0.0460961	0.000741856	3	14	2	P04264; P04259; P13647	P04264 [267-276]; P04259 [251-260]; P13647 [256-265]		2	1308.65	TRUE	100	Shared	High	High	9.761e-05	0.003835	2.82	6.6	Not Used	Not Used	R.NKYEDEINKR.T	[267-276]
	FALSE	High	[R].FVSTTYSGVTR.[-]		0.0647626	0.00208235	1	1	2	P04264	P04264 [633-643]		0	1217.62	TRUE	100		High	High	0.0002678	0.006629	1.93	18.66	Used	Used	R.FVSTTYSGVTR.-	[633-643]
	FALSE	High	[K].NKLNDLEDALQQAK.[E]		0.0666755	0.00208235	1	1	4	P04264	P04264 [441-454]		1	1599.83	TRUE	100		High	High	0.0002678	0.006914	1.5	44.89	Used	Used	K.NKLNDLEDALQQAK.E	[441-454]
	FALSE	High	[K].LDNLQQEIDFLTALYQAELSQMQTQISETNVILSMDNNR.[S]	2xOxidation [M22; M35]	0.129984	0.00844323	1	1	1	P04264	P04264 [304-342]		0	4559.19	TRUE		No Quan Values	High	High	0.00116	0.0203	3.07		Not Used	Not Used	K.LDNLQQEIDFLTALYQAELSQMQTQISETNVILSMDNNR.S	[304-342]
FALSE	High	Master Protein	P00761	TRYPSIN PRECURSOR.	TRUE	39	7	541	7	231	24.4	7.18	1	Acetyl [K77; K157]; Methyl [K77; K97]
	Checked	Confidence	Annotated Sequence	Modifications	Qvality PEP	Qvality q-value	# Protein Groups	# Proteins	# PSMs	Master Protein Accessions	Positions in Master Proteins	Modifications in Master Proteins	# Missed Cleavages	Theo. MH+ [Da]	Contaminant	Abundances (Scaled): F1: Sample	Quan Info	Found in Sample: [S1] F1: Sample	Confidence (by Search Engine): A10 Sequest HT	Percolator q-Value (by Search Engine): A10 Sequest HT	Percolator PEP (by Search Engine): A10 Sequest HT	XCorr (by Search Engine): A10 Sequest HT	Top Apex RT [min]	Quan Usage	Quan Ratio Usage	Sequence in Protein	Positions in Proteins
	FALSE	High	[R].LGEHNIDVLEGNEQFINAAKIITHPNFNGNTLDNDIMLIK.[L]	2xMethyl [K20; K40]; 1xOxidation [M37]	0.00688812	0.000424116	1	1	1	P00761	P00761 [58-97]	P00761 2xMethyl [K77; K97]	1	4519.29	TRUE	100		High	High	5.934e-05	0.0001989	5.23	79.84	Used	Used	R.LGEHNIDVLEGNEQFINAAKIITHPNFNGNTLDNDIMLIK.L	[58-97]
	FALSE	High	[R].LGEHNIDVLEGNEQFINAAKIITHPNFNGNTLDNDIMLIK.[L]	1xAcetyl [K20]; 1xMethyl [K40]	0.000250334	0.000424116	1	1	1	P00761	P00761 [58-97]	P00761 1xAcetyl [K77]; 1xMethyl [K97]	1	4531.29	TRUE	100		High	High	5.934e-05	1.165e-06	6.18	80.53	Used	Used	R.LGEHNIDVLEGNEQFINAAKIITHPNFNGNTLDNDIMLIK.L	[58-97]
	FALSE	High	[R].LGEHNIDVLEGNEQFINAAKIITHPNFNGNTLDNDIMLIK.[L]	2xMethyl [K20; K40]	0.00709849	0.000424116	1	1	2	P00761	P00761 [58-97]	P00761 2xMethyl [K77; K97]	1	4503.3	TRUE	100		High	High	5.934e-05	0.0002073	6.2	80.44	Used	Used	R.LGEHNIDVLEGNEQFINAAKIITHPNFNGNTLDNDIMLIK.L	[58-97]
	FALSE	High	[R].LGEHNIDVLEGNEQFINAAKIITHPNFNGNTLDNDIMLIK.[L]	1xOxidation [M37]	4.25223e-05	0.000424116	1	1	1	P00761	P00761 [58-97]		1	4491.26	TRUE	100		High	High	5.934e-05	7.433e-08	4.49	79.8	Used	Used	R.LGEHNIDVLEGNEQFINAAKIITHPNFNGNTLDNDIMLIK.L	[58-97]
	FALSE	High	[R].LGEHNIDVLEGNEQFINAAK.[I]		2.6575e-12	0.000424116	1	1	169	P00761	P00761 [58-77]		0	2211.1	TRUE	100		High	High	5.934e-05	5.166e-19	6.61	56.42	Used	Used	R.LGEHNIDVLEGNEQFINAAK.I	[58-77]
	FALSE	High	[R].LGEHNIDVLEGNEQFINAAK.[I]	1xMethyl [K20]	1.9842e-08	0.000424116	1	1	13	P00761	P00761 [58-77]	P00761 1xMethyl [K77]	0	2225.12	TRUE	100		High	High	5.934e-05	5.147e-13	5.42	57.62	Used	Used	R.LGEHNIDVLEGNEQFINAAK.I	[58-77]
	FALSE	High	[K].LSSPATLNSR.[V]		0.0027912	0.000424116	1	1	55	P00761	P00761 [98-107]		0	1045.56	TRUE	100		High	High	5.934e-05	4.897e-05	2.73	10.92	Used	Used	K.LSSPATLNSR.V	[98-107]
	FALSE	High	[K].IITHPNFNGNTLDNDIMLIK.[L]	1xMethyl [K20]	5.30636e-07	0.000424116	1	1	10	P00761	P00761 [78-97]	P00761 1xMethyl [K97]	0	2297.2	TRUE	100		High	High	5.934e-05	8.424e-11	3.8	69.47	Used	Used	K.IITHPNFNGNTLDNDIMLIK.L	[78-97]
	FALSE	High	[K].IITHPNFNGNTLDNDIMLIK.[L]	1xOxidation [M17]	1.5285e-10	0.000424116	1	1	105	P00761	P00761 [78-97]		0	2299.18	TRUE	100		High	High	5.934e-05	2.762e-16	5.53	63.29	Used	Used	K.IITHPNFNGNTLDNDIMLIK.L	[78-97]
	FALSE	High	[K].IITHPNFNGNTLDNDIMLIK.[L]	1xMethyl [K20]; 1xOxidation [M17]	1.0055e-06	0.000424116	1	1	16	P00761	P00761 [78-97]	P00761 1xMethyl [K97]	0	2313.19	TRUE	100		High	High	5.934e-05	2.253e-10	3.45	66.19	Used	Used	K.IITHPNFNGNTLDNDIMLIK.L	[78-97]
	FALSE	High	[K].IITHPNFNGNTLDNDIMLIKLSSPATLNSR.[V]		7.90012e-07	0.000424116	1	1	5	P00761	P00761 [78-107]		1	3309.73	TRUE	100		High	High	5.934e-05	1.558e-10	4.18	77.46	Used	Used	K.IITHPNFNGNTLDNDIMLIKLSSPATLNSR.V	[78-107]
	FALSE	High	[K].IITHPNFNGNTLDNDIMLIK.[L]		3.80548e-08	0.000424116	1	1	69	P00761	P00761 [78-97]		0	2283.18	TRUE	100		High	High	5.934e-05	1.419e-12	5.8	68.83	Used	Used	K.IITHPNFNGNTLDNDIMLIK.L	[78-97]
	FALSE	High	[R].VATVSLPR.[S]		0.0104301	0.000424116	1	1	92	P00761	P00761 [108-115]		0	842.509	TRUE	100		High	High	5.934e-05	0.0003783	1.98	18.21	Used	Used	R.VATVSLPR.S	[108-115]
	FALSE	High	[R].LGEHNIDVLEGNEQFINAAKIITHPNFNGNTLDNDIMLIK.[L]	1xMethyl [K20]; 1xOxidation [M37]	0.0694447	0.00208235	1	1	1	P00761	P00761 [58-97]	P00761 1xMethyl [K77]	1	4505.28	TRUE	100		High	High	0.0002678	0.007362	3.88	81.14	Used	Used	R.LGEHNIDVLEGNEQFINAAKIITHPNFNGNTLDNDIMLIK.L	[58-97]
	FALSE	High	[K].APVLSDSSCKSSYPGQITGNMICVGFLEGGK.[D]	1xAcetyl [K10]	0.0784248	0.00305858	1	1	1	P00761	P00761 [148-178]	P00761 1xAcetyl [K157]	1	3187.51	TRUE	100		High	High	0.0003935	0.008932	2.94	73.06	Used	Used	K.APVLSDSSCKSSYPGQITGNMICVGFLEGGK.D	[148-178]
FALSE	High	Master Protein	A0A8C2LX33	Splicing factor proline and glutamine rich OS=Cricetulus griseus OX=10029 GN=Sfpq PE=4 SV=1	FALSE	43	26	534	25	703	75.7	9.44	1	Acetyl [K514]
	Checked	Confidence	Annotated Sequence	Modifications	Qvality PEP	Qvality q-value	# Protein Groups	# Proteins	# PSMs	Master Protein Accessions	Positions in Master Proteins	Modifications in Master Proteins	# Missed Cleavages	Theo. MH+ [Da]	Contaminant	Abundances (Scaled): F1: Sample	Quan Info	Found in Sample: [S1] F1: Sample	Confidence (by Search Engine): A10 Sequest HT	Percolator q-Value (by Search Engine): A10 Sequest HT	Percolator PEP (by Search Engine): A10 Sequest HT	XCorr (by Search Engine): A10 Sequest HT	Top Apex RT [min]	Quan Usage	Quan Ratio Usage	Sequence in Protein	Positions in Proteins
	FALSE	High	[K].MPGGPKPGGGPGMGAPGGHPKPPHR.[G]		0.000773016	0.000424116	1	1	4	A0A8C2LX33	A0A8C2LX33 [208-232]		0	2328.16	FALSE	100		High	High	5.934e-05	6.645e-06	4.34	6.74	Used	Used	K.MPGGPKPGGGPGMGAPGGHPKPPHR.G	[208-232]
	FALSE	High	[R].MEELHSQEMQK.[R]	1xOxidation [M1]	0.00970443	0.000424116	1	2	1	A0A8C2LX33	A0A8C2LX33 [545-555]		0	1405.61	FALSE	100		High	High	5.934e-05	0.0003367	2.61	6.59	Used	Used	R.MEELHSQEMQK.R	[545-555]
	FALSE	High	[R].MGGGGTMNMGDPYGSGGQK.[F]		0.0209099	0.000424116	1	2	2	A0A8C2LX33	A0A8C2LX33 [608-626]		0	1801.73	FALSE	100		High	High	5.934e-05	0.001111	2.52	23.34	Used	Used	R.MGGGGTMNMGDPYGSGGQK.F	[608-626]
	FALSE	High	[R].MEELHSQEMQK.[R]		8.24749e-06	0.000424116	1	2	3	A0A8C2LX33	A0A8C2LX33 [545-555]		0	1389.61	FALSE	100		High	High	5.934e-05	5.906e-09	3.67	6.81	Used	Used	R.MEELHSQEMQK.R	[545-555]
	FALSE	High	[R].NLSPYVSNELLEEAFSQFGPIER.[A]		3.75677e-09	0.000424116	1	2	18	A0A8C2LX33	A0A8C2LX33 [373-395]		0	2639.3	FALSE	100		High	High	5.934e-05	3.94e-14	5.95	84.54	Used	Used	R.NLSPYVSNELLEEAFSQFGPIER.A	[373-395]
	FALSE	High	[K].QGPGPGPGGPK.[G]	1xGln->pyro-Glu [N-Term]	0.0140818	0.000424116	1	1	8	A0A8C2LX33	A0A8C2LX33 [194-204]		0	931.463	FALSE	100		High	High	5.934e-05	0.000604	2.41	9.43	Used	Used	K.QGPGPGPGGPK.G	[194-204]
	FALSE	High	[R].QHHPPYHQQHHQGPPPGGPAAR.[T]	1xGln->pyro-Glu [N-Term]	2.52543e-08	0.000424116	1	1	14	A0A8C2LX33	A0A8C2LX33 [242-263]		0	2414.14	FALSE	100		High	High	5.934e-05	7.541e-13	4.58	6.51	Used	Used	R.QHHPPYHQQHHQGPPPGGPAAR.T	[242-263]
	FALSE	High	[R].QHHPPYHQQHHQGPPPGGPAAR.[T]		4.18747e-09	0.000424116	1	1	34	A0A8C2LX33	A0A8C2LX33 [242-263]		0	2431.17	FALSE	100		High	High	5.934e-05	4.654e-14	6.99	6.41	Used	Used	R.QHHPPYHQQHHQGPPPGGPAAR.T	[242-263]
	FALSE	High	[R].LFVGNLPADITEDEFKR.[L]		1.66587e-08	0.000424116	1	1	92	A0A8C2LX33	A0A8C2LX33 [295-311]		1	1964.01	FALSE	100		High	High	5.934e-05	3.949e-13	3.95	68.92	Used	Used	R.LFVGNLPADITEDEFKR.L	[295-311]
	FALSE	High	[R].LFVGNLPADITEDEFK.[R]		6.80577e-05	0.000424116	1	1	7	A0A8C2LX33	A0A8C2LX33 [295-310]		0	1807.91	FALSE	100		High	High	5.934e-05	1.552e-07	4.56	78.53	Used	Used	R.LFVGNLPADITEDEFK.R	[295-310]
	FALSE	High	[K].LESEMEDAYHEHQANLLR.[Q]		2.68681e-06	0.000424116	1	2	11	A0A8C2LX33	A0A8C2LX33 [515-532]		0	2185	FALSE	100		High	High	5.934e-05	1.037e-09	3.13	32.13	Used	Used	K.LESEMEDAYHEHQANLLR.Q	[515-532]
	FALSE	High	[K].YGEPGEVFINK.[G]		2.16431e-05	0.000424116	1	1	26	A0A8C2LX33	A0A8C2LX33 [316-326]		0	1252.62	FALSE	100		High	High	5.934e-05	2.628e-08	3.02	32.71	Used	Used	K.YGEPGEVFINK.G	[316-326]
	FALSE	High	[R].RMEELHSQEMQK.[R]		0.00219334	0.000424116	1	2	1	A0A8C2LX33	A0A8C2LX33 [544-555]		1	1545.71	FALSE	100		High	High	5.934e-05	3.355e-05	2.97	6.62	Used	Used	R.RMEELHSQEMQK.R	[544-555]
	FALSE	High	[R].SPPPGMGLNQNR.[G]		0.000287574	0.000424116	1	1	11	A0A8C2LX33	A0A8C2LX33 [33-44]		0	1267.62	FALSE	100		High	High	5.934e-05	1.445e-06	2.89	12.95	Used	Used	R.SPPPGMGLNQNR.G	[33-44]
	FALSE	High	[R].FGQGGAGPVGGQGPR.[G]		6.5874e-08	0.000424116	1	2	17	A0A8C2LX33	A0A8C2LX33 [663-677]		0	1341.67	FALSE	100		High	High	5.934e-05	3.314e-12	4.36	11.84	Used	Used	R.FGQGGAGPVGGQGPR.G	[663-677]
	FALSE	High	[R].FATHAAALSVR.[N]		6.76486e-05	0.000424116	1	2	8	A0A8C2LX33	A0A8C2LX33 [362-372]		0	1143.63	FALSE	100		High	High	5.934e-05	1.527e-07	3.15	13.38	Used	Used	R.FATHAAALSVR.N	[362-372]
	FALSE	High	[R].FAQHGTFEYEYSQR.[W]		2.32099e-08	0.000424116	1	2	20	A0A8C2LX33	A0A8C2LX33 [476-489]		0	1762.78	FALSE	100		High	High	5.934e-05	6.581e-13	4.04	22.09	Used	Used	R.FAQHGTFEYEYSQR.W	[476-489]
	FALSE	High	[K].AELDDTPMR.[G]		0.0160676	0.000424116	1	1	16	A0A8C2LX33	A0A8C2LX33 [346-354]		0	1047.48	FALSE	100		High	High	5.934e-05	0.0007418	2.51	14.38	Used	Used	K.AELDDTPMR.G	[346-354]
	FALSE	High	[K].AELDDTPMR.[G]	1xOxidation [M8]	0.0117614	0.000424116	1	1	18	A0A8C2LX33	A0A8C2LX33 [346-354]		0	1063.47	FALSE	100		High	High	5.934e-05	0.0004565	1.78	7.57	Used	Used	K.AELDDTPMR.G	[346-354]
	FALSE	High	[K].DKLESEMEDAYHEHQANLLR.[Q]	1xAcetyl [K2]; 1xOxidation [M7]	0.00207754	0.000424116	1	2	1	A0A8C2LX33	A0A8C2LX33 [513-532]	A0A8C2LX33 1xAcetyl [K514]	1	2486.13	FALSE		Not Reliable	High	High	5.934e-05	3.088e-05	3.95		Not Used	Not Used	K.DKLESEMEDAYHEHQANLLR.Q	[513-532]
	FALSE	High	[K].DKLESEMEDAYHEHQANLLR.[Q]	1xOxidation [M7]	1.56281e-05	0.000424116	1	2	9	A0A8C2LX33	A0A8C2LX33 [513-532]		1	2444.11	FALSE	100		High	High	5.934e-05	1.59e-08	5.84	22.1	Used	Used	K.DKLESEMEDAYHEHQANLLR.Q	[513-532]
	FALSE	High	[R].AVVIVDDR.[G]		0.00762989	0.000424116	2	5	45	A0A8C2L8F1; A0A8C2LX33	A0A8C2L8F1 [178-185]; A0A8C2LX33 [396-403]		0	886.499	FALSE	100	Shared	High	High	5.934e-05	0.0002331	2.65	14.55	Not Used	Not Used	R.AVVIVDDR.G	[396-403]
	FALSE	High	[K].DKLESEMEDAYHEHQANLLR.[Q]		1.43433e-14	0.000424116	1	2	42	A0A8C2LX33	A0A8C2LX33 [513-532]		1	2428.12	FALSE	100		High	High	5.934e-05	1.594e-22	7.47	46.04	Used	Used	K.DKLESEMEDAYHEHQANLLR.Q	[513-532]
	FALSE	High	[R].GMGPGTPAGYGR.[G]		0.00101394	0.000424116	1	2	5	A0A8C2LX33	A0A8C2LX33 [678-689]		0	1120.52	FALSE	100		High	High	5.934e-05	1.018e-05	2.79	12.7	Used	Used	R.GMGPGTPAGYGR.G	[678-689]
	FALSE	High	[K].GIVEFASKPAAR.[K]		0.00503688	0.000424116	1	2	6	A0A8C2LX33	A0A8C2LX33 [410-421]		0	1245.69	FALSE	100		High	High	5.934e-05	0.0001217	3.23	17.15	Used	Used	K.GIVEFASKPAAR.K	[410-421]
	FALSE	High	[K].MPGGPKPGGGPGMGAPGGHPKPPHR.[G]	1xOxidation [M]	0.0374813	0.000741856	1	1	2	A0A8C2LX33	A0A8C2LX33 [208-232]		0	2344.15	FALSE	100		High	High	9.761e-05	0.002789	4.88	6.61	Used	Used	K.MPGGPKPGGGPGMGAPGGHPKPPHR.G	[208-232]
	FALSE	High	[K].ISDSEGFK.[A]		0.0474744	0.000741856	1	1	31	A0A8C2LX33	A0A8C2LX33 [268-275]		0	882.42	FALSE	100		High	High	9.761e-05	0.00403	2.24	7.91	Used	Used	K.ISDSEGFK.A	[268-275]
	FALSE	High	[R].MGYMDPR.[E]		0.0524657	0.00144679	1	2	2	A0A8C2LX33	A0A8C2LX33 [596-602]		0	869.364	FALSE	100		High	High	0.0001873	0.00472	2.09	13.75	Used	Used	R.MGYMDPR.E	[596-602]
	FALSE	High	[R].SPPPGMGLNQNR.[G]	1xOxidation [M6]	0.0543457	0.00144679	1	1	7	A0A8C2LX33	A0A8C2LX33 [33-44]		0	1283.62	FALSE	100		High	High	0.0001873	0.004978	1.28	8.23	Used	Used	R.SPPPGMGLNQNR.G	[33-44]
	FALSE	High	[K].ANLSLLR.[R]		0.0670646	0.00208235	1	1	21	A0A8C2LX33	A0A8C2LX33 [276-282]		0	786.483	FALSE	100		High	High	0.0002678	0.006991	1.8	23.9	Used	Used	K.ANLSLLR.R	[276-282]
	FALSE	High	[K].GFGFIKLESR.[A]		0.0788788	0.00305858	1	1	2	A0A8C2LX33	A0A8C2LX33 [329-338]		1	1153.64	FALSE	100		High	High	0.0003935	0.009072	1.93	39.18	Used	Used	K.GFGFIKLESR.A	[329-338]
	FALSE	High	[R].GMGPGTPAGYGR.[G]	1xOxidation [M2]	0.0864885	0.00428424	1	2	1	A0A8C2LX33	A0A8C2LX33 [678-689]		0	1136.52	FALSE	100		High	High	0.0005507	0.0105	1.76	7.36	Used	Used	R.GMGPGTPAGYGR.G	[678-689]
	FALSE	High	[R].EEEMMIR.[Q]		0.0958716	0.00617444	1	2	19	A0A8C2LX33	A0A8C2LX33 [571-577]		0	937.412	FALSE	100		High	High	0.0007909	0.01243	1.9	15.31	Used	Used	R.EEEMMIR.Q	[571-577]
	FALSE	High	[R].ALAEIAK.[A]		0.10034	0.00674462	1	1	21	A0A8C2LX33	A0A8C2LX33 [339-345]		0	715.435	FALSE	100		High	High	0.0008591	0.01336	1.97	9.26	Used	Used	R.ALAEIAK.A	[339-345]
	FALSE	High	[R].EEEMMIR.[Q]	1xOxidation [M]	0.14203	0.00890738	1	2	9	A0A8C2LX33	A0A8C2LX33 [571-577]		0	953.407	FALSE	100		High	High	0.001284	0.02346	1.74	11.04	Used	Used	R.EEEMMIR.Q	[571-577]
FALSE	High	Master Protein	A0A8C2L8F1	Non-POU domain containing octamer binding OS=Cricetulus griseus OX=10029 GN=Nono PE=4 SV=1	FALSE	25	12	486	11	472	54.4	8.95	1	Methyl [K468]
	Checked	Confidence	Annotated Sequence	Modifications	Qvality PEP	Qvality q-value	# Protein Groups	# Proteins	# PSMs	Master Protein Accessions	Positions in Master Proteins	Modifications in Master Proteins	# Missed Cleavages	Theo. MH+ [Da]	Contaminant	Abundances (Scaled): F1: Sample	Quan Info	Found in Sample: [S1] F1: Sample	Confidence (by Search Engine): A10 Sequest HT	Percolator q-Value (by Search Engine): A10 Sequest HT	Percolator PEP (by Search Engine): A10 Sequest HT	XCorr (by Search Engine): A10 Sequest HT	Top Apex RT [min]	Quan Usage	Quan Ratio Usage	Sequence in Protein	Positions in Proteins
	FALSE	High	[R].MEELHNQEVQK.[R]		4.5952e-06	0.000424116	1	3	2	A0A8C2L8F1	A0A8C2L8F1 [327-337]		0	1384.65	FALSE	100		High	High	5.934e-05	2.369e-09	3.57	6.67	Used	Used	R.MEELHNQEVQK.R	[327-337]
	FALSE	High	[K].LEMEMEAAR.[H]		0.00231559	0.000424116	1	3	20	A0A8C2L8F1	A0A8C2L8F1 [297-305]		0	1079.49	FALSE	100		High	High	5.934e-05	3.662e-05	2.8	20.73	Used	Used	K.LEMEMEAAR.H	[297-305]
	FALSE	High	[R].LFVGNLPPDITEEEMR.[K]		3.88132e-06	0.000424116	1	2	33	A0A8C2L8F1	A0A8C2L8F1 [77-92]		0	1859.92	FALSE	100		High	High	5.934e-05	1.83e-09	3.93	72.9	Used	Used	R.LFVGNLPPDITEEEMR.K	[77-92]
	FALSE	High	[R].LFVGNLPPDITEEEMR.[K]	1xOxidation [M15]	2.34079e-05	0.000424116	1	2	68	A0A8C2L8F1	A0A8C2L8F1 [77-92]		0	1875.92	FALSE	100		High	High	5.934e-05	2.966e-08	2.72	68.72	Used	Used	R.LFVGNLPPDITEEEMR.K	[77-92]
	FALSE	High	[K].VELDNMPLR.[G]		0.00132194	0.000424116	1	3	22	A0A8C2L8F1	A0A8C2L8F1 [128-136]		0	1086.56	FALSE	100		High	High	5.934e-05	1.538e-05	2.47	35.71	Used	Used	K.VELDNMPLR.G	[128-136]
	FALSE	High	[K].VELDNMPLR.[G]	1xOxidation [M6]	0.00420436	0.000424116	1	3	169	A0A8C2L8F1	A0A8C2L8F1 [128-136]		0	1102.56	FALSE	100		High	High	5.934e-05	9.203e-05	2.29	24.49	Used	Used	K.VELDNMPLR.G	[128-136]
	FALSE	High	[R].RMEELHNQEVQK.[R]		0.000603717	0.000424116	1	3	2	A0A8C2L8F1	A0A8C2L8F1 [326-337]		1	1540.75	FALSE	100		High	High	5.934e-05	4.561e-06	3.55	6.56	Used	Used	R.RMEELHNQEVQK.R	[326-337]
	FALSE	High	[R].EKLEMEMEAAR.[H]		0.0021411	0.000424116	1	3	23	A0A8C2L8F1	A0A8C2L8F1 [295-305]		1	1336.62	FALSE	100		High	High	5.934e-05	3.243e-05	3.25	17.17	Used	Used	R.EKLEMEMEAAR.H	[295-305]
	FALSE	High	[R].EKLEMEMEAAR.[H]	1xOxidation [M]	0.00168241	0.000424116	1	3	5	A0A8C2L8F1	A0A8C2L8F1 [295-305]		1	1352.62	FALSE	100		High	High	5.934e-05	2.225e-05	2.33	11.62	Used	Used	R.EKLEMEMEAAR.H	[295-305]
	FALSE	High	[R].FGQAATMEGIGAIGGTPPAFNRPAPGADFAPNK.[R]	1xMethyl [K33]	0.00139564	0.000424116	1	1	6	A0A8C2L8F1	A0A8C2L8F1 [436-468]	A0A8C2L8F1 1xMethyl [K468]	0	3242.61	FALSE	100		High	High	5.934e-05	1.665e-05	4	71.09	Used	Used	R.FGQAATMEGIGAIGGTPPAFNRPAPGADFAPNK.R	[436-468]
	FALSE	High	[R].FGQAATMEGIGAIGGTPPAFNRPAPGADFAPNK.[R]	1xMethyl [K33]; 1xOxidation [M7]	0.00244465	0.000424116	1	1	10	A0A8C2L8F1	A0A8C2L8F1 [436-468]	A0A8C2L8F1 1xMethyl [K468]	0	3258.6	FALSE	100		High	High	5.934e-05	3.956e-05	3.39	63.36	Used	Used	R.FGQAATMEGIGAIGGTPPAFNRPAPGADFAPNK.R	[436-468]
	FALSE	High	[R].FGQAATMEGIGAIGGTPPAFNRPAPGADFAPNKR.[R]	1xMethyl [K33]	5.99631e-05	0.000424116	1	1	6	A0A8C2L8F1	A0A8C2L8F1 [436-469]	A0A8C2L8F1 1xMethyl [K468]	1	3398.71	FALSE	100		High	High	5.934e-05	1.269e-07	3.6	62.22	Used	Used	R.FGQAATMEGIGAIGGTPPAFNRPAPGADFAPNKR.R	[436-469]
	FALSE	High	[K].AGEVFIHK.[D]		0.00924884	0.000424116	1	3	21	A0A8C2L8F1	A0A8C2L8F1 [101-108]		0	900.494	FALSE	100		High	High	5.934e-05	0.0003135	2.7	7.75	Used	Used	K.AGEVFIHK.D	[101-108]
	FALSE	High	[R].AVVIVDDR.[G]		0.00762989	0.000424116	2	5	45	A0A8C2L8F1; A0A8C2LX33	A0A8C2L8F1 [178-185]; A0A8C2LX33 [396-403]		0	886.499	FALSE	100	Shared	High	High	5.934e-05	0.0002331	2.65	14.55	Not Used	Not Used	R.AVVIVDDR.G	[178-185]
	FALSE	High	[K].GIVEFSGKPAAR.[K]		0.000212724	0.000424116	1	3	18	A0A8C2L8F1	A0A8C2L8F1 [192-203]		0	1231.68	FALSE	100		High	High	5.934e-05	9.064e-07	2.01	14.57	Used	Used	K.GIVEFSGKPAAR.K	[192-203]
	FALSE	High	[K].ALIEMEK.[Q]		0.0895162	0.00428424	1	3	33	A0A8C2L8F1	A0A8C2L8F1 [274-280]		0	833.444	FALSE	100		High	High	0.0005507	0.01108	2.04	17.74	Used	Used	K.ALIEMEK.Q	[274-280]
	FALSE	High	[K].ALIEMEK.[Q]	1xOxidation [M5]	0.138162	0.00890738	1	3	3	A0A8C2L8F1	A0A8C2L8F1 [274-280]		0	849.439	FALSE	100		High	High	0.001256	0.02246	1.81	7.92	Used	Used	K.ALIEMEK.Q	[274-280]
FALSE	High	Master Protein	G3HL16	Splicing factor 3B subunit 1 OS=Cricetulus griseus OX=10029 GN=Sf3b1 PE=3 SV=1	FALSE	53	48	482	48	1304	145.7	7.09	1
	Checked	Confidence	Annotated Sequence	Modifications	Qvality PEP	Qvality q-value	# Protein Groups	# Proteins	# PSMs	Master Protein Accessions	Positions in Master Proteins	Modifications in Master Proteins	# Missed Cleavages	Theo. MH+ [Da]	Contaminant	Abundances (Scaled): F1: Sample	Quan Info	Found in Sample: [S1] F1: Sample	Confidence (by Search Engine): A10 Sequest HT	Percolator q-Value (by Search Engine): A10 Sequest HT	Percolator PEP (by Search Engine): A10 Sequest HT	XCorr (by Search Engine): A10 Sequest HT	Top Apex RT [min]	Quan Usage	Quan Ratio Usage	Sequence in Protein	Positions in Proteins
	FALSE	High	[K].MTPPIKDLLPR.[L]		0.00727139	0.000424116	1	2	1	G3HL16	G3HL16 [1009-1019]		1	1280.74	FALSE	100		High	High	5.934e-05	0.0002159	1.84	43.58	Used	Used	K.MTPPIKDLLPR.L	[1009-1019]
	FALSE	High	[R].IVDDLKDEAEQYRK.[M]		7.01409e-05	0.000424116	1	2	24	G3HL16	G3HL16 [853-866]		2	1721.87	FALSE	100		High	High	5.934e-05	1.617e-07	4.16	20.31	Used	Used	R.IVDDLKDEAEQYRK.M	[853-866]
	FALSE	High	[R].IVDDLKDEAEQYR.[K]		1.71076e-05	0.000424116	1	2	9	G3HL16	G3HL16 [853-865]		1	1593.78	FALSE	100		High	High	5.934e-05	1.824e-08	3.23	28.62	Used	Used	R.IVDDLKDEAEQYR.K	[853-865]
	FALSE	High	[K].IYNSIYIGSQDALIAHYPR.[I]		8.85181e-08	0.000424116	1	2	17	G3HL16	G3HL16 [1268-1286]		0	2194.13	FALSE	100		High	High	5.934e-05	5.257e-12	3.78	62.47	Used	Used	K.IYNSIYIGSQDALIAHYPR.I	[1268-1286]
	FALSE	High	[R].IYNDDKNTYIR.[Y]		0.00386437	0.000424116	1	2	5	G3HL16	G3HL16 [1287-1297]		1	1414.7	FALSE	100		High	High	5.934e-05	8.048e-05	2.41	10.45	Used	Used	R.IYNDDKNTYIR.Y	[1287-1297]
	FALSE	High	[R].QLVDTTVELANK.[V]		7.76487e-06	0.000424116	1	2	25	G3HL16	G3HL16 [832-843]		0	1330.72	FALSE	100		High	High	5.934e-05	5.358e-09	3.74	34.61	Used	Used	R.QLVDTTVELANK.V	[832-843]
	FALSE	High	[R].NRPLSDEELDAMFPEGYK.[V]		2.23852e-08	0.000424116	1	2	7	G3HL16	G3HL16 [396-413]		0	2110.97	FALSE	100		High	High	5.934e-05	6.235e-13	4.63	59.16	Used	Used	R.NRPLSDEELDAMFPEGYK.V	[396-413]
	FALSE	High	[R].LDPFADGGK.[T]		0.00941714	0.000424116	1	2	30	G3HL16	G3HL16 [133-141]		0	919.452	FALSE	100		High	High	5.934e-05	0.0003223	2.24	20.69	Used	Used	R.LDPFADGGK.T	[133-141]
	FALSE	High	[K].LTATPTPLGGMTGFHMQTEDR.[T]		9.45885e-08	0.000424116	1	2	2	G3HL16	G3HL16 [431-451]		0	2261.07	FALSE	100		High	High	5.934e-05	5.795e-12	3.23	53.95	Used	Used	K.LTATPTPLGGMTGFHMQTEDR.T	[431-451]
	FALSE	High	[K].LSSWDQAETPGHTPSLR.[W]		3.67026e-08	0.000424116	1	2	13	G3HL16	G3HL16 [215-231]		0	1881.91	FALSE	100		High	High	5.934e-05	1.345e-12	5.36	30.83	Used	Used	K.LSSWDQAETPGHTPSLR.W	[215-231]
	FALSE	High	[K].IMGNLGAADIDHK.[L]		8.29737e-06	0.000424116	1	2	4	G3HL16	G3HL16 [875-887]		0	1354.68	FALSE	100		High	High	5.934e-05	5.93e-09	3.25	21.74	Used	Used	K.IMGNLGAADIDHK.L	[875-887]
	FALSE	High	[K].ILVVIEPLLIDEDYYAR.[V]		1.2558e-07	0.000424116	1	2	11	G3HL16	G3HL16 [574-590]		0	2034.12	FALSE	100		High	High	5.934e-05	9.022e-12	5.18	83.39	Used	Used	K.ILVVIEPLLIDEDYYAR.V	[574-590]
	FALSE	High	[K].LLVDVDESTLSPEEQKER.[K]		0.000357289	0.000424116	1	2	4	G3HL16	G3HL16 [478-495]		1	2087.05	FALSE	100		High	High	5.934e-05	2.015e-06	2.83	42.2	Used	Used	K.LLVDVDESTLSPEEQKER.K	[478-495]
	FALSE	High	[K].LLVDVDESTLSPEEQK.[E]		0.000471492	0.000424116	1	2	7	G3HL16	G3HL16 [478-493]		0	1801.91	FALSE	100		High	High	5.934e-05	3.098e-06	3.38	53.27	Used	Used	K.LLVDVDESTLSPEEQK.E	[478-493]
	FALSE	High	[K].VGAAEIISR.[I]		0.000491818	0.000424116	1	2	38	G3HL16	G3HL16 [844-852]		0	915.526	FALSE	100		High	High	5.934e-05	3.304e-06	3.18	17.21	Used	Used	K.VGAAEIISR.I	[844-852]
	FALSE	High	[K].VLPPPAGYVPIR.[T]		0.000463041	0.000424116	1	2	23	G3HL16	G3HL16 [414-425]		0	1278.76	FALSE	100		High	High	5.934e-05	3.018e-06	3.03	48	Used	Used	K.VLPPPAGYVPIR.T	[414-425]
	FALSE	High	[K].TPIGTPAMNMATPTPGHIMSMTPEQLQAWR.[W]		0.000660861	0.000424116	1	2	2	G3HL16	G3HL16 [358-387]		0	3265.56	FALSE	100		High	High	5.934e-05	5.213e-06	2.79	78.12	Used	Used	K.TPIGTPAMNMATPTPGHIMSMTPEQLQAWR.W	[358-387]
	FALSE	High	[R].VPELNVQNGVLK.[S]		2.3229e-07	0.000424116	1	2	15	G3HL16	G3HL16 [1138-1149]		0	1309.75	FALSE	100		High	High	5.934e-05	2.325e-11	3.91	40.26	Used	Used	R.VPELNVQNGVLK.S	[1138-1149]
	FALSE	High	[R].WDQTADQTPGATPK.[K]		1.21317e-05	0.000424116	1	2	1	G3HL16	G3HL16 [200-213]		0	1515.71	FALSE	100		High	High	5.934e-05	1.074e-08	4.11	13.66	Used	Used	R.WDQTADQTPGATPK.K	[200-213]
	FALSE	High	[R].WDETPASQMGGSTPVLTPGK.[T]		1.96203e-07	0.000424116	1	2	6	G3HL16	G3HL16 [338-357]		0	2058.98	FALSE	100		High	High	5.934e-05	1.799e-11	4.23	50.52	Used	Used	R.WDETPASQMGGSTPVLTPGK.T	[338-357]
	FALSE	High	[R].TISALAIAALAEAATPYGIESFDSVLKPLWK.[G]		6.5874e-08	0.000424116	1	2	2	G3HL16	G3HL16 [703-733]		0	3246.77	FALSE	100		High	High	5.934e-05	3.317e-12	5.21	87.18	Used	Used	R.TISALAIAALAEAATPYGIESFDSVLKPLWK.G	[703-733]
	FALSE	High	[K].SLSFLFEYIGEMGK.[D]		0.0177904	0.000424116	1	2	3	G3HL16	G3HL16 [1150-1163]		0	1620.8	FALSE	100		High	High	5.934e-05	0.0008699	1.47	83.59	Used	Used	K.SLSFLFEYIGEMGK.D	[1150-1163]
	FALSE	High	[R].SLVEIIEHGLVDEQQK.[V]		1.85839e-07	0.000424116	1	2	26	G3HL16	G3HL16 [685-700]		0	1836.97	FALSE	100		High	High	5.934e-05	1.649e-11	4.02	76.58	Used	Used	R.SLVEIIEHGLVDEQQK.V	[685-700]
	FALSE	High	[K].TEILPPFFK.[H]		0.00680572	0.000424116	1	2	19	G3HL16	G3HL16 [808-816]		0	1091.61	FALSE	100		High	High	5.934e-05	0.0001939	2.87	68.78	Used	Used	K.TEILPPFFK.H	[808-816]
	FALSE	High	[K].THEDIEAQIR.[E]		0.0016032	0.000424116	1	1	23	G3HL16	G3HL16 [7-16]		0	1211.6	FALSE	100		High	High	5.934e-05	2.072e-05	2.68	9.27	Used	Used	K.THEDIEAQIR.E	[7-16]
	FALSE	High	[K].SRWDETPASQMGGSTPVLTPGK.[T]		2.111e-06	0.000424116	1	2	1	G3HL16	G3HL16 [336-357]		1	2302.11	FALSE	100		High	High	5.934e-05	7.111e-10	4.19	42.3	Used	Used	K.SRWDETPASQMGGSTPVLTPGK.T	[336-357]
	FALSE	High	[K].SVNDQPSGNLPFLKPDDIQYFDK.[L]		1.53901e-09	0.000424116	1	2	10	G3HL16	G3HL16 [455-477]		0	2637.28	FALSE	100		High	High	5.934e-05	9.845e-15	5.76	76.72	Used	Used	K.SVNDQPSGNLPFLKPDDIQYFDK.L	[455-477]
	FALSE	High	[R].EFQSPDEEMK.[K]		0.00370481	0.000424116	1	2	5	G3HL16	G3HL16 [776-785]		0	1239.52	FALSE	100		High	High	5.934e-05	7.588e-05	2.35	15.4	Used	Used	R.EFQSPDEEMK.K	[776-785]
	FALSE	High	[K].DYIYAVTPLLEDALMDR.[D]	1xOxidation [M15]	0.00388771	0.000424116	1	2	3	G3HL16	G3HL16 [1164-1180]		0	2013.98	FALSE	100		High	High	5.934e-05	8.134e-05	2.96	84.19	Used	Used	K.DYIYAVTPLLEDALMDR.D	[1164-1180]
	FALSE	High	[K].DYIYAVTPLLEDALMDR.[D]		1.35931e-06	0.000424116	1	2	4	G3HL16	G3HL16 [1164-1180]		0	1997.99	FALSE	100		High	High	5.934e-05	3.611e-10	4.39	85.18	Used	Used	K.DYIYAVTPLLEDALMDR.D	[1164-1180]
	FALSE	High	[R].EFGAGPLFNQILPLLMSPTLEDQER.[H]	1xOxidation [M16]	2.33695e-07	0.000424116	1	2	2	G3HL16	G3HL16 [525-549]		0	2831.43	FALSE	100		High	High	5.934e-05	2.353e-11	5.84	86.02	Used	Used	R.EFGAGPLFNQILPLLMSPTLEDQER.H	[525-549]
	FALSE	High	[R].FAGYVTSIAATELEDDDDDYSSSTSLLGQK.[K]		8.19791e-06	0.000424116	1	2	2	G3HL16	G3HL16 [51-80]		0	3198.45	FALSE	100		High	High	5.934e-05	5.832e-09	5.05	79.88	Used	Used	R.FAGYVTSIAATELEDDDDDYSSSTSLLGQK.K	[51-80]
	FALSE	High	[R].DTPGHGSGWAETPR.[T]		1.32692e-06	0.000424116	1	2	10	G3HL16	G3HL16 [302-315]		0	1467.66	FALSE	100		High	High	5.934e-05	3.484e-10	4.35	10.91	Used	Used	R.DTPGHGSGWAETPR.T	[302-315]
	FALSE	High	[K].AIGYLIPLMDAEYANYYTR.[E]		5.6656e-08	0.000424116	1	2	9	G3HL16	G3HL16 [749-767]		0	2237.09	FALSE	100		High	High	5.934e-05	2.632e-12	5.05	82.3	Used	Used	K.AIGYLIPLMDAEYANYYTR.E	[749-767]
	FALSE	High	[K].AIVNVIGMHK.[M]		0.00152772	0.000424116	1	2	5	G3HL16	G3HL16 [999-1008]		0	1081.62	FALSE	100		High	High	5.934e-05	1.92e-05	2.18	22.9	Used	Used	K.AIVNVIGMHK.M	[999-1008]
	FALSE	High	[K].AIGPHDVLATLLNNLK.[V]		3.08904e-05	0.000424116	1	2	9	G3HL16	G3HL16 [1087-1102]		0	1688.97	FALSE	100		High	High	5.934e-05	4.564e-08	4.1	80.94	Used	Used	K.AIGPHDVLATLLNNLK.V	[1087-1102]
	FALSE	High	[K].AAGLATMISTMRPDIDNMDEYVR.[N]		8.98129e-05	0.000424116	1	2	3	G3HL16	G3HL16 [603-625]		0	2570.2	FALSE	100		High	High	5.934e-05	2.381e-07	4.78	78.73	Used	Used	K.AAGLATMISTMRPDIDNMDEYVR.N	[603-625]
	FALSE	High	[K].AAGLATMISTMRPDIDNMDEYVR.[N]	1xOxidation [M]	0.0155	0.000424116	1	2	4	G3HL16	G3HL16 [603-625]		0	2586.2	FALSE	100		High	High	5.934e-05	0.0007002	1.86	77.04	Used	Used	K.AAGLATMISTMRPDIDNMDEYVR.N	[603-625]
	FALSE	High	[K].AALDEAQGVGLDSTGYYDQEIYGGSDSR.[F]		8.23394e-08	0.000424116	1	2	12	G3HL16	G3HL16 [23-50]		0	2937.3	FALSE	100		High	High	5.934e-05	4.678e-12	5.7	70.35	Used	Used	K.AALDEAQGVGLDSTGYYDQEIYGGSDSR.F	[23-50]
	FALSE	High	[R].AFAVVASALGIPSLLPFLK.[A]		0.00815176	0.000424116	1	2	1	G3HL16	G3HL16 [631-649]		0	1914.15	FALSE	100		High	High	5.934e-05	0.0002562	3.41	86.5	Used	Used	R.AFAVVASALGIPSLLPFLK.A	[631-649]
	FALSE	High	[R].ATVNTFGYIAK.[A]		0.00355184	0.000424116	1	2	11	G3HL16	G3HL16 [1076-1086]		0	1184.63	FALSE	100		High	High	5.934e-05	7.065e-05	2.68	32.2	Used	Used	R.ATVNTFGYIAK.A	[1076-1086]
	FALSE	High	[K].KLSSWDQAETPGHTPSLR.[W]		0.000220561	0.000424116	1	2	6	G3HL16	G3HL16 [214-231]		1	2010	FALSE	100		High	High	5.934e-05	9.581e-07	3.31	23.36	Used	Used	K.KLSSWDQAETPGHTPSLR.W	[214-231]
	FALSE	High	[R].GGDSIGETPTPGASK.[R]		7.18532e-05	0.000424116	1	2	2	G3HL16	G3HL16 [319-333]		0	1373.65	FALSE	100		High	High	5.934e-05	1.683e-07	2.86	10.04	Used	Used	R.GGDSIGETPTPGASK.R	[319-333]
	FALSE	High	[K].KPGYHAPVALLNDIPQSTEQYDPFAEHRPPK.[I]		3.77638e-10	0.000424116	1	2	13	G3HL16	G3HL16 [81-111]		0	3515.77	FALSE	100		High	High	5.934e-05	1.12e-15	6.62	58.38	Used	Used	K.KPGYHAPVALLNDIPQSTEQYDPFAEHRPPK.I	[81-111]
	FALSE	High	[K].LDDLVRPYVHK.[I]		0.000723413	0.000424116	1	2	14	G3HL16	G3HL16 [563-573]		0	1354.75	FALSE	100		High	High	5.934e-05	6.026e-06	2.78	18.69	Used	Used	K.LDDLVRPYVHK.I	[563-573]
	FALSE	High	[K].TPIGTPAMNMATPTPGHIMSMTPEQLQAWR.[W]	1xOxidation [M19]	0.0321215	0.000741856	1	2	1	G3HL16	G3HL16 [358-387]		0	3281.56	FALSE		No Quan Values	High	High	9.761e-05	0.002179	2.45		Not Used	Not Used	K.TPIGTPAMNMATPTPGHIMSMTPEQLQAWR.W	[358-387]
	FALSE	High	[R].EVMLILIR.[E]		0.0404802	0.000741856	1	2	28	G3HL16	G3HL16 [768-775]		0	986.607	FALSE	100		High	High	9.761e-05	0.003133	1.77	65.58	Used	Used	R.EVMLILIR.E	[768-775]
	FALSE	High	[R].EFQSPDEEMKK.[I]		0.0518531	0.00144679	1	2	3	G3HL16	G3HL16 [776-786]		1	1367.61	FALSE	100		High	High	0.0001873	0.004655	2.01	8.55	Used	Used	R.EFQSPDEEMKK.I	[776-786]
	FALSE	High	[R].QQAADLISR.[T]	1xGln->pyro-Glu [N-Term]	0.0603839	0.00178707	1	2	1	G3HL16	G3HL16 [949-957]		0	984.511	FALSE	100		High	High	0.0002306	0.005893	2.17	34.5	Used	Used	R.QQAADLISR.T	[949-957]
	FALSE	High	[K].MVMETIEK.[I]		0.0840392	0.0033419	1	2	2	G3HL16	G3HL16 [867-874]		0	980.479	FALSE	100		High	High	0.0004298	0.009975	1.29	17.4	Used	Used	K.MVMETIEK.I	[867-874]
	FALSE	High	[R].TYMDVMR.[E]		0.108627	0.00725752	1	2	4	G3HL16	G3HL16 [151-157]		0	915.406	FALSE	100		High	High	0.0009253	0.01509	1.51	22.53	Used	Used	R.TYMDVMR.E	[151-157]
FALSE	High	Master Protein	P35908	Keratin, type II cytoskeletal 2 epidermal OS=Homo sapiens GN=KRT2 PE=1 SV=2	TRUE	52	24	441	20	639	65.4	8	1
	Checked	Confidence	Annotated Sequence	Modifications	Qvality PEP	Qvality q-value	# Protein Groups	# Proteins	# PSMs	Master Protein Accessions	Positions in Master Proteins	Modifications in Master Proteins	# Missed Cleavages	Theo. MH+ [Da]	Contaminant	Abundances (Scaled): F1: Sample	Quan Info	Found in Sample: [S1] F1: Sample	Confidence (by Search Engine): A10 Sequest HT	Percolator q-Value (by Search Engine): A10 Sequest HT	Percolator PEP (by Search Engine): A10 Sequest HT	XCorr (by Search Engine): A10 Sequest HT	Top Apex RT [min]	Quan Usage	Quan Ratio Usage	Sequence in Protein	Positions in Proteins
	FALSE	High	[R].NLDLDSIIAEVK.[A]		0.00224686	0.000424116	3	7	4	P35908; P04259; P13647	P35908 [342-353]; P04259 [327-338]; P13647 [332-343]		0	1329.73	TRUE	100	Shared	High	High	5.934e-05	3.481e-05	2.67	79.77	Not Used	Not Used	R.NLDLDSIIAEVK.A	[342-353]
	FALSE	High	[K].IEISELNR.[V]		0.0142518	0.000424116	2	3	61	P35908; P04264	P35908 [394-401]; P04264 [395-402]		0	973.531	TRUE	100	Shared	High	High	5.934e-05	0.0006152	2.38	23.96	Not Used	Not Used	K.IEISELNR.V	[394-401]
	FALSE	High	[R].LQGEIAHVK.[K]		0.0168567	0.000424116	1	2	1	P35908	P35908 [406-414]		0	994.568	TRUE	100		High	High	5.934e-05	0.0007971	2.98	7.1	Used	Used	R.LQGEIAHVK.K	[406-414]
	FALSE	High	[K].LNDLEEALQQAK.[E]		0.00264386	0.000424116	1	2	14	P35908	P35908 [442-453]		0	1371.71	TRUE	100		High	High	5.934e-05	4.503e-05	3.82	45.28	Used	Used	K.LNDLEEALQQAK.E	[442-453]
	FALSE	High	[K].VDLLNQEIEFLK.[V]		0.00781569	0.000424116	1	2	1	P35908	P35908 [303-314]		0	1460.8	TRUE		No Quan Values	High	High	5.934e-05	0.0002401	2.86		Not Used	Not Used	K.VDLLNQEIEFLK.V	[303-314]
	FALSE	High	[K].VDPEIQNVK.[SA]		0.0158762	0.000424116	1	5	12	P35908	P35908 [167-175]		0	1041.56	TRUE	100		High	High	5.934e-05	0.0007229	2.21	12.07	Used	Used	K.VDPEIQNVK.A	[167-175]
	FALSE	High	[K].VLYDAEISQIHQSVTDTNVILSMDNSR.[N]		0.000299972	0.000424116	1	2	4	P35908	P35908 [315-341]		0	3048.49	TRUE	100		High	High	5.934e-05	1.54e-06	3.34	78.02	Used	Used	K.VLYDAEISQIHQSVTDTNVILSMDNSR.N	[315-341]
	FALSE	High	[K].VLYDAEISQIHQSVTDTNVILSMDNSR.[N]	1xOxidation [M23]	0.000463041	0.000424116	1	2	5	P35908	P35908 [315-341]		0	3064.49	TRUE	100		High	High	5.934e-05	3.011e-06	3.51	74.07	Used	Used	K.VLYDAEISQIHQSVTDTNVILSMDNSR.N	[315-341]
	FALSE	High	[R].TSQNSELNNMQDLVEDYK.[K]		0.00200375	0.000424116	1	2	8	P35908	P35908 [248-265]		0	2127.95	TRUE	100		High	High	5.934e-05	2.912e-05	3.23	63.4	Used	Used	R.TSQNSELNNMQDLVEDYK.K	[248-265]
	FALSE	High	[R].TSQNSELNNMQDLVEDYKK.[K]		6.5478e-08	0.000424116	1	2	10	P35908	P35908 [248-266]		1	2256.04	TRUE	100		High	High	5.934e-05	3.279e-12	4.54	49.43	Used	Used	R.TSQNSELNNMQDLVEDYKK.K	[248-266]
	FALSE	High	[R].TSQNSELNNMQDLVEDYKK.[K]	1xOxidation [M10]	0.0002429	0.000424116	1	2	6	P35908	P35908 [248-266]		1	2272.04	TRUE	100		High	High	5.934e-05	1.107e-06	3.09	23.95	Used	Used	R.TSQNSELNNMQDLVEDYKK.K	[248-266]
	FALSE	High	[R].YLDGLTAER.[T]		0.000723413	0.000424116	1	2	18	P35908	P35908 [239-247]		0	1037.53	TRUE	100		High	High	5.934e-05	6.045e-06	2.41	25.9	Used	Used	R.YLDGLTAER.T	[239-247]
	FALSE	High	[K].YEELQVTVGR.[H]		0.000169163	0.000424116	1	2	57	P35908	P35908 [375-384]		0	1193.62	TRUE	100		High	High	5.934e-05	6.35e-07	2.18	29.72	Used	Used	K.YEELQVTVGR.H	[375-384]
	FALSE	High	[K].WELLQQMNVGTRPINLEPIFQGYIDSLKR.[Y]		1.73912e-07	0.000424116	1	2	1	P35908	P35908 [210-238]		1	3458.83	TRUE	100		High	High	5.934e-05	1.485e-11	5.81	82.32	Used	Used	K.WELLQQMNVGTRPINLEPIFQGYIDSLKR.Y	[210-238]
	FALSE	High	[K].WELLQQMNVGTRPINLEPIFQGYIDSLK.[R]	1xOxidation [M7]	0.000176456	0.000424116	1	2	2	P35908	P35908 [210-237]		0	3318.72	TRUE	100		High	High	5.934e-05	6.771e-07	3.98	82.58	Used	Used	K.WELLQQMNVGTRPINLEPIFQGYIDSLK.R	[210-237]
	FALSE	High	[R].SLVGLGGTK.[S]		0.00855351	0.000424116	1	2	19	P35908	P35908 [62-70]		0	831.493	TRUE	100		High	High	5.934e-05	0.0002761	2.48	16.17	Used	Used	R.SLVGLGGTK.S	[62-70]
	FALSE	High	[R].TAAENDFVTLK.[K]		0.000216607	0.000424116	1	2	35	P35908	P35908 [276-286]		0	1208.62	TRUE	100		High	High	5.934e-05	9.301e-07	2.54	29.3	Used	Used	R.TAAENDFVTLK.K	[276-286]
	FALSE	High	[R].DYQELMNVK.[L]		0.00541428	0.000424116	1	6	12	P35908	P35908 [462-470]		0	1139.54	TRUE	100		High	High	5.934e-05	0.0001361	1.65	37.37	Used	Used	R.DYQELMNVK.L	[462-470]
	FALSE	High	[R].DYQELMNVK.[L]	1xOxidation [M6]	0.00727139	0.000424116	1	6	4	P35908	P35908 [462-470]		0	1155.54	TRUE	100		High	High	5.934e-05	0.0002156	2.34	18.97	Used	Used	R.DYQELMNVK.L	[462-470]
	FALSE	High	[K].DVDNAYMIK.[V]		0.00947391	0.000424116	1	2	12	P35908	P35908 [288-296]		0	1068.5	TRUE	100		High	High	5.934e-05	0.0003256	1.38	26.83	Used	Used	K.DVDNAYMIK.V	[288-296]
	FALSE	High	[K].DVDNAYMIK.[V]	1xOxidation [M7]	0.0201729	0.000424116	1	2	11	P35908	P35908 [288-296]		0	1084.5	TRUE	100		High	High	5.934e-05	0.00105	1.55	17.92	Used	Used	K.DVDNAYMIK.V	[288-296]
	FALSE	High	[R].FGGFGGPGGVGGLGGPGGFGPGGYPGGIHEVSVNQSLLQPLNVK.[V]		0.0141665	0.000424116	1	2	1	P35908	P35908 [123-166]		0	4092.07	TRUE		No Quan Values	High	High	5.934e-05	0.0006101	5.42		Not Used	Not Used	R.FGGFGGPGGVGGLGGPGGFGPGGYPGGIHEVSVNQSLLQPLNVK.V	[123-166]
	FALSE	High	[KR].AQYEEIAQR.[S]		0.00876172	0.000424116	2	12	7	P35908; P04259	P35908 [354-362]; P04259 [339-347]		0	1107.54	TRUE	100	Shared	High	High	5.934e-05	0.0002882	2.48	10.43	Not Used	Not Used	K.AQYEEIAQR.S	[354-362]
	FALSE	High	[R].HGGGGGGFGGGGFGSR.[S]		3.92196e-08	0.000424116	1	2	5	P35908	P35908 [46-61]		0	1320.58	TRUE	100		High	High	5.934e-05	1.49e-12	4.59	8.13	Used	Used	R.HGGGGGGFGGGGFGSR.S	[46-61]
	FALSE	High	[R].GGGFGGGSSFGGGSGFSGGGFGGGGFGGGR.[F]		1.53901e-09	0.000424116	1	1	6	P35908	P35908 [93-122]		0	2399.02	TRUE	100		High	High	5.934e-05	9.858e-15	6.22	65.29	Used	Used	R.GGGFGGGSSFGGGSGFSGGGFGGGGFGGGR.F	[93-122]
	FALSE	High	[K].LALDVEIATYR.[K]		0.000106332	0.000424116	4	25	110	P35908; Q3UV17; P04259; P13647	P35908 [471-481]; Q3UV17 [460-470]; P04259 [456-466]; P13647 [461-471]		0	1263.69	TRUE	100	Shared	High	High	5.934e-05	3.086e-07	3.12	60.75	Not Used	Not Used	K.LALDVEIATYR.K	[471-481]
	FALSE	High	[R].GFSSGSAVVSGGSR.[R]		6.369e-05	0.000424116	1	5	8	P35908	P35908 [21-34]		0	1254.61	TRUE	100		High	High	5.934e-05	1.39e-07	3.58	12.08	Used	Used	R.GFSSGSAVVSGGSR.R	[21-34]
	FALSE	High	[K].WELLQQMNVGTRPINLEPIFQGYIDSLKR.[Y]	1xOxidation [M7]	0.0353234	0.000741856	1	2	1	P35908	P35908 [210-238]		1	3474.82	TRUE	100		High	High	9.761e-05	0.002537	4.53	81.09	Used	Used	K.WELLQQMNVGTRPINLEPIFQGYIDSLKR.Y	[210-238]
	FALSE	High	[K].NVQDAIADAEQR.[G]		0.0330902	0.000741856	1	2	5	P35908	P35908 [419-430]		0	1329.64	TRUE	100		High	High	9.761e-05	0.00229	2.25	26.6	Used	Used	K.NVQDAIADAEQR.G	[419-430]
	FALSE	High	[K].WELLQQMNVGTRPINLEPIFQGYIDSLK.[R]		0.100912	0.00674462	1	2	1	P35908	P35908 [210-237]		0	3302.72	TRUE		No Quan Values	High	High	0.0008591	0.0135	3.64		Not Used	Not Used	K.WELLQQMNVGTRPINLEPIFQGYIDSLK.R	[210-237]
FALSE	High	Master Protein	P35527	Keratin, type I cytoskeletal 9 OS=Homo sapiens GN=KRT9 PE=1 SV=3	TRUE	46	21	435	20	623	62	5.24	1
	Checked	Confidence	Annotated Sequence	Modifications	Qvality PEP	Qvality q-value	# Protein Groups	# Proteins	# PSMs	Master Protein Accessions	Positions in Master Proteins	Modifications in Master Proteins	# Missed Cleavages	Theo. MH+ [Da]	Contaminant	Abundances (Scaled): F1: Sample	Quan Info	Found in Sample: [S1] F1: Sample	Confidence (by Search Engine): A10 Sequest HT	Percolator q-Value (by Search Engine): A10 Sequest HT	Percolator PEP (by Search Engine): A10 Sequest HT	XCorr (by Search Engine): A10 Sequest HT	Top Apex RT [min]	Quan Usage	Quan Ratio Usage	Sequence in Protein	Positions in Proteins
	FALSE	High	[R].MTLDDFR.[I]		0.0221978	0.000424116	1	2	14	P35527	P35527 [234-240]		0	897.413	TRUE	100		High	High	5.934e-05	0.001222	1.95	33.7	Used	Used	R.MTLDDFR.I	[234-240]
	FALSE	High	[R].QFSSSYLSR.[S]		0.0231456	0.000424116	1	1	2	P35527	P35527 [5-13]		0	1074.52	TRUE	100		High	High	5.934e-05	0.00131	1.28	19.69	Used	Used	R.QFSSSYLSR.S	[5-13]
	FALSE	High	[R].QEYEQLIAK.[N]	1xGln->pyro-Glu [N-Term]	0.0253134	0.000424116	1	2	1	P35527	P35527 [328-336]		0	1104.56	TRUE	100		High	High	5.934e-05	0.001508	1.64	49.86	Used	Used	R.QEYEQLIAK.N	[328-336]
	FALSE	High	[R].QEYEQLIAK.[N]		0.00128269	0.000424116	1	2	12	P35527	P35527 [328-336]		0	1121.58	TRUE	100		High	High	5.934e-05	1.467e-05	2.37	22.73	Used	Used	R.QEYEQLIAK.N	[328-336]
	FALSE	High	[R].QGVDADINGLR.[Q]	1xGln->pyro-Glu [N-Term]	3.28104e-05	0.000424116	1	2	17	P35527	P35527 [251-261]		0	1140.56	TRUE	100		High	High	5.934e-05	4.986e-08	3.39	46.51	Used	Used	R.QGVDADINGLR.Q	[251-261]
	FALSE	High	[R].QGVDADINGLR.[Q]		2.45647e-05	0.000424116	1	2	21	P35527	P35527 [251-261]		0	1157.59	TRUE	100		High	High	5.934e-05	3.197e-08	3.43	25.7	Used	Used	R.QGVDADINGLR.Q	[251-261]
	FALSE	High	[K].NYSPYYNTIDDLKDQIVDLTVGNNK.[T]		3.17053e-10	0.000424116	1	2	3	P35527	P35527 [200-224]		1	2902.41	TRUE	100		High	High	5.934e-05	8.532e-16	6.37	81.06	Used	Used	K.NYSPYYNTIDDLKDQIVDLTVGNNK.T	[200-224]
	FALSE	High	[R].IKFEMEQNLR.[Q]		0.0013061	0.000424116	1	2	19	P35527	P35527 [241-250]		1	1307.68	TRUE	100		High	High	5.934e-05	1.502e-05	2.79	26.86	Used	Used	R.IKFEMEQNLR.Q	[241-250]
	FALSE	High	[K].VQALEEANNDLENK.[I]		0.000851298	0.000424116	1	2	4	P35527	P35527 [171-184]		0	1586.77	TRUE	100		High	High	5.934e-05	7.721e-06	3.69	23.11	Used	Used	K.VQALEEANNDLENK.I	[171-184]
	FALSE	High	[R].SGGGGGGGLGSGGSIR.[S]		3.96954e-08	0.000424116	1	1	17	P35527	P35527 [14-29]		0	1232.6	TRUE	100		High	High	5.934e-05	1.516e-12	5.11	7.51	Used	Used	R.SGGGGGGGLGSGGSIR.S	[14-29]
	FALSE	High	[K].SDLEMQYETLQEELMALK.[K]		5.37956e-05	0.000424116	1	2	4	P35527	P35527 [272-289]		0	2171.02	TRUE	100		High	High	5.934e-05	1.072e-07	4.63	82.59	Used	Used	K.SDLEMQYETLQEELMALK.K	[272-289]
	FALSE	High	[K].SDLEMQYETLQEELMALK.[K]	1xOxidation [M]	9.95078e-05	0.000424116	1	2	4	P35527	P35527 [272-289]		0	2187.02	TRUE	100		High	High	5.934e-05	2.775e-07	3.99	81.69	Used	Used	K.SDLEMQYETLQEELMALK.K	[272-289]
	FALSE	High	[K].SDLEMQYETLQEELMALK.[K]	2xOxidation [M5; M15]	0.00106404	0.000424116	1	2	4	P35527	P35527 [272-289]		0	2203.01	TRUE	100		High	High	5.934e-05	1.096e-05	3.42	81.49	Used	Used	K.SDLEMQYETLQEELMALK.K	[272-289]
	FALSE	High	[K].SDLEMQYETLQEELMALKK.[N]		2.90351e-07	0.000424116	1	2	3	P35527	P35527 [272-290]		1	2299.12	TRUE	100		High	High	5.934e-05	3.292e-11	5.79	79.24	Used	Used	K.SDLEMQYETLQEELMALKK.N	[272-290]
	FALSE	High	[K].SDLEMQYETLQEELMALKK.[N]	1xOxidation [M5]	4.05198e-05	0.000424116	1	2	1	P35527	P35527 [272-290]		1	2315.11	TRUE	100		High	High	5.934e-05	6.912e-08	4.63	79.45	Used	Used	K.SDLEMQYETLQEELMALKK.N	[272-290]
	FALSE	High	[K].SDLEMQYETLQEELMALKK.[N]	2xOxidation [M5; M15]	8.96659e-07	0.000424116	1	2	1	P35527	P35527 [272-290]		1	2331.11	TRUE	100		High	High	5.934e-05	1.89e-10	2.93	78.3	Used	Used	K.SDLEMQYETLQEELMALKK.N	[272-290]
	FALSE	High	[R].QVLDNLTMEK.[S]	1xGln->pyro-Glu [N-Term]	0.000995767	0.000424116	1	2	5	P35527	P35527 [262-271]		0	1173.58	TRUE	100		High	High	5.934e-05	9.861e-06	2.51	61.74	Used	Used	R.QVLDNLTMEK.S	[262-271]
	FALSE	High	[R].QVLDNLTMEK.[S]	1xGln->pyro-Glu [N-Term]; 1xOxidation [M8]	0.0180047	0.000424116	1	2	2	P35527	P35527 [262-271]		0	1189.58	TRUE	100		High	High	5.934e-05	0.0008822	1.96	49.88	Used	Used	R.QVLDNLTMEK.S	[262-271]
	FALSE	High	[R].QVLDNLTMEK.[S]	1xOxidation [M8]	0.000299972	0.000424116	1	2	37	P35527	P35527 [262-271]		0	1206.6	TRUE	100		High	High	5.934e-05	1.537e-06	2.83	22.73	Used	Used	R.QVLDNLTMEK.S	[262-271]
	FALSE	High	[R].QVLDNLTMEK.[S]		0.000649015	0.000424116	1	2	17	P35527	P35527 [262-271]		0	1190.61	TRUE	100		High	High	5.934e-05	5.11e-06	2.89	31.57	Used	Used	R.QVLDNLTMEK.S	[262-271]
	FALSE	High	[KR].TLLDIDNTR.[M]		0.00171311	0.000424116	1	3	34	P35527	P35527 [225-233]		0	1060.56	TRUE	100		High	High	5.934e-05	2.293e-05	2.49	32.06	Used	Used	K.TLLDIDNTR.M	[225-233]
	FALSE	High	[K].STMQELNSR.[L]		0.00744849	0.000424116	1	2	20	P35527	P35527 [155-163]		0	1065.5	TRUE	100		High	High	5.934e-05	0.0002239	2.67	7.85	Used	Used	K.STMQELNSR.L	[155-163]
	FALSE	High	[K].EIETYHNLLEGGQEDFESSGAGK.[I]		4.2604e-10	0.000424116	1	2	21	P35527	P35527 [450-472]		0	2510.13	TRUE	100		High	High	5.934e-05	1.353e-15	5.47	51.79	Used	Used	K.EIETYHNLLEGGQEDFESSGAGK.I	[450-472]
	FALSE	High	[K].FEMEQNLR.[Q]		0.0182216	0.000424116	1	2	14	P35527	P35527 [243-250]		0	1066.5	TRUE	100		High	High	5.934e-05	0.0008999	2.12	21.81	Used	Used	K.FEMEQNLR.Q	[243-250]
	FALSE	High	[K].DIENQYETQITQIEHEVSSSGQEVQSSAK.[E]		8.40723e-12	0.000424116	1	2	1	P35527	P35527 [340-368]		0	3264.51	TRUE	100		High	High	5.934e-05	3.083e-18	7.97	78.21	Used	Used	K.DIENQYETQITQIEHEVSSSGQEVQSSAK.E	[340-368]
	FALSE	High	[R].GGSGGSHGGGSGFGGESGGSYGGGEEASGSGGGYGGGSGK.[S]		1.80863e-18	0.000424116	1	2	6	P35527	P35527 [580-619]		0	3223.28	TRUE	100		High	High	5.934e-05	1.442e-28	9.42	12	Used	Used	R.GGSGGSHGGGSGFGGESGGSYGGGEEASGSGGGYGGGSGK.S	[580-619]
	FALSE	High	[R].HGVQELEIELQSQLSK.[K]		1.04083e-08	0.000424116	1	2	66	P35527	P35527 [375-390]		0	1837.97	TRUE	100		High	High	5.934e-05	1.907e-13	5.33	62.05	Used	Used	R.HGVQELEIELQSQLSK.K	[375-390]
	FALSE	High	[R].KDIENQYETQITQIEHEVSSSGQEVQSSAK.[E]		0.0117614	0.000424116	1	2	1	P35527	P35527 [339-368]		1	3392.61	TRUE	100		High	High	5.934e-05	0.0004528	1.73	67.89	Used	Used	R.KDIENQYETQITQIEHEVSSSGQEVQSSAK.E	[339-368]
	FALSE	High	[R].IKFEMEQNLR.[Q]	1xOxidation [M5]	0.0596823	0.00178707	1	2	3	P35527	P35527 [241-250]		1	1323.67	TRUE	100		High	High	0.0001873	0.00578	1.94	13.72	Used	Used	R.IKFEMEQNLR.Q	[241-250]
	FALSE	High	[K].EEMSQLTGQNSGDVNVEINVAPGK.[D]		0.0779733	0.00305858	1	2	5	P35527	P35527 [294-317]		0	2516.19	TRUE	100		High	High	0.0003935	0.008853	1.37	60.82	Used	Used	K.EEMSQLTGQNSGDVNVEINVAPGK.D	[294-317]
	FALSE	High	[R].MTLDDFR.[I]	1xOxidation [M1]	0.0855009	0.00367143	1	2	69	P35527	P35527 [234-240]		0	913.408	TRUE	100		High	High	0.0004718	0.01027	1.58	18.61	Used	Used	R.MTLDDFR.I	[234-240]
	FALSE	High	[R].LASYLDK.[V]		0.104407	0.00674462	5	13	5	P13645; P02533; Q04695; P35527; P08779	P13645 [157-163]; P02533 [126-132]; Q04695 [95-101]; P35527 [164-170]; P08779 [128-134]		0	809.44	TRUE	100	Shared	High	High	0.0008591	0.01424	1.84	12.52	Not Used	Not Used	R.LASYLDK.V	[164-170]
	FALSE	High	[K].FEMEQNLR.[Q]	1xOxidation [M3]	0.130709	0.00844323	1	2	2	P35527	P35527 [243-250]		0	1082.49	TRUE	100		High	High	0.00119	0.02058	1.57	8.8	Used	Used	K.FEMEQNLR.Q	[243-250]
FALSE	High	Master Protein	A0A061I5D1	Heat shock cognate protein OS=Cricetulus griseus OX=10029 GN=H671_4g13251 PE=3 SV=1	FALSE	43	22	426	20	673	73.8	5.74	1
	Checked	Confidence	Annotated Sequence	Modifications	Qvality PEP	Qvality q-value	# Protein Groups	# Proteins	# PSMs	Master Protein Accessions	Positions in Master Proteins	Modifications in Master Proteins	# Missed Cleavages	Theo. MH+ [Da]	Contaminant	Abundances (Scaled): F1: Sample	Quan Info	Found in Sample: [S1] F1: Sample	Confidence (by Search Engine): A10 Sequest HT	Percolator q-Value (by Search Engine): A10 Sequest HT	Percolator PEP (by Search Engine): A10 Sequest HT	XCorr (by Search Engine): A10 Sequest HT	Top Apex RT [min]	Quan Usage	Quan Ratio Usage	Sequence in Protein	Positions in Proteins
	FALSE	High	[-R].MVNHFIAEFK.[R]		0.00076375	0.000424116	1	5	15	A0A061I5D1	A0A061I5D1 [264-273]		0	1235.62	FALSE	100		High	High	5.934e-05	6.567e-06	2.43	31.45	Used	Used	R.MVNHFIAEFK.R	[264-273]
	FALSE	High	[K].LYQSAGGMPGGMPGGFPGGGAPPSGGASSGPTIEEVD.[-]		0.000420458	0.000424116	1	3	1	A0A061I5D1	A0A061I5D1 [637-673]		0	3346.5	FALSE	100		High	High	5.934e-05	2.601e-06	3.78	79.28	Used	Used	K.LYQSAGGMPGGMPGGFPGGGAPPSGGASSGPTIEEVD.-	[637-673]
	FALSE	High	[K].NSLESYAFNMK.[A]		0.00035945	0.000424116	1	7	11	A0A061I5D1	A0A061I5D1 [567-577]		0	1303.6	FALSE	100		High	High	5.934e-05	2.032e-06	3.65	44.24	Used	Used	K.NSLESYAFNMK.A	[567-577]
	FALSE	High	[R].IINEPTAAAIAYGLDK.[GRK]		6.40228e-06	0.000424116	3	11	13	G3HZE7; A0A8C2M077; A0A061I5D1	G3HZE7 [174-189]; A0A8C2M077 [199-214]; A0A061I5D1 [199-214]		0	1659.9	FALSE	100	Shared	High	High	5.934e-05	3.968e-09	3.85	61.09	Not Used	Not Used	R.IINEPTAAAIAYGLDK.K	[199-214]
	FALSE	High	[R].IINEPTAAAIAYGLDKK.[GV]		0.000660861	0.000424116	1	7	11	A0A061I5D1	A0A061I5D1 [199-215]		1	1787.99	FALSE	100		High	High	5.934e-05	5.223e-06	3.06	47.2	Used	Used	R.IINEPTAAAIAYGLDKK.V	[199-215]
	FALSE	High	[K].ILQDFFNGK.[E]		0.00381809	0.000424116	1	6	136	A0A061I5D1	A0A061I5D1 [376-384]		0	1081.57	FALSE	100		High	High	5.934e-05	7.906e-05	2.7	51.1	Used	Used	K.LLQDFFNGK.E	[376-384]
	FALSE	High	[KR].VEIIANDQGNR.[TI]		0.000328367	0.000424116	4	19	12	G3HZE7; A0A8C2M077; A0A061IM03; A0A061I5D1	G3HZE7 [28-38]; A0A8C2M077 [51-61]; A0A061IM03 [28-38]; A0A061I5D1 [53-63]		0	1228.63	FALSE	100	Shared	High	High	5.934e-05	1.765e-06	2.91	12.85	Not Used	Not Used	K.VEIIANDQGNR.T	[53-63]
	FALSE	High	[K].TVTNAVVTVPAYFNDSQR.[Q]		1.97714e-05	0.000424116	1	3	10	A0A061I5D1	A0A061I5D1 [165-182]		0	1982	FALSE	100		High	High	5.934e-05	2.276e-08	4.68	59.23	Used	Used	K.TVTNAVVTVPAYFNDSQR.Q	[165-182]
	FALSE	High	[R].TLSSSTQASIEIDSLYEGIDFYTSITR.[A]		2.04493e-08	0.000424116	1	3	13	A0A061I5D1	A0A061I5D1 [300-326]		0	2997.46	FALSE	100		High	High	5.934e-05	5.407e-13	5.26	86.83	Used	Used	R.TLSSSTQASIEIDSLYEGIDFYTSITR.A	[300-326]
	FALSE	High	[K].SFYPEEVSSMVLTK.[M]		4.43555e-05	0.000424116	1	1	16	A0A061I5D1	A0A061I5D1 [140-153]		0	1616.79	FALSE	100		High	High	5.934e-05	7.987e-08	2.54	68.29	Used	Used	K.SFYPEEVSSMVLTK.M	[140-153]
	FALSE	High	[R].RFDDAVVQSDMK.[H]		1.57098e-06	0.000424116	1	4	5	A0A061I5D1	A0A061I5D1 [104-115]		1	1410.67	FALSE	100		High	High	5.934e-05	4.499e-10	4.28	18.76	Used	Used	R.RFDDAVVQSDMK.H	[104-115]
	FALSE	High	[K].QTQTFTTYSDNQPGVLIQVYEGER.[A]	1xGln->pyro-Glu [N-Term]	0.000160227	0.000424116	1	7	1	A0A061I5D1	A0A061I5D1 [451-474]		0	2757.3	FALSE	100		High	High	5.934e-05	5.811e-07	4.1	81.55	Used	Used	K.QTQTFTTYSDNQPGVLIQVYEGER.A	[451-474]
	FALSE	High	[K].QTQTFTTYSDNQPGVLIQVYEGER.[A]		3.04701e-07	0.000424116	1	7	11	A0A061I5D1	A0A061I5D1 [451-474]		0	2774.33	FALSE	100		High	High	5.934e-05	3.546e-11	5.15	75.7	Used	Used	K.QTQTFTTYSDNQPGVLIQVYEGER.A	[451-474]
	FALSE	High	[K].SQIHDIVLVGGSTR.[I]		0.000153605	0.000424116	1	3	20	A0A061I5D1	A0A061I5D1 [356-369]		0	1481.81	FALSE	100		High	High	5.934e-05	5.438e-07	2.64	27	Used	Used	K.SQIHDIVLVGGSTR.I	[356-369]
	FALSE	High	[K].FELTGIPPAPR.[G]		0.00941714	0.000424116	1	6	22	A0A061I5D1	A0A061I5D1 [486-496]		0	1197.66	FALSE	100		High	High	5.934e-05	0.0003205	2.05	51.29	Used	Used	K.FELTGIPPAPR.G	[486-496]
	FALSE	High	[R].FEELNADLFR.[G]		7.67807e-05	0.000424116	1	5	109	A0A061I5D1	A0A061I5D1 [329-338]		0	1253.62	FALSE	100		High	High	5.934e-05	1.862e-07	2.5	60.65	Used	Used	R.FEELNADLFR.G	[329-338]
	FALSE	High	[KR].FDDAVVQSDMK.[H]		0.000109586	0.000424116	1	5	13	A0A061I5D1	A0A061I5D1 [105-115]		0	1254.57	FALSE	100		High	High	5.934e-05	3.241e-07	2.72	26.27	Used	Used	R.FDDAVVQSDMK.H	[105-115]
	FALSE	High	[R].ARFEELNADLFR.[G]		0.00525372	0.000424116	1	5	6	A0A061I5D1	A0A061I5D1 [327-338]		1	1480.75	FALSE	100		High	High	5.934e-05	0.0001304	4.44	49.07	Used	Used	R.ARFEELNADLFR.G	[327-338]
	FALSE	High	[K].DAGTIAGLNVLR.[I]		5.12622e-05	0.000424116	1	4	21	A0A061I5D1	A0A061I5D1 [187-198]		0	1199.67	FALSE	100		High	High	5.934e-05	9.971e-08	3.26	57.29	Used	Used	K.DAGTIAGLNVLR.I	[187-198]
	FALSE	High	[K].HWPFMVVNDAGRPK.[V]		0.000745552	0.000424116	1	4	2	A0A061I5D1	A0A061I5D1 [116-129]		0	1653.83	FALSE	100		High	High	5.934e-05	6.313e-06	2.8	35.76	Used	Used	K.HWPFMVVNDAGRPK.V	[116-129]
	FALSE	High	[R].GVPQIEVTFDIDANGILNVSAVDK.[S]		0.0237051	0.000424116	1	3	1	A0A061I5D1	A0A061I5D1 [497-520]		0	2514.31	FALSE	100		High	High	5.934e-05	0.001358	1.71	86.78	Used	Used	R.GVPQIEVTFDIDANGILNVSAVDK.S	[497-520]
	FALSE	High	[K].HWPFMVVNDAGRPK.[V]	1xOxidation [M5]	0.0361716	0.000741856	1	4	4	A0A061I5D1	A0A061I5D1 [116-129]		0	1669.83	FALSE	100		High	High	9.761e-05	0.002631	1.99	28.56	Used	Used	K.HWPFMVVNDAGRPK.V	[116-129]
	FALSE	High	[-R].MVNHFIAEFK.[R]	1xOxidation [M1]	0.0340876	0.000741856	1	5	11	A0A061I5D1	A0A061I5D1 [264-273]		0	1251.62	FALSE	100		High	High	9.761e-05	0.002388	1.44	27.59	Used	Used	R.MVNHFIAEFK.R	[264-273]
	FALSE	High	[K].DNNLLGK.[F]		0.0869864	0.00428424	1	8	11	A0A061I5D1	A0A061I5D1 [479-485]		0	773.415	FALSE	100		High	High	0.0005507	0.01062	2.37	11.9	Used	Used	K.DNNLLGK.F	[479-485]
	FALSE	High	[R].GTLDPVEK.[A]		0.140471	0.00890738	1	3	19	A0A061I5D1	A0A061I5D1 [339-346]		0	858.457	FALSE	100		High	High	0.001284	0.02316	1.81	9.71	Used	Used	R.GTLDPVEK.A	[339-346]
FALSE	High	Master Protein	A0A8C2MC79	Splicing factor 3b subunit 2 OS=Cricetulus griseus OX=10029 GN=Sf3b2 PE=4 SV=1	FALSE	39	31	401	31	878	98.2	5.62	1	Phospho [S345]; Met-loss+Acetyl [N-Term]; Methyl [K502]
	Checked	Confidence	Annotated Sequence	Modifications	Qvality PEP	Qvality q-value	# Protein Groups	# Proteins	# PSMs	Master Protein Accessions	Positions in Master Proteins	Modifications in Master Proteins	# Missed Cleavages	Theo. MH+ [Da]	Contaminant	Abundances (Scaled): F1: Sample	Quan Info	Found in Sample: [S1] F1: Sample	Confidence (by Search Engine): A10 Sequest HT	Percolator q-Value (by Search Engine): A10 Sequest HT	Percolator PEP (by Search Engine): A10 Sequest HT	XCorr (by Search Engine): A10 Sequest HT	Top Apex RT [min]	Quan Usage	Quan Ratio Usage	Sequence in Protein	Positions in Proteins
	FALSE	High	[K].LTIHGDLYYEGK.[E]		2.64081e-05	0.000424116	1	2	19	A0A8C2MC79	A0A8C2MC79 [567-578]		0	1408.71	FALSE	100		High	High	5.934e-05	3.583e-08	3.09	28.15	Used	Used	K.LTIHGDLYYEGK.E	[567-578]
	FALSE	High	[-].MAAEHPEPPK.[G]	1xMet-loss+Acetyl [N-Term]	0.00083604	0.000424116	1	2	10	A0A8C2MC79	A0A8C2MC79 [1-10]	A0A8C2MC79 1xMet-loss+Acetyl [N-Term]	0	1017.5	FALSE	100		High	High	5.934e-05	7.537e-06	3.05	6.95	Used	Used	-.MAAEHPEPPK.G	[1-10]
	FALSE	High	[-].MAAEHPEPPKGELQLPPPPPPGHYGAWAAQELQAK.[L]	1xMet-loss+Acetyl [N-Term]	3.00306e-10	0.000424116	1	2	8	A0A8C2MC79	A0A8C2MC79 [1-35]	A0A8C2MC79 1xMet-loss+Acetyl [N-Term]	1	3650.84	FALSE	100		High	High	5.934e-05	7.842e-16	8.58	67.29	Used	Used	-.MAAEHPEPPKGELQLPPPPPPGHYGAWAAQELQAK.L	[1-35]
	FALSE	High	[K].QLVARPDVVEMHDVTAQDPK.[L]	1xGln->pyro-Glu [N-Term]	4.73196e-07	0.000424116	1	2	8	A0A8C2MC79	A0A8C2MC79 [450-469]		0	2231.11	FALSE	100		High	High	5.934e-05	7.01e-11	4.18	48.8	Used	Used	K.QLVARPDVVEMHDVTAQDPK.L	[450-469]
	FALSE	High	[K].QLVARPDVVEMHDVTAQDPK.[L]		2.85457e-13	0.000424116	1	2	10	A0A8C2MC79	A0A8C2MC79 [450-469]		0	2248.14	FALSE	100		High	High	5.934e-05	1.634e-20	5.18	32.33	Used	Used	K.QLVARPDVVEMHDVTAQDPK.L	[450-469]
	FALSE	High	[K].QLVARPDVVEMHDVTAQDPK.[L]	1xOxidation [M11]	0.0245694	0.000424116	1	2	4	A0A8C2MC79	A0A8C2MC79 [450-469]		0	2264.13	FALSE	100		High	High	5.934e-05	0.001435	2.1	22.31	Used	Used	K.QLVARPDVVEMHDVTAQDPK.L	[450-469]
	FALSE	High	[R].QEEMNSQQEEEEMETDTR.[S]	1xGln->pyro-Glu [N-Term]	0.00282504	0.000424116	1	2	7	A0A8C2MC79	A0A8C2MC79 [267-284]		0	2225.84	FALSE	100		High	High	5.934e-05	4.957e-05	2.51	38.83	Used	Used	R.QEEMNSQQEEEEMETDTR.S	[267-284]
	FALSE	High	[R].QEEMNSQQEEEEMETDTR.[S]		3.19759e-07	0.000424116	1	2	3	A0A8C2MC79	A0A8C2MC79 [267-284]		0	2242.87	FALSE	100		High	High	5.934e-05	3.823e-11	4.71	21.68	Used	Used	R.QEEMNSQQEEEEMETDTR.S	[267-284]
	FALSE	High	[K].QAAVLMEQER.[Q]		0.000245847	0.000424116	1	2	15	A0A8C2MC79	A0A8C2MC79 [166-175]		0	1174.59	FALSE	100		High	High	5.934e-05	1.136e-06	2.83	14.49	Used	Used	K.QAAVLMEQER.Q	[166-175]
	FALSE	High	[K].QAAVLMEQER.[Q]	1xGln->pyro-Glu [N-Term]	0.0161642	0.000424116	1	2	5	A0A8C2MC79	A0A8C2MC79 [166-175]		0	1157.56	FALSE	100		High	High	5.934e-05	0.0007489	2.03	43.79	Used	Used	K.QAAVLMEQER.Q	[166-175]
	FALSE	High	[K].LHDAFFK.[W]		0.0223308	0.000424116	1	2	10	A0A8C2MC79	A0A8C2MC79 [554-560]		0	877.457	FALSE	100		High	High	5.934e-05	0.00123	2.67	14.86	Used	Used	K.LHDAFFK.W	[554-560]
	FALSE	High	[K].IEEAMDGSETPQLFTVLPEK.[R]		2.59347e-05	0.000424116	1	2	6	A0A8C2MC79	A0A8C2MC79 [754-773]		0	2234.09	FALSE	100		High	High	5.934e-05	3.478e-08	4.44	77.55	Used	Used	K.IEEAMDGSETPQLFTVLPEK.R	[754-773]
	FALSE	High	[K].IEEAMDGSETPQLFTVLPEKR.[T]		7.62567e-06	0.000424116	1	2	2	A0A8C2MC79	A0A8C2MC79 [754-774]		1	2390.19	FALSE	100		High	High	5.934e-05	5.23e-09	4.71	65.71	Used	Used	K.IEEAMDGSETPQLFTVLPEKR.T	[754-774]
	FALSE	High	[R].ISLGMPVGPNAHK.[V]		1.07534e-05	0.000424116	1	2	12	A0A8C2MC79	A0A8C2MC79 [598-610]		0	1320.71	FALSE	100		High	High	5.934e-05	8.852e-09	3.17	27.52	Used	Used	R.ISLGMPVGPNAHK.V	[598-610]
	FALSE	High	[R].VGEPVALSEEER.[L]		9.40199e-08	0.000424116	1	2	11	A0A8C2MC79	A0A8C2MC79 [135-146]		0	1314.65	FALSE	100		High	High	5.934e-05	5.749e-12	3.78	21.37	Used	Used	R.VGEPVALSEEER.L	[135-146]
	FALSE	High	[R].YGPPPSYPNLK.[I]		0.000115698	0.000424116	1	2	20	A0A8C2MC79	A0A8C2MC79 [622-632]		0	1232.63	FALSE	100		High	High	5.934e-05	3.534e-07	2.97	27.83	Used	Used	R.YGPPPSYPNLK.I	[622-632]
	FALSE	High	[K].VPPPWLIAMQR.[Y]		0.000172251	0.000424116	1	2	16	A0A8C2MC79	A0A8C2MC79 [611-621]		0	1307.73	FALSE	100		High	High	5.934e-05	6.538e-07	4.36	69.85	Used	Used	K.VPPPWLIAMQR.Y	[611-621]
	FALSE	High	[K].VPPPWLIAMQR.[Y]	1xOxidation [M9]	0.0184411	0.000424116	1	2	5	A0A8C2MC79	A0A8C2MC79 [611-621]		0	1323.72	FALSE	100		High	High	5.934e-05	0.0009179	1.44	58.34	Used	Used	K.VPPPWLIAMQR.Y	[611-621]
	FALSE	High	[K].RGIEKPPFELPDFIK.[R]		7.3992e-06	0.000424116	1	2	19	A0A8C2MC79	A0A8C2MC79 [498-512]		1	1785.99	FALSE	100		High	High	5.934e-05	4.992e-09	3.96	61.01	Used	Used	K.RGIEKPPFELPDFIK.R	[498-512]
	FALSE	High	[K].RGIEKPPFELPDFIK.[R]	1xMethyl [K5]	0.0253134	0.000424116	1	2	2	A0A8C2MC79	A0A8C2MC79 [498-512]	A0A8C2MC79 1xMethyl [K502]	1	1800.01	FALSE	100		High	High	5.934e-05	0.001501	3.04	61.56	Used	Used	K.RGIEKPPFELPDFIK.R	[498-512]
	FALSE	High	[R].EMDDPSVGPK.[I]		0.0144238	0.000424116	1	2	8	A0A8C2MC79	A0A8C2MC79 [242-251]		0	1074.48	FALSE	100		High	High	5.934e-05	0.0006237	2.17	9.77	Used	Used	R.EMDDPSVGPK.I	[242-251]
	FALSE	High	[K].EDFSDMVAEHAAK.[Q]		2.94357e-05	0.000424116	1	2	15	A0A8C2MC79	A0A8C2MC79 [841-853]		0	1449.63	FALSE	100		High	High	5.934e-05	4.242e-08	3.14	31.09	Used	Used	K.EDFSDMVAEHAAK.Q	[841-853]
	FALSE	High	[R].EQQAQVEKEDFSDMVAEHAAK.[Q]		0.0110758	0.000424116	1	2	3	A0A8C2MC79	A0A8C2MC79 [833-853]		1	2390.09	FALSE	100		High	High	5.934e-05	0.0004155	3.1	30.94	Used	Used	R.EQQAQVEKEDFSDMVAEHAAK.Q	[833-853]
	FALSE	High	[K].KIEEAMDGSETPQLFTVLPEK.[R]		0.000494792	0.000424116	1	2	4	A0A8C2MC79	A0A8C2MC79 [753-773]		1	2362.18	FALSE	100		High	High	5.934e-05	3.336e-06	4.09	66.48	Used	Used	K.KIEEAMDGSETPQLFTVLPEK.R	[753-773]
	FALSE	High	[R].KGPAPELQGVEVALAPEELELDPMAMTQK.[Y]		0.00165226	0.000424116	1	2	1	A0A8C2MC79	A0A8C2MC79 [798-826]		1	3091.57	FALSE	100		High	High	5.934e-05	2.159e-05	3.49	80.01	Used	Used	R.KGPAPELQGVEVALAPEELELDPMAMTQK.Y	[798-826]
	FALSE	High	[K].KPGDLSDELR.[I]		4.62678e-05	0.000424116	1	2	12	A0A8C2MC79	A0A8C2MC79 [588-597]		0	1129.58	FALSE	100		High	High	5.934e-05	8.507e-08	3.06	12.85	Used	Used	K.KPGDLSDELR.I	[588-597]
	FALSE	High	[R].GIEKPPFELPDFIK.[R]		1.52181e-08	0.000424116	1	2	20	A0A8C2MC79	A0A8C2MC79 [499-512]		0	1629.89	FALSE	100		High	High	5.934e-05	3.414e-13	4.85	73.64	Used	Used	R.GIEKPPFELPDFIK.R	[499-512]
	FALSE	High	[K].GELQLPPPPPPGHYGAWAAQELQAK.[L]		4.89822e-09	0.000424116	1	2	15	A0A8C2MC79	A0A8C2MC79 [11-35]		0	2652.36	FALSE	100		High	High	5.934e-05	5.922e-14	5.64	70.6	Used	Used	K.GELQLPPPPPPGHYGAWAAQELQAK.L	[11-35]
	FALSE	High	[K].LAQQQAALLMQQEER.[A]		2.49927e-06	0.000424116	1	2	5	A0A8C2MC79	A0A8C2MC79 [149-163]		0	1756.9	FALSE	100		High	High	5.934e-05	9.268e-10	4.85	38.53	Used	Used	K.LAQQQAALLMQQEER.A	[149-163]
	FALSE	High	[K].LAEIGAPIQGSR.[E]		1.05606e-05	0.000424116	1	1	33	A0A8C2MC79	A0A8C2MC79 [36-47]		0	1211.67	FALSE	100		High	High	5.934e-05	8.622e-09	3.08	25.97	Used	Used	K.LAEIGAPIQGSR.E	[36-47]
	FALSE	High	[K].GPAPELQGVEVALAPEELELDPMAMTQK.[Y]		0.0104301	0.000424116	1	2	1	A0A8C2MC79	A0A8C2MC79 [799-826]		0	2963.47	FALSE		No Quan Values	High	High	5.934e-05	0.0003759	3.53		Not Used	Not Used	K.GPAPELQGVEVALAPEELELDPMAMTQK.Y	[799-826]
	FALSE	High	[R].GSDSPAADVEIEYVTEEPEIYEPNFIFFK.[R]		5.73434e-08	0.000424116	1	2	4	A0A8C2MC79	A0A8C2MC79 [342-370]		0	3335.55	FALSE	100		High	High	5.934e-05	2.673e-12	6.35	84.64	Used	Used	R.GSDSPAADVEIEYVTEEPEIYEPNFIFFK.R	[342-370]
	FALSE	High	[K].IPQALEK.[I]		0.0374813	0.000741856	1	2	11	A0A8C2MC79	A0A8C2MC79 [252-258]		0	798.472	FALSE	100		High	High	9.761e-05	0.002782	2.2	8.94	Used	Used	K.IPQALEK.I	[252-258]
	FALSE	High	[K].LAQQQAALLMQQEER.[A]	1xOxidation [M10]	0.0434552	0.000741856	1	2	1	A0A8C2MC79	A0A8C2MC79 [149-163]		0	1772.9	FALSE	100		High	High	9.761e-05	0.00351	1.7	31.22	Used	Used	K.LAQQQAALLMQQEER.A	[149-163]
	FALSE	High	[K].IEEAMDGSETPQLFTVLPEK.[R]	1xOxidation [M5]	0.030267	0.000741856	1	2	8	A0A8C2MC79	A0A8C2MC79 [754-773]		0	2250.08	FALSE	100		High	High	9.761e-05	0.001983	2.26	73.85	Used	Used	K.IEEAMDGSETPQLFTVLPEK.R	[754-773]
	FALSE	High	[R].TGIQEMR.[E]		0.0655214	0.00208235	1	2	15	A0A8C2MC79	A0A8C2MC79 [514-520]		0	834.414	FALSE	100		High	High	0.0002678	0.00673	2.22	7.72	Used	Used	R.TGIQEMR.E	[514-520]
	FALSE	High	[K].IDIDYQK.[L]		0.0710761	0.00208235	1	2	19	A0A8C2MC79	A0A8C2MC79 [547-553]		0	894.457	FALSE	100		High	High	0.0002678	0.007689	1.17	16.15	Used	Used	K.IDIDYQK.L	[547-553]
	FALSE	High	[K].EKKPGDLSDELR.[I]		0.0674558	0.00208235	1	2	1	A0A8C2MC79	A0A8C2MC79 [586-597]		1	1386.72	FALSE	100		High	High	0.0002678	0.007031	1.38	8.56	Used	Used	K.EKKPGDLSDELR.I	[586-597]
	FALSE	High	[R].FTVAELK.[Q]		0.0884961	0.00428424	1	2	32	A0A8C2MC79	A0A8C2MC79 [443-449]		0	807.461	FALSE	100		High	High	0.0005507	0.01091	2.39	25.36	Used	Used	R.FTVAELK.Q	[443-449]
	FALSE	High	[R].GSDSPAADVEIEYVTEEPEIYEPNFIFFK.[R]	1xPhospho [S4]	0.14203	0.00890738	1	2	1	A0A8C2MC79	A0A8C2MC79 [342-370]	A0A8C2MC79 1xPhospho [S345]	0	3415.52	FALSE		No Quan Values	High	High	0.001284	0.02354	2.47		Not Used	Not Used	R.GSDSPAADVEIEYVTEEPEIYEPNFIFFK.R	[342-370]
FALSE	High	Master Protein	P13645	KERATIN, TYPE I CYTOSKELETAL 10 (CYTOKERATIN 10) (K10) (CK 10)	TRUE	36	24	343	19	593	59.5	5.21	1	Phospho [S388]
	Checked	Confidence	Annotated Sequence	Modifications	Qvality PEP	Qvality q-value	# Protein Groups	# Proteins	# PSMs	Master Protein Accessions	Positions in Master Proteins	Modifications in Master Proteins	# Missed Cleavages	Theo. MH+ [Da]	Contaminant	Abundances (Scaled): F1: Sample	Quan Info	Found in Sample: [S1] F1: Sample	Confidence (by Search Engine): A10 Sequest HT	Percolator q-Value (by Search Engine): A10 Sequest HT	Percolator PEP (by Search Engine): A10 Sequest HT	XCorr (by Search Engine): A10 Sequest HT	Top Apex RT [min]	Quan Usage	Quan Ratio Usage	Sequence in Protein	Positions in Proteins
	FALSE	High	[K].NQILNLTTDNANILLQIDNAR.[L]		4.26391e-09	0.000424116	1	1	6	P13645	P13645 [208-228]		0	2367.26	TRUE	100		High	High	5.934e-05	4.78e-14	6.2	80.58	Used	Used	K.NQILNLTTDNANILLQIDNAR.L	[208-228]
	FALSE	High	[R].NVQALEIELQSQLALK.[Q]		0.00010011	0.000424116	1	1	31	P13645	P13645 [371-386]		0	1797.01	TRUE	100		High	High	5.934e-05	2.822e-07	3.43	78.99	Used	Used	R.NVQALEIELQSQLALK.Q	[371-386]
	FALSE	High	[R].LKYENEVALR.[Q]		0.00218016	0.000424116	1	4	24	P13645	P13645 [236-245]		1	1234.68	TRUE	100		High	High	5.934e-05	3.317e-05	3.54	16.74	Used	Used	R.LKYENEVALR.Q	[236-245]
	FALSE	High	[R].LENEIQTYR.[S]		0.00386437	0.000424116	1	4	4	P13645	P13645 [442-450]		0	1165.58	TRUE	100		High	High	5.934e-05	8.058e-05	2.14	15.71	Used	Used	R.LENEIQTYR.S	[442-450]
	FALSE	High	[K].IRLENEIQTYR.[S]		0.00405514	0.000424116	1	1	9	P13645	P13645 [440-450]		1	1434.77	TRUE	100		High	High	5.934e-05	8.721e-05	1.48	25.68	Used	Used	K.IRLENEIQTYR.S	[440-450]
	FALSE	High	[R].VLDELTLTK.[A]		0.00497659	0.000424116	1	1	47	P13645	P13645 [258-266]		0	1031.6	TRUE	100		High	High	5.934e-05	0.0001196	1.64	36.86	Used	Used	R.VLDELTLTK.A	[258-266]
	FALSE	High	[K].YENEVALR.[Q]		0.0216735	0.000424116	1	4	12	P13645	P13645 [238-245]		0	993.5	TRUE	100		High	High	5.934e-05	0.001182	2.33	13.28	Used	Used	K.YENEVALR.Q	[238-245]
	FALSE	High	[KR].VTMQNLNDR.[L]		0.0161642	0.000424116	4	13	6	P13645; P02533; Q61781; P08779	P13645 [148-156]; P02533 [117-125]; Q61781 [123-131]; P08779 [119-127]		0	1090.53	TRUE	100	Shared	High	High	5.934e-05	0.0007466	2.43	10.93	Not Used	Not Used	K.VTMQNLNDR.L	[148-156]
	FALSE	High	[R].SLLEGEGSSGGGGR.[G]		5.06477e-05	0.000424116	1	1	16	P13645	P13645 [451-464]		0	1262.6	TRUE	100		High	High	5.934e-05	9.779e-08	3.13	10.74	Used	Used	R.SLLEGEGSSGGGGR.G	[451-464]
	FALSE	High	[K].QSLEASLAETEGR.[Y]		7.95444e-06	0.000424116	1	5	19	P13645	P13645 [387-399]		0	1390.68	TRUE	100		High	High	5.934e-05	5.584e-09	4.23	29.82	Used	Used	K.QSLEASLAETEGR.Y	[387-399]
	FALSE	High	[RH].QSVEADINGLR.[R]	1xGln->pyro-Glu [N-Term]	7.72451e-05	0.000424116	2	10	13	P13646; P13645	P13646 [202-212]; P13645 [246-256]		0	1184.59	TRUE	100	Shared	High	High	5.934e-05	1.881e-07	3.19	52.36	Not Used	Not Used	R.QSVEADINGLR.R	[246-256]
	FALSE	High	[RH].QSVEADINGLR.[R]		0.00012665	0.000424116	2	10	22	P13646; P13645	P13646 [202-212]; P13645 [246-256]		0	1201.62	TRUE	100	Shared	High	High	5.934e-05	4.04e-07	3.31	28.63	Not Used	Not Used	R.QSVEADINGLR.R	[246-256]
	FALSE	High	[K].TIDDLKNQILNLTTDNANILLQIDNAR.[L]		6.52449e-05	0.000424116	1	1	5	P13645	P13645 [202-228]		1	3052.63	TRUE	100		High	High	5.934e-05	1.452e-07	4.9	83.85	Used	Used	K.TIDDLKNQILNLTTDNANILLQIDNAR.L	[202-228]
	FALSE	High	[R].SQYEQLAEQNR.[K]		0.000618453	0.000424116	1	1	5	P13645	P13645 [323-333]		0	1365.64	TRUE	100		High	High	5.934e-05	4.739e-06	3.16	12.89	Used	Used	R.SQYEQLAEQNR.K	[323-333]
	FALSE	High	[R].SQYEQLAEQNRK.[D]		9.31218e-05	0.000424116	1	1	15	P13645	P13645 [323-334]		1	1493.73	TRUE	100		High	High	5.934e-05	2.515e-07	3.76	7.11	Used	Used	R.SQYEQLAEQNRK.D	[323-334]
	FALSE	High	[K].ELTTEIDNNIEQISSYK.[S]		5.12203e-06	0.000424116	1	1	6	P13645	P13645 [346-362]		0	1996.97	TRUE	100		High	High	5.934e-05	2.803e-09	3.52	68.6	Used	Used	K.ELTTEIDNNIEQISSYK.S	[346-362]
	FALSE	High	[R].ALEESNYELEGK.[I]		0.000162171	0.000424116	1	4	13	P13645	P13645 [166-177]		0	1381.65	TRUE	100		High	High	5.934e-05	5.957e-07	3.15	20.73	Used	Used	R.ALEESNYELEGK.I	[166-177]
	FALSE	High	[K].ADLEMQIESLTEELAYLK.[K]		3.95541e-05	0.000424116	1	1	4	P13645	P13645 [267-284]		0	2096.05	TRUE	100		High	High	5.934e-05	6.687e-08	5.4	85.76	Used	Used	K.ADLEMQIESLTEELAYLK.K	[267-284]
	FALSE	High	[K].ADLEMQIESLTEELAYLK.[K]	1xOxidation [M5]	8.10626e-05	0.000424116	1	1	3	P13645	P13645 [267-284]		0	2112.04	TRUE	100		High	High	5.934e-05	2.023e-07	4.54	86	Used	Used	K.ADLEMQIESLTEELAYLK.K	[267-284]
	FALSE	High	[K].ADLEMQIESLTEELAYLKK.[N]		1.82808e-05	0.000424116	1	1	4	P13645	P13645 [267-285]		1	2224.14	TRUE	100		High	High	5.934e-05	2.012e-08	3.52	81.98	Used	Used	K.ADLEMQIESLTEELAYLKK.N	[267-285]
	FALSE	High	[K].ADLEMQIESLTEELAYLKK.[N]	1xOxidation [M5]	9.14524e-05	0.000424116	1	1	3	P13645	P13645 [267-285]		1	2240.14	TRUE	100		High	High	5.934e-05	2.445e-07	4.19	82.13	Used	Used	K.ADLEMQIESLTEELAYLKK.N	[267-285]
	FALSE	High	[K].DAEAWFNEK.[S]		0.0090291	0.000424116	1	1	8	P13645	P13645 [335-343]		0	1109.49	TRUE	100		High	High	5.934e-05	0.0003021	1.85	36.94	Used	Used	K.DAEAWFNEK.S	[335-343]
	FALSE	High	[R].KDAEAWFNEK.[S]		0.000129742	0.000424116	1	1	3	P13645	P13645 [334-343]		1	1237.58	TRUE	100		High	High	5.934e-05	4.214e-07	3.09	18.03	Used	Used	R.KDAEAWFNEK.S	[334-343]
	FALSE	High	[K].SEITELR.[R]		0.0497631	0.000741856	1	5	10	P13645	P13645 [363-369]		0	847.452	TRUE	100		High	High	9.761e-05	0.004343	1.25	12.9	Used	Used	K.SEITELR.R	[363-369]
	FALSE	High	[RH].QSVEADINGLRR.[V]		0.026709	0.000741856	2	10	6	P13646; P13645	P13646 [202-213]; P13645 [246-257]		1	1357.72	TRUE	100	Shared	High	High	9.761e-05	0.001637	2.87	20.16	Not Used	Not Used	R.QSVEADINGLRR.V	[246-257]
	FALSE	High	[RK].LAADDFR.[TLSV]		0.0879902	0.00428424	5	40	43	P13645; P02533; Q04695; Q61781; P08779	P13645 [229-235]; P02533 [195-201]; Q04695 [164-170]; Q61781 [201-207]; P08779 [197-203]		0	807.4	TRUE	100	Shared	High	High	0.0005507	0.01081	1.72	14.93	Not Used	Not Used	R.LAADDFR.L	[229-235]
	FALSE	High	[R].LASYLDK.[V]		0.104407	0.00674462	5	13	5	P13645; P02533; Q04695; P35527; P08779	P13645 [157-163]; P02533 [126-132]; Q04695 [95-101]; P35527 [164-170]; P08779 [128-134]		0	809.44	TRUE	100	Shared	High	High	0.0008591	0.01424	1.84	12.52	Not Used	Not Used	R.LASYLDK.V	[157-163]
	FALSE	High	[K].QSLEASLAETEGR.[Y]	1xPhospho [S2]; 1xGln->pyro-Glu [N-Term]	0.128544	0.00844323	1	5	1	P13645	P13645 [387-399]	P13645 1xPhospho [S388]	0	1453.62	TRUE	100		High	High	0.00116	0.01992	1.77	32.05	Used	Used	K.QSLEASLAETEGR.Y	[387-399]
FALSE	High	Master Protein	A0A061IC83	Cleavage and polyadenylation specificity factor subunit 5 OS=Cricetulus griseus OX=10029 GN=Nudt21 PE=3 SV=1	FALSE	36	9	318	9	227	26.2	8.82	1
	Checked	Confidence	Annotated Sequence	Modifications	Qvality PEP	Qvality q-value	# Protein Groups	# Proteins	# PSMs	Master Protein Accessions	Positions in Master Proteins	Modifications in Master Proteins	# Missed Cleavages	Theo. MH+ [Da]	Contaminant	Abundances (Scaled): F1: Sample	Quan Info	Found in Sample: [S1] F1: Sample	Confidence (by Search Engine): A10 Sequest HT	Percolator q-Value (by Search Engine): A10 Sequest HT	Percolator PEP (by Search Engine): A10 Sequest HT	XCorr (by Search Engine): A10 Sequest HT	Top Apex RT [min]	Quan Usage	Quan Ratio Usage	Sequence in Protein	Positions in Proteins
	FALSE	High	[K].LFLVQLQEK.[AT]		0.00428102	0.000424116	1	3	210	A0A061IC83	A0A061IC83 [174-182]		0	1117.66	FALSE	100		High	High	5.934e-05	9.478e-05	2.48	52.12	Used	Used	K.LFLVQLQEK.A	[174-182]
	FALSE	High	[K].LFLVQLQEKALFAVPK.[N]		0.0050673	0.000424116	1	2	1	A0A061IC83	A0A061IC83 [174-189]		1	1844.1	FALSE	100		High	High	5.934e-05	0.0001226	3.95	78.37	Used	Used	K.LFLVQLQEKALFAVPK.N	[174-189]
	FALSE	High	[R].LMTEILGR.[Q]		0.0198142	0.000424116	1	3	13	A0A061IC83	A0A061IC83 [124-131]		0	932.523	FALSE	100		High	High	5.934e-05	0.001024	1.79	35.83	Used	Used	R.LMTEILGR.Q	[124-131]
	FALSE	High	[K].LPGGELNPGEDEVEGLKR.[L]		2.95731e-14	0.000424116	1	2	13	A0A061IC83	A0A061IC83 [106-123]		1	1908.97	FALSE	100		High	High	5.934e-05	4.875e-22	5.52	36.45	Used	Used	K.LPGGELNPGEDEVEGLKR.L	[106-123]
	FALSE	High	[R].TVEGVLIVHEHR.[L]		0.000171215	0.000424116	1	3	49	A0A061IC83	A0A061IC83 [79-90]		0	1388.76	FALSE	100		High	High	5.934e-05	6.482e-07	3.06	14.83	Used	Used	R.TVEGVLIVHEHR.L	[79-90]
	FALSE	High	[K].YIQQTKPLTLER.[T]		0.00267592	0.000424116	1	1	2	A0A061IC83	A0A061IC83 [24-35]		0	1489.84	FALSE	100		High	High	5.934e-05	4.581e-05	2.45	17.79	Used	Used	K.YIQQTKPLTLER.T	[24-35]
	FALSE	High	[R].TINLYPLTNYTFGTK.[E]		9.76442e-06	0.000424116	1	1	21	A0A061IC83	A0A061IC83 [36-50]		0	1745.91	FALSE	100		High	High	5.934e-05	7.641e-09	4.15	77.85	Used	Used	R.TINLYPLTNYTFGTK.E	[36-50]
	FALSE	High	[K].KLFLVQLQEK.[A]		0.00564732	0.000424116	1	2	5	A0A061IC83	A0A061IC83 [173-182]		1	1245.76	FALSE	100		High	High	5.934e-05	0.0001449	2.58	36.24	Used	Used	K.KLFLVQLQEK.A	[173-182]
	FALSE	High	[K].ALFAVPK.[N]		0.114928	0.00780836	1	2	4	A0A061IC83	A0A061IC83 [183-189]		0	745.461	FALSE	100		High	High	0.0009971	0.01664	1.81	30.08	Used	Used	K.ALFAVPK.N	[183-189]
FALSE	High	Master Protein	Q5VLK2	Tubulin alpha chain (Fragment) OS=Cricetulus griseus OX=10029 GN=Calpha1 PE=3 SV=1	FALSE	43	13	301	9	450	50	5.06	1	Acetyl [K303]
	Checked	Confidence	Annotated Sequence	Modifications	Qvality PEP	Qvality q-value	# Protein Groups	# Proteins	# PSMs	Master Protein Accessions	Positions in Master Proteins	Modifications in Master Proteins	# Missed Cleavages	Theo. MH+ [Da]	Contaminant	Abundances (Scaled): F1: Sample	Quan Info	Found in Sample: [S1] F1: Sample	Confidence (by Search Engine): A10 Sequest HT	Percolator q-Value (by Search Engine): A10 Sequest HT	Percolator PEP (by Search Engine): A10 Sequest HT	XCorr (by Search Engine): A10 Sequest HT	Top Apex RT [min]	Quan Usage	Quan Ratio Usage	Sequence in Protein	Positions in Proteins
	FALSE	High	[R].QLFHPEQLITGK.[E]		0.000195503	0.000424116	1	13	10	Q5VLK2	Q5VLK2 [84-95]		0	1410.77	FALSE	100		High	High	5.934e-05	7.9e-07	3.39	41.6	Used	Used	R.QLFHPEQLITGK.E	[84-95]
	FALSE	High	[R].QLFHPEQLITGK.[E]	1xGln->pyro-Glu [N-Term]	5.71392e-05	0.000424116	1	13	8	Q5VLK2	Q5VLK2 [84-95]		0	1393.75	FALSE	100		High	High	5.934e-05	1.176e-07	3.41	69.59	Used	Used	R.QLFHPEQLITGK.E	[84-95]
	FALSE	High	[R].IHFPLATYAPVISAEK.[A]		1.03005e-06	0.000424116	1	12	31	Q5VLK2	Q5VLK2 [264-279]		0	1756.96	FALSE	100		High	High	5.934e-05	2.335e-10	4.58	64.49	Used	Used	R.IHFPLATYAPVISAEK.A	[264-279]
	FALSE	High	[R].LISQIVSSITASLR.[F]		0.00344645	0.000424116	2	9	4	Q5VLK2; A0A8C2LT98	Q5VLK2 [229-242]; A0A8C2LT98 [242-255]		0	1487.88	FALSE	100	Shared	High	High	5.934e-05	6.776e-05	2.92	81.09	Not Used	Not Used	R.LISQIVSSITASLR.F	[229-242]
	FALSE	High	[K].VGINYQPPTVVPGGDLAK.[V]		9.24864e-06	0.000424116	2	13	6	Q5VLK2; A0A8C2LT98	Q5VLK2 [352-369]; A0A8C2LT98 [365-382]		0	1824.99	FALSE	100	Shared	High	High	5.934e-05	7.022e-09	3.22	58.84	Not Used	Not Used	K.VGINYQPPTVVPGGDLAK.V	[352-369]
	FALSE	High	[K].TIGGGDDSFNTFFSETGAGK.[H]		1.86145e-05	0.000424116	1	9	23	Q5VLK2	Q5VLK2 [40-59]		0	2007.89	FALSE	100		High	High	5.934e-05	2.073e-08	3.78	70.05	Used	Used	K.TIGGGDDSFNTFFSETGAGK.H	[40-59]
	FALSE	High	[K].EIIDLVLDR.[I]		0.00363846	0.000424116	3	11	73	G3H565; Q5VLK2; A0A8C2LT98	G3H565 [543-551]; Q5VLK2 [112-120]; A0A8C2LT98 [134-142]		0	1085.62	FALSE	100	Shared	High	High	5.934e-05	7.392e-05	2.49	69.77	Not Used	Not Used	K.EIIDLVLDR.I	[112-120]
	FALSE	High	[K].DVNAAIATIK.[T]		0.00142971	0.000424116	2	11	21	Q5VLK2; A0A8C2LT98	Q5VLK2 [326-335]; A0A8C2LT98 [339-348]		0	1015.58	FALSE	100	Shared	High	High	5.934e-05	1.736e-05	2.98	31.77	Not Used	Not Used	K.DVNAAIATIK.T	[326-335]
	FALSE	High	[R].FDGALNVDLTEFQTNLVPYPR.[I]		1.32692e-06	0.000424116	1	13	10	Q5VLK2	Q5VLK2 [243-263]		0	2409.21	FALSE	100		High	High	5.934e-05	3.46e-10	4.54	82.35	Used	Used	R.FDGALNVDLTEFQTNLVPYPR.I	[243-263]
	FALSE	High	[R].AFVHWYVGEGMEEGEFSEAR.[E]		1.79383e-06	0.000424116	1	14	33	Q5VLK2	Q5VLK2 [402-421]		0	2330.02	FALSE	100		High	High	5.934e-05	5.553e-10	4.9	66.66	Used	Used	R.AFVHWYVGEGMEEGEFSEAR.E	[402-421]
	FALSE	High	[R].AFVHWYVGEGMEEGEFSEAR.[E]	1xOxidation [M11]	7.22877e-05	0.000424116	1	14	16	Q5VLK2	Q5VLK2 [402-421]		0	2346.01	FALSE	100		High	High	5.934e-05	1.696e-07	3.3	55.42	Used	Used	R.AFVHWYVGEGMEEGEFSEAR.E	[402-421]
	FALSE	High	[R].AVFVDLEPTVIDEVR.[T]		2.80494e-05	0.000424116	1	4	6	Q5VLK2	Q5VLK2 [64-78]		0	1701.91	FALSE	100		High	High	5.934e-05	3.935e-08	3.33	78.41	Used	Used	R.AVFVDLEPTVIDEVR.T	[64-78]
	FALSE	High	[K].FDLMYAK.[RHCK]	1xOxidation [M4]	0.0503518	0.000741856	1	22	36	Q5VLK2	Q5VLK2 [394-400]		0	903.428	FALSE	100		High	High	9.761e-05	0.004426	1.79	28.82	Used	Used	K.FDLMYAK.R	[394-400]
	FALSE	High	[K].AYHEQLSVAEITNACFEPANQMVK.[C]	1xAcetyl [K24]; 1xOxidation [M22]	0.0562907	0.00144679	1	10	1	Q5VLK2	Q5VLK2 [280-303]	Q5VLK2 1xAcetyl [K303]	0	2751.28	FALSE		Not Reliable	High	High	0.0001873	0.005305	2.31		Not Used	Not Used	K.AYHEQLSVAEITNACFEPANQMVK.C	[280-303]
	FALSE	High	[K].FDLMYAK.[RHCK]		0.0766335	0.00239351	1	22	7	Q5VLK2	Q5VLK2 [394-400]		0	887.433	FALSE	100		High	High	0.0003079	0.008624	2.28	36.21	Used	Used	K.FDLMYAK.R	[394-400]
	FALSE	High	[R].LSVDYGK.[K]		0.135887	0.00867972	1	11	16	Q5VLK2	Q5VLK2 [156-162]		0	781.409	FALSE	100		High	High	0.001223	0.02194	2.12	11.38	Used	Used	R.LSVDYGK.K	[156-162]
FALSE	High	Master Protein	A0A8C2M135	Filamin A OS=Cricetulus griseus OX=10029 GN=Flna PE=3 SV=1	FALSE	26	51	287	46	2639	280.3	6.01	1
	Checked	Confidence	Annotated Sequence	Modifications	Qvality PEP	Qvality q-value	# Protein Groups	# Proteins	# PSMs	Master Protein Accessions	Positions in Master Proteins	Modifications in Master Proteins	# Missed Cleavages	Theo. MH+ [Da]	Contaminant	Abundances (Scaled): F1: Sample	Quan Info	Found in Sample: [S1] F1: Sample	Confidence (by Search Engine): A10 Sequest HT	Percolator q-Value (by Search Engine): A10 Sequest HT	Percolator PEP (by Search Engine): A10 Sequest HT	XCorr (by Search Engine): A10 Sequest HT	Top Apex RT [min]	Quan Usage	Quan Ratio Usage	Sequence in Protein	Positions in Proteins
	FALSE	High	[R].LTVSSLQESGLK.[V]		0.000564976	0.000424116	1	5	6	A0A8C2M135	A0A8C2M135 [2327-2338]		0	1261.7	FALSE	100		High	High	5.934e-05	4.107e-06	3.24	32.84	Used	Used	R.LTVSSLQESGLK.V	[2327-2338]
	FALSE	High	[R].LYSVSYLLK.[D]		0.00207754	0.000424116	1	3	9	A0A8C2M135	A0A8C2M135 [2605-2613]		0	1085.62	FALSE	100		High	High	5.934e-05	3.096e-05	2.73	54.15	Used	Used	R.LYSVSYLLK.D	[2605-2613]
	FALSE	High	[R].QMQLENVSVALEFLDR.[E]		0.000395855	0.000424116	1	4	1	A0A8C2M135	A0A8C2M135 [101-116]		0	1891.96	FALSE	100		High	High	5.934e-05	2.372e-06	3.94	81.67	Used	Used	R.QMQLENVSVALEFLDR.E	[101-116]
	FALSE	High	[R].LIALLEVLSQK.[KR]		0.0257704	0.000424116	3	11	1	G3GZ94; A0A8C2M135; G3HFM4	G3GZ94 [50-60]; A0A8C2M135 [77-87]; G3HFM4 [50-60]		0	1226.77	FALSE	100	Shared	High	High	5.934e-05	0.001543	2.9	80.22	Not Used	Not Used	R.LIALLEVLSQK.K	[77-87]
	FALSE	High	[K].LDVQFSGLAK.[G]		0.00692969	0.000424116	1	5	10	A0A8C2M135	A0A8C2M135 [907-916]		0	1077.59	FALSE	100		High	High	5.934e-05	0.0002006	1.91	43.02	Used	Used	K.LDVQFSGLAK.G	[907-916]
	FALSE	High	[K].LPQLPITNFSR.[D]		0.00314866	0.000424116	1	5	8	A0A8C2M135	A0A8C2M135 [180-190]		0	1285.73	FALSE	100		High	High	5.934e-05	5.856e-05	2.75	61.87	Used	Used	K.LPQLPITNFSR.D	[180-190]
	FALSE	High	[K].IPEISIQDMTAQVTSPSGK.[T]		2.12376e-06	0.000424116	1	5	7	A0A8C2M135	A0A8C2M135 [2158-2176]		0	2002.02	FALSE	100		High	High	5.934e-05	7.165e-10	4.53	72.68	Used	Used	K.IPEISIQDMTAQVTSPSGK.T	[2158-2176]
	FALSE	High	[K].VEYTPYEEGVHSVDVTYDGSPVPSSPFK.[V]		4.54012e-06	0.000424116	1	5	3	A0A8C2M135	A0A8C2M135 [1319-1346]		0	3085.43	FALSE	100		High	High	5.934e-05	2.333e-09	3.79	69.47	Used	Used	K.VEYTPYEEGVHSVDVTYDGSPVPSSPFK.V	[1319-1346]
	FALSE	High	[K].VGSAADIPINISETDLSLLTATVVPPSGR.[E]		0.00592594	0.000424116	1	4	2	A0A8C2M135	A0A8C2M135 [1957-1985]		0	2893.55	FALSE	100		High	High	5.934e-05	0.0001573	3.22	84.48	Used	Used	K.VGSAADIPINISETDLSLLTATVVPPSGR.E	[1957-1985]
	FALSE	High	[K].VAQPSITDNK.[D]		0.0195785	0.000424116	1	5	5	A0A8C2M135	A0A8C2M135 [1807-1816]		0	1072.56	FALSE	100		High	High	5.934e-05	0.001007	1.53	7.84	Used	Used	K.VAQPSITDNK.D	[1807-1816]
	FALSE	High	[K].YGGQPVPNFPSK.[L]		0.000275689	0.000424116	1	5	5	A0A8C2M135	A0A8C2M135 [1235-1246]		0	1290.65	FALSE	100		High	High	5.934e-05	1.346e-06	2.91	27.39	Used	Used	K.YGGQPVPNFPSK.L	[1235-1246]
	FALSE	High	[K].YGGDEIPFSPYR.[V]		0.000106332	0.000424116	1	5	3	A0A8C2M135	A0A8C2M135 [1622-1633]		0	1400.65	FALSE	100		High	High	5.934e-05	3.074e-07	3.22	51.42	Used	Used	K.YGGDEIPFSPYR.V	[1622-1633]
	FALSE	High	[K].YGGPYHIGGSPFK.[A]		2.04662e-07	0.000424116	1	5	4	A0A8C2M135	A0A8C2M135 [2493-2505]		0	1379.67	FALSE	100		High	High	5.934e-05	1.924e-11	3.47	28.78	Used	Used	K.YGGPYHIGGSPFK.A	[2493-2505]
	FALSE	High	[R].YSPSEAGLHEMDIR.[Y]		0.0014646	0.000424116	1	5	6	A0A8C2M135	A0A8C2M135 [1824-1837]		0	1604.74	FALSE	100		High	High	5.934e-05	1.801e-05	2.62	30.18	Used	Used	R.YSPSEAGLHEMDIR.Y	[1824-1837]
	FALSE	High	[K].VPVHDVTDASK.[V]		0.00465762	0.000424116	1	5	1	A0A8C2M135	A0A8C2M135 [1440-1450]		0	1167.6	FALSE	100		High	High	5.934e-05	0.0001083	2.9	6.69	Used	Used	K.VPVHDVTDASK.V	[1440-1450]
	FALSE	High	[K].VTVLFAGQHIAK.[S]		0.00412908	0.000424116	1	5	5	A0A8C2M135	A0A8C2M135 [356-367]		0	1283.75	FALSE	100		High	High	5.934e-05	8.925e-05	2.47	27.33	Used	Used	K.VTVLFAGQHIAK.S	[356-367]
	FALSE	High	[R].SAGQGEVLVYVEDPAGHQEEAK.[V]		6.33767e-11	0.000424116	1	5	7	A0A8C2M135	A0A8C2M135 [310-331]		0	2313.1	FALSE	100		High	High	5.934e-05	7.066e-17	5.82	38.94	Used	Used	R.SAGQGEVLVYVEDPAGHQEEAK.V	[310-331]
	FALSE	High	[R].TFSVWYVPEVTGTHK.[V]		0.0127161	0.000424116	1	5	3	A0A8C2M135	A0A8C2M135 [341-355]		0	1750.88	FALSE	100		High	High	5.934e-05	0.0005119	2.05	61.1	Used	Used	R.TFSVWYVPEVTGTHK.V	[341-355]
	FALSE	High	[K].THIQDNHDGTYTVAYVPDVTGR.[Y]		0.000232861	0.000424116	1	5	2	A0A8C2M135	A0A8C2M135 [1594-1615]		0	2459.16	FALSE	100		High	High	5.934e-05	1.039e-06	3.12	35.66	Used	Used	K.THIQDNHDGTYTVAYVPDVTGR.Y	[1594-1615]
	FALSE	High	[R].ENGIYLIDVK.[F]		0.00262798	0.000424116	1	5	17	A0A8C2M135	A0A8C2M135 [2388-2397]		0	1163.63	FALSE	100		High	High	5.934e-05	4.432e-05	2.89	49.17	Used	Used	R.ENGIYLIDVK.F	[2388-2397]
	FALSE	High	[R].DVDIIDHHDNTYTVK.[Y]		0.000230069	0.000424116	1	5	4	A0A8C2M135	A0A8C2M135 [922-936]		0	1784.84	FALSE	100		High	High	5.934e-05	1.019e-06	2.73	25.56	Used	Used	R.DVDIIDHHDNTYTVK.Y	[922-936]
	FALSE	High	[R].EAGAGGLAIAVEGPSK.[A]		4.176e-05	0.000424116	1	5	6	A0A8C2M135	A0A8C2M135 [2257-2272]		0	1426.75	FALSE	100		High	High	5.934e-05	7.244e-08	3.92	35.88	Used	Used	R.EAGAGGLAIAVEGPSK.A	[2257-2272]
	FALSE	High	[R].EAPQDFFPDR.[V]		0.0102437	0.000424116	1	5	23	A0A8C2M135	A0A8C2M135 [665-674]		0	1221.55	FALSE	100		High	High	5.934e-05	0.0003666	2.47	40.29	Used	Used	R.EAPQDFFPDR.V	[665-674]
	FALSE	High	[R].EATTEFSVDAR.[A]		0.00122969	0.000424116	1	5	19	A0A8C2M135	A0A8C2M135 [1273-1283]		0	1225.57	FALSE	100		High	High	5.934e-05	1.364e-05	3.03	20.1	Used	Used	R.EATTEFSVDAR.A	[1273-1283]
	FALSE	High	[K].FNGTHIPGSPFK.[I]		0.000723413	0.000424116	1	5	4	A0A8C2M135	A0A8C2M135 [2398-2409]		0	1301.66	FALSE	100		High	High	5.934e-05	6.02e-06	1.91	28.29	Used	Used	K.FNGTHIPGSPFK.I	[2398-2409]
	FALSE	High	[K].AGVAPLQVK.[V]		0.0119752	0.000424116	1	5	7	A0A8C2M135	A0A8C2M135 [1478-1486]		0	882.541	FALSE	100		High	High	5.934e-05	0.0004656	2.36	15.67	Used	Used	K.AGVAPLQVK.V	[1478-1486]
	FALSE	High	[R].AEAGVPAEFSIWTR.[E]		0.000723413	0.000424116	1	5	8	A0A8C2M135	A0A8C2M135 [2243-2256]		0	1533.77	FALSE	100		High	High	5.934e-05	6.004e-06	3.4	69.75	Used	Used	R.AEAGVPAEFSIWTR.E	[2243-2256]
	FALSE	High	[K].AGNNMLLVGVHGPR.[T]		6.76486e-05	0.000424116	1	3	13	A0A8C2M135	A0A8C2M135 [2577-2590]		0	1434.76	FALSE	100		High	High	5.934e-05	1.535e-07	3.24	28.55	Used	Used	K.AGNNMLLVGVHGPR.T	[2577-2590]
	FALSE	High	[K].AFGPGLQGGNAGSPAR.[F]		3.08651e-06	0.000424116	1	5	6	A0A8C2M135	A0A8C2M135 [1072-1087]		0	1456.73	FALSE	100		High	High	5.934e-05	1.282e-09	3.75	19.93	Used	Used	K.AFGPGLQGGNAGSPAR.F	[1072-1087]
	FALSE	High	[R].AWGPGLEGGVVGK.[S]		0.000791884	0.000424116	1	5	6	A0A8C2M135	A0A8C2M135 [581-593]		0	1226.65	FALSE	100		High	High	5.934e-05	6.946e-06	2.81	39.02	Used	Used	R.AWGPGLEGGVVGK.S	[581-593]
	FALSE	High	[R].AYGPGIEPTGNMVK.[K]		0.00215404	0.000424116	1	5	2	A0A8C2M135	A0A8C2M135 [286-299]		0	1433.71	FALSE	100		High	High	5.934e-05	3.268e-05	2.05	30.76	Used	Used	R.AYGPGIEPTGNMVK.K	[286-299]
	FALSE	High	[K].DAGEGGLSLAIEGPSK.[A]		5.12622e-05	0.000424116	1	5	2	A0A8C2M135	A0A8C2M135 [1884-1899]		0	1500.75	FALSE		No Quan Values	High	High	5.934e-05	9.951e-08	3.1		Not Used	Not Used	K.DAGEGGLSLAIEGPSK.A	[1884-1899]
	FALSE	High	[K].DAGEGLLAVQITDPEGKPK.[K]		3.01543e-05	0.000424116	1	5	4	A0A8C2M135	A0A8C2M135 [1574-1592]		0	1938.02	FALSE	100		High	High	5.934e-05	4.381e-08	3.24	52.33	Used	Used	K.DAGEGLLAVQITDPEGKPK.K	[1574-1592]
	FALSE	High	[K].HTAMVSWGGVSIPNSPFR.[V]		0.00176552	0.000424116	1	5	4	A0A8C2M135	A0A8C2M135 [743-760]		0	1942.96	FALSE	100		High	High	5.934e-05	2.393e-05	3.29	68.15	Used	Used	K.HTAMVSWGGVSIPNSPFR.V	[743-760]
	FALSE	High	[K].GKLDVQFSGLAK.[G]		0.000398249	0.000424116	1	5	5	A0A8C2M135	A0A8C2M135 [905-916]		1	1262.71	FALSE	100		High	High	5.934e-05	2.378e-06	3.47	30.05	Used	Used	K.GKLDVQFSGLAK.G	[905-916]
	FALSE	High	[K].GLVEPVDVVDNADGTQTVNYVPSR.[E]		8.10626e-05	0.000424116	1	5	4	A0A8C2M135	A0A8C2M135 [1492-1515]		0	2544.26	FALSE	100		High	High	5.934e-05	2.034e-07	3.76	69.23	Used	Used	K.GLVEPVDVVDNADGTQTVNYVPSR.E	[1492-1515]
	FALSE	High	[K].GTVEPQLEAR.[G]		0.0102437	0.000424116	1	5	3	A0A8C2M135	A0A8C2M135 [428-437]		0	1099.57	FALSE	100		High	High	5.934e-05	0.0003685	1.94	13.21	Used	Used	K.GTVEPQLEAR.G	[428-437]
	FALSE	High	[R].GAGTGGLGLAVEGPSEAK.[M]		0.000528721	0.000424116	1	5	2	A0A8C2M135	A0A8C2M135 [1382-1399]		0	1570.81	FALSE	100		High	High	5.934e-05	3.718e-06	2.18	34.07	Used	Used	R.GAGTGGLGLAVEGPSEAK.M	[1382-1399]
	FALSE	High	[R].GAGSYTIMVLFADQATPTSPIR.[V]		6.32034e-07	0.000424116	1	5	3	A0A8C2M135	A0A8C2M135 [842-863]		0	2296.16	FALSE	100		High	High	5.934e-05	1.098e-10	5.09	81.26	Used	Used	R.GAGSYTIMVLFADQATPTSPIR.V	[842-863]
	FALSE	High	[KR].GQHVPGSPFQFTVGPLGEGGAHK.[V]		0.000235686	0.000424116	2	10	9	G3GZ94; A0A8C2M135	G3GZ94 [2233-2255]; A0A8C2M135 [2210-2232]		0	2304.15	FALSE	100	Shared	High	High	5.934e-05	1.056e-06	2.52	47.96	Not Used	Not Used	K.GQHVPGSPFQFTVGPLGEGGAHK.V	[2210-2232]
	FALSE	High	[R].LLGWIQNK.[LVI]		0.0270293	0.000741856	3	12	12	G3GZ94; A0A8C2M135; G3HFM4	G3GZ94 [145-152]; A0A8C2M135 [172-179]; G3HFM4 [145-152]		0	971.567	FALSE	100	Shared	High	High	9.761e-05	0.001657	2.27	39.23	Not Used	Not Used	R.LLGWIQNK.L	[172-179]
	FALSE	High	[K].TGVAVNKPAEFIVDAK.[H]		0.0480368	0.000741856	1	5	1	A0A8C2M135	A0A8C2M135 [685-700]		0	1658.91	FALSE	100		High	High	9.761e-05	0.004116	1.25	35.39	Used	Used	K.TGVAVNKPAEFIVDAK.H	[685-700]
	FALSE	High	[K].DLAEDAPWK.[K]		0.0315538	0.000741856	3	11	8	G3GZ94; A0A8C2M135; G3HFM4	G3GZ94 [7-15]; A0A8C2M135 [34-42]; G3HFM4 [7-15]		0	1044.5	FALSE	100	Shared	High	High	9.761e-05	0.002116	1.77	38.98	Not Used	Not Used	K.DLAEDAPWK.K	[34-42]
	FALSE	High	[K].IQQNTFTR.[W]		0.0300875	0.000741856	3	11	2	G3GZ94; A0A8C2M135; G3HFM4	G3GZ94 [17-24]; A0A8C2M135 [44-51]; G3HFM4 [17-24]		0	1007.53	FALSE	100	Shared	High	High	9.761e-05	0.001968	1.95	7.83	Not Used	Not Used	K.IQQNTFTR.W	[44-51]
	FALSE	High	[R].NGHVGISFVPK.[E]		0.029032	0.000741856	1	5	4	A0A8C2M135	A0A8C2M135 [1996-2006]		0	1154.63	FALSE	100		High	High	9.761e-05	0.001854	1.97	19.47	Used	Used	R.NGHVGISFVPK.E	[1996-2006]
	FALSE	High	[R].RLTVSSLQESGLK.[V]		0.0388374	0.000741856	1	5	2	A0A8C2M135	A0A8C2M135 [2326-2338]		1	1417.8	FALSE	100		High	High	9.761e-05	0.002951	3.33	23.21	Used	Used	R.RLTVSSLQESGLK.V	[2326-2338]
	FALSE	High	[K].AEISFEDR.[K]		0.0512475	0.00111867	1	5	10	A0A8C2M135	A0A8C2M135 [2273-2280]		0	966.453	FALSE	100		High	High	0.0001459	0.004562	1.54	18.09	Used	Used	K.AEISFEDR.K	[2273-2280]
	FALSE	High	[K].KTHIQDNHDGTYTVAYVPDVTGR.[Y]		0.0686425	0.00208235	1	5	4	A0A8C2M135	A0A8C2M135 [1593-1615]		1	2587.25	FALSE	100		High	High	0.0002678	0.007273	2.83	28.58	Used	Used	K.KTHIQDNHDGTYTVAYVPDVTGR.Y	[1593-1615]
	FALSE	High	[K].FADQHVPGSPFSVK.[V]		0.0779733	0.00305858	1	5	1	A0A8C2M135	A0A8C2M135 [2112-2125]		0	1515.76	FALSE	100		High	High	0.0003935	0.008852	1.79	32.09	Used	Used	K.FADQHVPGSPFSVK.V	[2112-2125]
	FALSE	High	[R].AEFTVETR.[S]		0.12712	0.00844323	1	5	1	A0A8C2M135	A0A8C2M135 [302-309]		0	952.473	FALSE	100		High	High	0.00116	0.01954	2.08	14.07	Used	Used	R.AEFTVETR.S	[302-309]
	FALSE	High	[K].VNQPASFAVSLNGAK.[G]		0.132906	0.00844323	1	5	3	A0A8C2M135	A0A8C2M135 [2339-2353]		0	1502.8	FALSE	100		High	High	0.00119	0.02112	2.12	38.3	Used	Used	K.VNQPASFAVSLNGAK.G	[2339-2353]
FALSE	High	Master Protein	G3HQP8	Tubulin beta chain OS=Cricetulus griseus OX=10029 GN=H671_1g3330 PE=3 SV=1	FALSE	47	14	263	5	444	49.6	4.89	1
	Checked	Confidence	Annotated Sequence	Modifications	Qvality PEP	Qvality q-value	# Protein Groups	# Proteins	# PSMs	Master Protein Accessions	Positions in Master Proteins	Modifications in Master Proteins	# Missed Cleavages	Theo. MH+ [Da]	Contaminant	Abundances (Scaled): F1: Sample	Quan Info	Found in Sample: [S1] F1: Sample	Confidence (by Search Engine): A10 Sequest HT	Percolator q-Value (by Search Engine): A10 Sequest HT	Percolator PEP (by Search Engine): A10 Sequest HT	XCorr (by Search Engine): A10 Sequest HT	Top Apex RT [min]	Quan Usage	Quan Ratio Usage	Sequence in Protein	Positions in Proteins
	FALSE	High	[K].MAVTFIGNSTAIQELFK.[R]		0.000146371	0.000424116	1	2	3	G3HQP8	G3HQP8 [363-379]		0	1869.98	FALSE	100		High	High	5.934e-05	5.074e-07	4.71	81.3	Used	Used	K.MAVTFIGNSTAIQELFK.R	[363-379]
	FALSE	High	[K].NSSYFVEWIPNNVK.[TV]		0.0112097	0.000424116	3	17	7	G3HCL2; G3HQP8; A0A8C2LYP6	G3HCL2 [337-350]; G3HQP8 [337-350]; A0A8C2LYP6 [337-350]		0	1696.83	FALSE	100	Shared	High	High	5.934e-05	0.0004209	2.43	72.11	Not Used	Not Used	K.NSSYFVEWIPNNVK.T	[337-350]
	FALSE	High	[R].LHFFMPGFAPLTSR.[G]	1xOxidation [M5]	5.78325e-05	0.000424116	3	11	27	G3HCL2; G3HQP8; A0A8C2LYP6	G3HCL2 [263-276]; G3HQP8 [263-276]; A0A8C2LYP6 [263-276]		0	1636.83	FALSE	100	Shared	High	High	5.934e-05	1.208e-07	3.16	68.93	Not Used	Not Used	R.LHFFMPGFAPLTSR.G	[263-276]
	FALSE	High	[R].LHFFMPGFAPLTSR.[G]		2.75466e-05	0.000424116	3	11	13	G3HCL2; G3HQP8; A0A8C2LYP6	G3HCL2 [263-276]; G3HQP8 [263-276]; A0A8C2LYP6 [263-276]		0	1620.84	FALSE	100	Shared	High	High	5.934e-05	3.82e-08	3.91	76.14	Not Used	Not Used	R.LHFFMPGFAPLTSR.G	[263-276]
	FALSE	High	[R].ISEQFTAMFR.[R]		0.000887994	0.000424116	3	14	27	G3HCL2; G3HQP8; A0A8C2LYP6	G3HCL2 [381-390]; G3HQP8 [381-390]; A0A8C2LYP6 [381-390]		0	1229.6	FALSE	100	Shared	High	High	5.934e-05	8.272e-06	3.29	53.24	Not Used	Not Used	R.ISEQFTAMFR.R	[381-390]
	FALSE	High	[R].ISEQFTAMFR.[R]	1xOxidation [M8]	0.0175785	0.000424116	3	14	7	G3HCL2; G3HQP8; A0A8C2LYP6	G3HCL2 [381-390]; G3HQP8 [381-390]; A0A8C2LYP6 [381-390]		0	1245.59	FALSE	100	Shared	High	High	5.934e-05	0.0008485	1.8	36.34	Not Used	Not Used	R.ISEQFTAMFR.R	[381-390]
	FALSE	High	[R].ISVYYNEATGGK.[Y]		0.000296376	0.000424116	1	1	3	G3HQP8	G3HQP8 [47-58]		0	1301.64	FALSE	100		High	High	5.934e-05	1.508e-06	2.77	21.59	Used	Used	R.ISVYYNEATGGK.Y	[47-58]
	FALSE	High	[R].YLTVAAVFR.[G]		0.00599771	0.000424116	3	7	42	G3HCL2; G3HQP8; A0A8C2LYP6	G3HCL2 [310-318]; G3HQP8 [310-318]; A0A8C2LYP6 [310-318]		0	1039.59	FALSE	100	Shared	High	High	5.934e-05	0.0001594	2.73	53.75	Not Used	Not Used	R.YLTVAAVFR.G	[310-318]
	FALSE	High	[R].SGPFGQIFRPDNFVFGQSGAGNNWAK.[G]		1.37016e-11	0.000424116	3	9	2	G3HCL2; G3HQP8; A0A8C2LYP6	G3HCL2 [78-103]; G3HQP8 [78-103]; A0A8C2LYP6 [78-103]		0	2798.34	FALSE	100	Shared	High	High	5.934e-05	6.593e-18	8.33	78.87	Not Used	Not Used	R.SGPFGQIFRPDNFVFGQSGAGNNWAK.G	[78-103]
	FALSE	High	[R].IMNTFSVVPSPK.[V]	1xOxidation [M2]	0.000210174	0.000424116	3	11	33	G3HCL2; G3HQP8; A0A8C2LYP6	G3HCL2 [163-174]; G3HQP8 [163-174]; A0A8C2LYP6 [163-174]		0	1335.7	FALSE	100	Shared	High	High	5.934e-05	8.882e-07	2.59	38.53	Not Used	Not Used	R.IMNTFSVVPSPK.V	[163-174]
	FALSE	High	[K].FWEVISDEHGIDPTGTYHGDSDLQLDR.[I]		1.2175e-08	0.000424116	1	2	30	G3HQP8	G3HQP8 [20-46]		0	3102.41	FALSE	100		High	High	5.934e-05	2.422e-13	4.87	71.29	Used	Used	K.FWEVISDEHGIDPTGTYHGDSDLQLDR.I	[20-46]
	FALSE	High	[R].FPGQLNADLR.[K]		0.000272384	0.000424116	3	19	21	G3HCL2; G3HQP8; A0A8C2LYP6	G3HCL2 [242-251]; G3HQP8 [242-251]; A0A8C2LYP6 [242-251]		0	1130.6	FALSE	100	Shared	High	High	5.934e-05	1.328e-06	2.26	35.34	Not Used	Not Used	R.FPGQLNADLR.K	[242-251]
	FALSE	High	[R].AILVDLEPGTMDSVR.[S]		0.00171311	0.000424116	1	10	4	G3HQP8	G3HQP8 [63-77]		0	1615.84	FALSE	100		High	High	5.934e-05	2.296e-05	3.04	66.79	Used	Used	R.AILVDLEPGTMDSVR.S	[63-77]
	FALSE	High	[R].ALTVPELTQQVFDAK.[N]		0.000607368	0.000424116	1	2	11	G3HQP8	G3HQP8 [283-297]		0	1659.9	FALSE	100		High	High	5.934e-05	4.573e-06	3.71	75.9	Used	Used	R.ALTVPELTQQVFDAK.N	[283-297]
	FALSE	High	[K].GHYTEGAELVDSVLDVVR.[K]		9.29693e-07	0.000424116	2	12	4	G3HQP8; A0A8C2LYP6	G3HQP8 [104-121]; A0A8C2LYP6 [104-121]		0	1958.98	FALSE	100	Shared	High	High	5.934e-05	2.005e-10	5.8	78.21	Not Used	Not Used	K.GHYTEGAELVDSVLDVVR.K	[104-121]
	FALSE	High	[K].LAVNMVPFPR.[L]		0.000238545	0.000424116	3	17	29	G3HCL2; G3HQP8; A0A8C2LYP6	G3HCL2 [253-262]; G3HQP8 [253-262]; A0A8C2LYP6 [253-262]		0	1143.63	FALSE	100	Shared	High	High	5.934e-05	1.077e-06	2.85	57.23	Not Used	Not Used	K.LAVNMVPFPR.L	[253-262]
FALSE	High	Master Protein	P04259	Keratin, type II cytoskeletal 6B (Cytokeratin-6B) (CK 6B) (K6b keratin) - Homo sapiens (Human)	TRUE	33	18	239	9	564	60	8	1
	Checked	Confidence	Annotated Sequence	Modifications	Qvality PEP	Qvality q-value	# Protein Groups	# Proteins	# PSMs	Master Protein Accessions	Positions in Master Proteins	Modifications in Master Proteins	# Missed Cleavages	Theo. MH+ [Da]	Contaminant	Abundances (Scaled): F1: Sample	Quan Info	Found in Sample: [S1] F1: Sample	Confidence (by Search Engine): A10 Sequest HT	Percolator q-Value (by Search Engine): A10 Sequest HT	Percolator PEP (by Search Engine): A10 Sequest HT	XCorr (by Search Engine): A10 Sequest HT	Top Apex RT [min]	Quan Usage	Quan Ratio Usage	Sequence in Protein	Positions in Proteins
	FALSE	High	[K].NKLEGLEDALQK.[A]		7.18532e-05	0.000424116	1	3	5	P04259	P04259 [425-436]		1	1357.73	TRUE	100		High	High	5.934e-05	1.678e-07	3.42	29.74	Used	Used	K.NKLEGLEDALQK.A	[425-436]
	FALSE	High	[R].NLDLDSIIAEVK.[A]		0.00224686	0.000424116	3	7	4	P35908; P04259; P13647	P35908 [342-353]; P04259 [327-338]; P13647 [332-343]		0	1329.73	TRUE	100	Shared	High	High	5.934e-05	3.481e-05	2.67	79.77	Not Used	Not Used	R.NLDLDSIIAEVK.A	[327-338]
	FALSE	High	[R].QLDSIVGER.[G]		0.0114822	0.000424116	2	4	5	P04259; P13647	P04259 [224-232]; P13647 [229-237]		0	1016.54	TRUE	100	Shared	High	High	5.934e-05	0.0004364	2.25	19.2	Not Used	Not Used	R.QLDSIVGER.G	[224-232]
	FALSE	High	[R].NMQDLVEDLK.[N]		0.0151327	0.000424116	1	1	3	P04259	P04259 [241-250]		0	1204.59	TRUE	100		High	High	5.934e-05	0.0006754	1.04	53.16	Used	Used	R.NMQDLVEDLK.N	[241-250]
	FALSE	High	[K].YEELQVTAGR.[H]		0.000361624	0.000424116	1	7	22	P04259	P04259 [360-369]		0	1165.58	TRUE	100		High	High	5.934e-05	2.066e-06	3.31	19.3	Used	Used	K.YEELQVTAGR.H	[360-369]
	FALSE	High	[K].WTLLQEQGTK.[T]		0.000898766	0.000424116	2	6	13	P04259; P13647	P04259 [195-204]; P13647 [200-209]		0	1203.64	TRUE	100	Shared	High	High	5.934e-05	8.427e-06	3.01	34.24	Not Used	Not Used	K.WTLLQEQGTK.T	[195-204]
	FALSE	High	[R].SGFSSISVSR.[S]		0.00320608	0.000424116	1	2	7	P04259	P04259 [31-40]		0	1026.52	TRUE	100		High	High	5.934e-05	6.037e-05	2.37	20.96	Used	Used	R.SGFSSISVSR.S	[31-40]
	FALSE	High	[R].QNLEPLFEQYINNLR.[R]		4.65476e-05	0.000424116	2	4	1	P04259; P13647	P04259 [208-222]; P13647 [213-227]		0	1890.97	TRUE	100	Shared	High	High	5.934e-05	8.589e-08	4.34	80.9	Not Used	Not Used	R.QNLEPLFEQYINNLR.R	[208-222]
	FALSE	High	[R].TAAENEFVTLK.[K]		0.000125889	0.000424116	1	5	16	P04259	P04259 [261-271]		0	1222.63	TRUE	100		High	High	5.934e-05	4.02e-07	2.56	29.89	Used	Used	R.TAAENEFVTLK.K	[261-271]
	FALSE	High	[K].DVDAAYMNK.[V]		0.0210353	0.000424116	2	16	7	P04259; P13647	P04259 [273-281]; P13647 [278-286]		0	1026.46	TRUE	100	Shared	High	High	5.934e-05	0.001128	1.69	13.53	Not Used	Not Used	K.DVDAAYMNK.V	[273-281]
	FALSE	High	[RK].EYQELMNVK.[L]		0.00575024	0.000424116	2	17	6	Q3UV17; P04259	Q3UV17 [451-459]; P04259 [447-455]		0	1153.56	TRUE	100	Shared	High	High	5.934e-05	0.0001491	1.7	26.52	Not Used	Not Used	K.EYQELMNVK.L	[447-455]
	FALSE	High	[KR].AQYEEIAQR.[S]		0.00876172	0.000424116	2	12	7	P35908; P04259	P35908 [354-362]; P04259 [339-347]		0	1107.54	TRUE	100	Shared	High	High	5.934e-05	0.0002882	2.48	10.43	Not Used	Not Used	K.AQYEEIAQR.S	[339-347]
	FALSE	High	[K].ADTLTDEINFLR.[A]		0.000122889	0.000424116	1	3	10	P04259	P04259 [288-299]		0	1407.71	TRUE	100		High	High	5.934e-05	3.876e-07	3.05	72.68	Used	Used	K.ADTLTDEINFLR.A	[288-299]
	FALSE	High	[R].AEAESWYQTK.[-YV]		0.00451947	0.000424116	1	13	4	P04259	P04259 [350-359]		0	1212.55	TRUE	100		High	High	5.934e-05	0.0001026	1.84	16.44	Used	Used	R.AEAESWYQTK.Y	[350-359]
	FALSE	High	[K].LALDVEIATYR.[K]		0.000106332	0.000424116	4	25	110	P35908; Q3UV17; P04259; P13647	P35908 [471-481]; Q3UV17 [460-470]; P04259 [456-466]; P13647 [461-471]		0	1263.69	TRUE	100	Shared	High	High	5.934e-05	3.086e-07	3.12	60.75	Not Used	Not Used	K.LALDVEIATYR.K	[456-466]
	FALSE	High	[R].SLYGLGGSK.[R]		0.0263924	0.000741856	1	3	9	P04259	P04259 [60-68]		0	881.473	TRUE	100		High	High	9.761e-05	0.001604	1.81	18.21	Used	Used	R.SLYGLGGSK.R	[60-68]
	FALSE	High	[KR].NKYEDEINKR.[T]		0.0460961	0.000741856	3	14	2	P04264; P04259; P13647	P04264 [267-276]; P04259 [251-260]; P13647 [256-265]		2	1308.65	TRUE	100	Shared	High	High	9.761e-05	0.003835	2.82	6.6	Not Used	Not Used	K.NKYEDEINKR.T	[251-260]
	FALSE	High	[K].QEIAEINR.[M]	1xGln->pyro-Glu [N-Term]	0.0317419	0.000741856	1	5	6	P04259	P04259 [379-386]		0	955.484	TRUE	100		High	High	9.761e-05	0.002143	1.49	30.28	Used	Used	K.QEIAEINR.M	[379-386]
	FALSE	High	[RK].EYQELMNVK.[L]	1xOxidation [M6]	0.0953263	0.0058659	2	17	2	Q3UV17; P04259	Q3UV17 [451-459]; P04259 [447-455]		0	1169.55	TRUE	100	Shared	High	High	0.0007523	0.01227	1.24	13.59	Not Used	Not Used	K.EYQELMNVK.L	[447-455]
FALSE	High	Master Protein	A0A8C2MUX9	Cyclin-dependent kinase 11B OS=Cricetulus griseus OX=10029 PE=3 SV=1	FALSE	40	30	234	17	742	84.6	5.01	1	Phospho [S47; S227; S536; T542; T698; S699]
	Checked	Confidence	Annotated Sequence	Modifications	Qvality PEP	Qvality q-value	# Protein Groups	# Proteins	# PSMs	Master Protein Accessions	Positions in Master Proteins	Modifications in Master Proteins	# Missed Cleavages	Theo. MH+ [Da]	Contaminant	Abundances (Scaled): F1: Sample	Quan Info	Found in Sample: [S1] F1: Sample	Confidence (by Search Engine): A10 Sequest HT	Percolator q-Value (by Search Engine): A10 Sequest HT	Percolator PEP (by Search Engine): A10 Sequest HT	XCorr (by Search Engine): A10 Sequest HT	Top Apex RT [min]	Quan Usage	Quan Ratio Usage	Sequence in Protein	Positions in Proteins
	FALSE	High	[K].MTFSEYPYNNLR.[K]		0.000314796	0.000424116	2	3	4	G3IK01; A0A8C2MUX9	G3IK01 [132-143]; A0A8C2MUX9 [621-632]		0	1534.7	FALSE	100	Shared	High	High	5.934e-05	1.657e-06	3.11	48.11	Not Used	Not Used	K.MTFSEYPYNNLR.K	[621-632]
	FALSE	High	[K].MTFSEYPYNNLR.[K]	1xOxidation [M1]	0.00158399	0.000424116	2	3	4	G3IK01; A0A8C2MUX9	G3IK01 [132-143]; A0A8C2MUX9 [621-632]		0	1550.69	FALSE	100	Shared	High	High	5.934e-05	2.029e-05	2.15	38.13	Not Used	Not Used	K.MTFSEYPYNNLR.K	[621-632]
	FALSE	High	[K].IYIVMNYVEHDLK.[S]		0.000115698	0.000424116	1	5	14	A0A8C2MUX9	A0A8C2MUX9 [459-471]		0	1636.84	FALSE	100		High	High	5.934e-05	3.527e-07	3.23	60.25	Used	Used	K.IYIVMNYVEHDLK.S	[459-471]
	FALSE	High	[K].IWPGYNDLPAVK.[K]		0.00226044	0.000424116	2	3	9	G3IK01; A0A8C2MUX9	G3IK01 [119-130]; A0A8C2MUX9 [608-619]		0	1372.73	FALSE	100	Shared	High	High	5.934e-05	3.517e-05	2.33	58.07	Not Used	Not Used	K.IWPGYNDLPAVK.K	[608-619]
	FALSE	High	[R].IEEGTYGVVYR.[A]		0.000477212	0.000424116	1	3	15	A0A8C2MUX9	A0A8C2MUX9 [391-401]		0	1285.64	FALSE	100		High	High	5.934e-05	3.164e-06	3.22	28.16	Used	Used	R.IEEGTYGVVYR.A	[391-401]
	FALSE	High	[K].TSNLLLSHAGILK.[V]		0.000143747	0.000424116	2	4	6	G3IK01; A0A8C2MUX9	G3IK01 [23-35]; A0A8C2MUX9 [512-524]		0	1366.81	FALSE	100	Shared	High	High	5.934e-05	4.92e-07	2.81	39.26	Not Used	Not Used	K.TSNLLLSHAGILK.V	[512-524]
	FALSE	High	[K].QPFLPGEVK.[T]		0.00328428	0.000424116	1	3	5	A0A8C2MUX9	A0A8C2MUX9 [479-487]		0	1014.56	FALSE	100		High	High	5.934e-05	6.295e-05	2.23	27.45	Used	Used	K.QPFLPGEVK.T	[479-487]
	FALSE	High	[K].RGTSPRPPEGGLGYSQLGDDDLK.[E]	1xPhospho [S/T]	0.00554624	0.000424116	2	3	6	G3IK01; A0A8C2MUX9	G3IK01 [207-229]; A0A8C2MUX9 [696-718]	G3IK01 1xPhospho [S/T]; A0A8C2MUX9 1xPhospho [S/T]	1	2495.16	FALSE	100	Shared	High	High	5.934e-05	0.000141	2.28	36.9	Not Used	Not Used	K.RGTSPRPPEGGLGYSQLGDDDLK.E	[696-718]
	FALSE	High	[K].TDEIVALKR.[L]		0.0209099	0.000424116	1	3	3	A0A8C2MUX9	A0A8C2MUX9 [407-415]		1	1044.6	FALSE	100		High	High	5.934e-05	0.00111	1.93	12.68	Used	Used	K.TDEIVALKR.L	[407-415]
	FALSE	High	[K].TLMIQLLSGVK.[H]		0.0114135	0.000424116	1	3	17	A0A8C2MUX9	A0A8C2MUX9 [488-498]		0	1202.72	FALSE	100		High	High	5.934e-05	0.0004352	1.99	75.06	Used	Used	K.TLMIQLLSGVK.H	[488-498]
	FALSE	High	[K].TLDEILQEK.[K]		0.0121198	0.000424116	1	1	6	A0A8C2MUX9	A0A8C2MUX9 [12-20]		0	1088.58	FALSE	100		High	High	5.934e-05	0.0004769	1.71	35.1	Used	Used	K.TLDEILQEK.K	[12-20]
	FALSE	High	[K].EKEGFPITSLR.[E]		0.0148629	0.000424116	1	5	8	A0A8C2MUX9	A0A8C2MUX9 [421-431]		1	1276.69	FALSE	100		High	High	5.934e-05	0.0006555	2.12	28.3	Used	Used	K.EKEGFPITSLR.E	[421-431]
	FALSE	High	[R].ENENHILVVPESR.[F]		1.59134e-05	0.000424116	1	2	5	A0A8C2MUX9	A0A8C2MUX9 [311-323]		0	1535.78	FALSE	100		High	High	5.934e-05	1.633e-08	2.73	22.13	Used	Used	R.ENENHILVVPESR.F	[311-323]
	FALSE	High	[K].ETGFHLTTTNQGASAAGPGFSLK.[F]		3.23373e-08	0.000424116	2	3	7	G3IK01; A0A8C2MUX9	G3IK01 [230-252]; A0A8C2MUX9 [719-741]		0	2292.13	FALSE	100	Shared	High	High	5.934e-05	1.105e-12	6.08	48.31	Not Used	Not Used	K.ETGFHLTTTNQGASAAGPGFSLK.F	[719-741]
	FALSE	High	[R].APELLLGAK.[VE]		0.0022741	0.000424116	2	4	25	G3IK01; A0A8C2MUX9	G3IK01 [63-71]; A0A8C2MUX9 [552-560]		0	911.556	FALSE	100	Shared	High	High	5.934e-05	3.557e-05	1.89	30.29	Not Used	Not Used	R.APELLLGAK.E	[552-560]
	FALSE	High	[K].AYTPVVVTLWYR.[A]	1xPhospho [T3]	0.0128697	0.000424116	2	4	3	G3IK01; A0A8C2MUX9	G3IK01 [51-62]; A0A8C2MUX9 [540-551]	G3IK01 1xPhospho [T53]; A0A8C2MUX9 1xPhospho [T542]	0	1547.77	FALSE	100	Shared	High	High	5.934e-05	0.0005221	3.38	83.46	Not Used	Not Used	K.AYTPVVVTLWYR.A	[540-551]
	FALSE	High	[K].HLHDNWILHR.[D]		0.000212724	0.000424116	2	4	7	G3IK01; A0A8C2MUX9	G3IK01 [10-19]; A0A8C2MUX9 [499-508]		0	1340.7	FALSE	100	Shared	High	High	5.934e-05	9.083e-07	3.32	13.48	Not Used	Not Used	K.HLHDNWILHR.D	[499-508]
	FALSE	High	[R].GTSPRPPEGGLGYSQLGDDDLK.[E]		8.69313e-08	0.000424116	2	3	10	G3IK01; A0A8C2MUX9	G3IK01 [208-229]; A0A8C2MUX9 [697-718]		0	2259.09	FALSE	100	Shared	High	High	5.934e-05	5.082e-12	6.23	37.61	Not Used	Not Used	R.GTSPRPPEGGLGYSQLGDDDLK.E	[697-718]
	FALSE	High	[R].GTSPRPPEGGLGYSQLGDDDLK.[E]	1xPhospho [S/T]	2.79804e-08	0.000424116	2	3	10	G3IK01; A0A8C2MUX9	G3IK01 [208-229]; A0A8C2MUX9 [697-718]	G3IK01 1xPhospho [T/S]; A0A8C2MUX9 1xPhospho [T/S]	0	2339.06	FALSE	100	Shared	High	High	5.934e-05	8.798e-13	6.71	48.07	Not Used	Not Used	R.GTSPRPPEGGLGYSQLGDDDLK.E	[697-718]
	FALSE	High	[K].KTDEIVALKR.[L]		0.00538178	0.000424116	1	3	1	A0A8C2MUX9	A0A8C2MUX9 [406-415]		2	1172.7	FALSE	100		High	High	5.934e-05	0.0001355	3.27	6.94	Used	Used	K.KTDEIVALKR.L	[406-415]
	FALSE	High	[K].VGDFGLAR.[EL]		0.0328942	0.000741856	2	6	23	G3IK01; A0A8C2MUX9	G3IK01 [36-43]; A0A8C2MUX9 [525-532]		0	834.447	FALSE	100	Shared	High	High	9.761e-05	0.002271	2.53	22.28	Not Used	Not Used	K.VGDFGLAR.E	[525-532]
	FALSE	High	[R].RDSLEEGELR.[D]	1xPhospho [S3]	0.0426921	0.000741856	1	2	2	A0A8C2MUX9	A0A8C2MUX9 [45-54]	A0A8C2MUX9 1xPhospho [S47]	1	1283.56	FALSE	100		High	High	9.761e-05	0.003405	1.85	13.36	Used	Used	R.RDSLEEGELR.D	[45-54]
	FALSE	High	[R].EYGSPLKAYTPVVVTLWYR.[A]	2xPhospho [S4; T10]	0.0450216	0.000741856	2	4	1	G3IK01; A0A8C2MUX9	G3IK01 [44-62]; A0A8C2MUX9 [533-551]	G3IK01 2xPhospho [S47; T53]; A0A8C2MUX9 2xPhospho [S536; T542]	1	2402.12	FALSE	100	Shared	High	High	9.761e-05	0.003707	2.44	84.35	Not Used	Not Used	R.EYGSPLKAYTPVVVTLWYR.A	[533-551]
	FALSE	High	[R].EIVVGSNMDK.[I]		0.0315538	0.000741856	1	5	3	A0A8C2MUX9	A0A8C2MUX9 [449-458]		0	1091.54	FALSE	100		High	High	9.761e-05	0.002126	1.77	15.03	Used	Used	R.EIVVGSNMDK.I	[449-458]
	FALSE	High	[R].ISAEDGLK.[H]		0.0515494	0.00144679	2	3	7	G3IK01; A0A8C2MUX9	G3IK01 [170-177]; A0A8C2MUX9 [659-666]		0	832.441	FALSE	100	Shared	High	High	0.0001459	0.004574	2.24	9.26	Not Used	Not Used	R.ISAEDGLK.H	[659-666]
	FALSE	High	[R].DLLSDLQDISDSER.[K]	1xPhospho [S10]	0.0636402	0.00208235	1	3	3	A0A8C2MUX9	A0A8C2MUX9 [218-231]	A0A8C2MUX9 1xPhospho [S227]	0	1685.73	FALSE	100		High	High	0.0002678	0.006445	2.78	81.28	Used	Used	R.DLLSDLQDISDSER.K	[218-231]
	FALSE	High	[K].SLMETMK.[Q]		0.0702559	0.00208235	1	5	4	A0A8C2MUX9	A0A8C2MUX9 [472-478]		0	839.4	FALSE	100		High	High	0.0002678	0.007482	1.04	14.02	Used	Used	K.SLMETMK.Q	[472-478]
	FALSE	High	[K].AQHPNIVTVR.[E]		0.0647626	0.00208235	1	5	2	A0A8C2MUX9	A0A8C2MUX9 [439-448]		0	1134.64	FALSE	100		High	High	0.0002678	0.006628	1.07	7.41	Used	Used	K.AQHPNIVTVR.E	[439-448]
	FALSE	High	[K].FLTYYPGR.[R]		0.0770777	0.00273104	2	3	1	G3IK01; A0A8C2MUX9	G3IK01 [161-168]; A0A8C2MUX9 [650-657]		0	1016.52	FALSE	100	Shared	High	High	0.0003513	0.008739	1.1	33.34	Not Used	Not Used	K.FLTYYPGR.R	[650-657]
	FALSE	High	[R].FELGDNR.[K]		0.0816553	0.0033419	1	4	9	A0A8C2MUX9	A0A8C2MUX9 [200-206]		0	850.405	FALSE	100		High	High	0.0004298	0.009592	1.51	14.15	Used	Used	R.FELGDNR.K	[200-206]
	FALSE	High	[R].EINTILK.[A]		0.117541	0.00827873	1	3	7	A0A8C2MUX9	A0A8C2MUX9 [432-438]		0	830.498	FALSE	100		High	High	0.001069	0.01726	1.56	18.84	Used	Used	R.EINTILK.A	[432-438]
	FALSE	High	[R].DSLEEGELR.[D]		0.136642	0.00867972	1	2	3	A0A8C2MUX9	A0A8C2MUX9 [46-54]		0	1047.5	FALSE	100		High	High	0.001256	0.02209	1.02	16.96	Used	Used	R.DSLEEGELR.D	[46-54]
	FALSE	High	[K].TLMIQLLSGVK.[H]	1xOxidation [M3]	0.140471	0.00890738	1	3	4	A0A8C2MUX9	A0A8C2MUX9 [488-498]		0	1218.71	FALSE	100		High	High	0.001284	0.02309	1.6	65.14	Used	Used	K.TLMIQLLSGVK.H	[488-498]
FALSE	High	Master Protein	A0A8C2LYP6	Tubulin beta chain OS=Cricetulus griseus OX=10029 PE=3 SV=1	FALSE	40	12	229	1	445	49.8	4.89	1
	Checked	Confidence	Annotated Sequence	Modifications	Qvality PEP	Qvality q-value	# Protein Groups	# Proteins	# PSMs	Master Protein Accessions	Positions in Master Proteins	Modifications in Master Proteins	# Missed Cleavages	Theo. MH+ [Da]	Contaminant	Abundances (Scaled): F1: Sample	Quan Info	Found in Sample: [S1] F1: Sample	Confidence (by Search Engine): A10 Sequest HT	Percolator q-Value (by Search Engine): A10 Sequest HT	Percolator PEP (by Search Engine): A10 Sequest HT	XCorr (by Search Engine): A10 Sequest HT	Top Apex RT [min]	Quan Usage	Quan Ratio Usage	Sequence in Protein	Positions in Proteins
	FALSE	High	[K].NSSYFVEWIPNNVK.[TV]		0.0112097	0.000424116	3	17	7	G3HCL2; G3HQP8; A0A8C2LYP6	G3HCL2 [337-350]; G3HQP8 [337-350]; A0A8C2LYP6 [337-350]		0	1696.83	FALSE	100	Shared	High	High	5.934e-05	0.0004209	2.43	72.11	Not Used	Not Used	K.NSSYFVEWIPNNVK.T	[337-350]
	FALSE	High	[R].LHFFMPGFAPLTSR.[G]	1xOxidation [M5]	5.78325e-05	0.000424116	3	11	27	G3HCL2; G3HQP8; A0A8C2LYP6	G3HCL2 [263-276]; G3HQP8 [263-276]; A0A8C2LYP6 [263-276]		0	1636.83	FALSE	100	Shared	High	High	5.934e-05	1.208e-07	3.16	68.93	Not Used	Not Used	R.LHFFMPGFAPLTSR.G	[263-276]
	FALSE	High	[R].LHFFMPGFAPLTSR.[G]		2.75466e-05	0.000424116	3	11	13	G3HCL2; G3HQP8; A0A8C2LYP6	G3HCL2 [263-276]; G3HQP8 [263-276]; A0A8C2LYP6 [263-276]		0	1620.84	FALSE	100	Shared	High	High	5.934e-05	3.82e-08	3.91	76.14	Not Used	Not Used	R.LHFFMPGFAPLTSR.G	[263-276]
	FALSE	High	[R].ISEQFTAMFR.[R]		0.000887994	0.000424116	3	14	27	G3HCL2; G3HQP8; A0A8C2LYP6	G3HCL2 [381-390]; G3HQP8 [381-390]; A0A8C2LYP6 [381-390]		0	1229.6	FALSE	100	Shared	High	High	5.934e-05	8.272e-06	3.29	53.24	Not Used	Not Used	R.ISEQFTAMFR.R	[381-390]
	FALSE	High	[R].ISEQFTAMFR.[R]	1xOxidation [M8]	0.0175785	0.000424116	3	14	7	G3HCL2; G3HQP8; A0A8C2LYP6	G3HCL2 [381-390]; G3HQP8 [381-390]; A0A8C2LYP6 [381-390]		0	1245.59	FALSE	100	Shared	High	High	5.934e-05	0.0008485	1.8	36.34	Not Used	Not Used	R.ISEQFTAMFR.R	[381-390]
	FALSE	High	[R].INVYYNEATGGK.[Y]		0.000220561	0.000424116	1	2	7	A0A8C2LYP6	A0A8C2LYP6 [47-58]		0	1328.65	FALSE	100		High	High	5.934e-05	9.594e-07	2.79	21.5	Used	Used	R.INVYYNEATGGK.Y	[47-58]
	FALSE	High	[R].YLTVAAVFR.[G]		0.00599771	0.000424116	3	7	42	G3HCL2; G3HQP8; A0A8C2LYP6	G3HCL2 [310-318]; G3HQP8 [310-318]; A0A8C2LYP6 [310-318]		0	1039.59	FALSE	100	Shared	High	High	5.934e-05	0.0001594	2.73	53.75	Not Used	Not Used	R.YLTVAAVFR.G	[310-318]
	FALSE	High	[R].SGPFGQIFRPDNFVFGQSGAGNNWAK.[G]		1.37016e-11	0.000424116	3	9	2	G3HCL2; G3HQP8; A0A8C2LYP6	G3HCL2 [78-103]; G3HQP8 [78-103]; A0A8C2LYP6 [78-103]		0	2798.34	FALSE	100	Shared	High	High	5.934e-05	6.593e-18	8.33	78.87	Not Used	Not Used	R.SGPFGQIFRPDNFVFGQSGAGNNWAK.G	[78-103]
	FALSE	High	[R].IMNTFSVVPSPK.[V]	1xOxidation [M2]	0.000210174	0.000424116	3	11	33	G3HCL2; G3HQP8; A0A8C2LYP6	G3HCL2 [163-174]; G3HQP8 [163-174]; A0A8C2LYP6 [163-174]		0	1335.7	FALSE	100	Shared	High	High	5.934e-05	8.882e-07	2.59	38.53	Not Used	Not Used	R.IMNTFSVVPSPK.V	[163-174]
	FALSE	High	[K].FWEVISDEHGIDPTGTYHGDSDLQLER.[I]		5.83901e-08	0.000424116	2	3	8	G3HCL2; A0A8C2LYP6	G3HCL2 [20-46]; A0A8C2LYP6 [20-46]		0	3116.42	FALSE	100	Shared	High	High	5.934e-05	2.761e-12	5.73	70.8	Not Used	Not Used	K.FWEVISDEHGIDPTGTYHGDSDLQLER.I	[20-46]
	FALSE	High	[R].FPGQLNADLR.[K]		0.000272384	0.000424116	3	19	21	G3HCL2; G3HQP8; A0A8C2LYP6	G3HCL2 [242-251]; G3HQP8 [242-251]; A0A8C2LYP6 [242-251]		0	1130.6	FALSE	100	Shared	High	High	5.934e-05	1.328e-06	2.26	35.34	Not Used	Not Used	R.FPGQLNADLR.K	[242-251]
	FALSE	High	[R].ALTVPELTQQMFDAK.[N]		0.00127498	0.000424116	2	11	2	G3HCL2; A0A8C2LYP6	G3HCL2 [283-297]; A0A8C2LYP6 [283-297]		0	1691.87	FALSE	100	Shared	High	High	5.934e-05	1.449e-05	3.24	77.07	Not Used	Not Used	R.ALTVPELTQQMFDAK.N	[283-297]
	FALSE	High	[K].GHYTEGAELVDSVLDVVR.[K]		9.29693e-07	0.000424116	2	12	4	G3HQP8; A0A8C2LYP6	G3HQP8 [104-121]; A0A8C2LYP6 [104-121]		0	1958.98	FALSE	100	Shared	High	High	5.934e-05	2.005e-10	5.8	78.21	Not Used	Not Used	K.GHYTEGAELVDSVLDVVR.K	[104-121]
	FALSE	High	[K].LAVNMVPFPR.[L]		0.000238545	0.000424116	3	17	29	G3HCL2; G3HQP8; A0A8C2LYP6	G3HCL2 [253-262]; G3HQP8 [253-262]; A0A8C2LYP6 [253-262]		0	1143.63	FALSE	100	Shared	High	High	5.934e-05	1.077e-06	2.85	57.23	Not Used	Not Used	K.LAVNMVPFPR.L	[253-262]
FALSE	High	Master Protein	G3HCL2	Tubulin beta chain OS=Cricetulus griseus OX=10029 GN=Tubb4a PE=3 SV=1	FALSE	37	11	220	1	444	49.6	4.88	1
	Checked	Confidence	Annotated Sequence	Modifications	Qvality PEP	Qvality q-value	# Protein Groups	# Proteins	# PSMs	Master Protein Accessions	Positions in Master Proteins	Modifications in Master Proteins	# Missed Cleavages	Theo. MH+ [Da]	Contaminant	Abundances (Scaled): F1: Sample	Quan Info	Found in Sample: [S1] F1: Sample	Confidence (by Search Engine): A10 Sequest HT	Percolator q-Value (by Search Engine): A10 Sequest HT	Percolator PEP (by Search Engine): A10 Sequest HT	XCorr (by Search Engine): A10 Sequest HT	Top Apex RT [min]	Quan Usage	Quan Ratio Usage	Sequence in Protein	Positions in Proteins
	FALSE	High	[K].MAATFIGNSTAIQELFK.[R]	1xOxidation [M1]	0.0106837	0.000424116	1	2	2	G3HCL2	G3HCL2 [363-379]		0	1857.94	FALSE	100		High	High	5.934e-05	0.000392	2.59	79.93	Used	Used	K.MAATFIGNSTAIQELFK.R	[363-379]
	FALSE	High	[K].NSSYFVEWIPNNVK.[TV]		0.0112097	0.000424116	3	17	7	G3HCL2; G3HQP8; A0A8C2LYP6	G3HCL2 [337-350]; G3HQP8 [337-350]; A0A8C2LYP6 [337-350]		0	1696.83	FALSE	100	Shared	High	High	5.934e-05	0.0004209	2.43	72.11	Not Used	Not Used	K.NSSYFVEWIPNNVK.T	[337-350]
	FALSE	High	[R].LHFFMPGFAPLTSR.[G]	1xOxidation [M5]	5.78325e-05	0.000424116	3	11	27	G3HCL2; G3HQP8; A0A8C2LYP6	G3HCL2 [263-276]; G3HQP8 [263-276]; A0A8C2LYP6 [263-276]		0	1636.83	FALSE	100	Shared	High	High	5.934e-05	1.208e-07	3.16	68.93	Not Used	Not Used	R.LHFFMPGFAPLTSR.G	[263-276]
	FALSE	High	[R].LHFFMPGFAPLTSR.[G]		2.75466e-05	0.000424116	3	11	13	G3HCL2; G3HQP8; A0A8C2LYP6	G3HCL2 [263-276]; G3HQP8 [263-276]; A0A8C2LYP6 [263-276]		0	1620.84	FALSE	100	Shared	High	High	5.934e-05	3.82e-08	3.91	76.14	Not Used	Not Used	R.LHFFMPGFAPLTSR.G	[263-276]
	FALSE	High	[R].ISEQFTAMFR.[R]		0.000887994	0.000424116	3	14	27	G3HCL2; G3HQP8; A0A8C2LYP6	G3HCL2 [381-390]; G3HQP8 [381-390]; A0A8C2LYP6 [381-390]		0	1229.6	FALSE	100	Shared	High	High	5.934e-05	8.272e-06	3.29	53.24	Not Used	Not Used	R.ISEQFTAMFR.R	[381-390]
	FALSE	High	[R].ISEQFTAMFR.[R]	1xOxidation [M8]	0.0175785	0.000424116	3	14	7	G3HCL2; G3HQP8; A0A8C2LYP6	G3HCL2 [381-390]; G3HQP8 [381-390]; A0A8C2LYP6 [381-390]		0	1245.59	FALSE	100	Shared	High	High	5.934e-05	0.0008485	1.8	36.34	Not Used	Not Used	R.ISEQFTAMFR.R	[381-390]
	FALSE	High	[R].YLTVAAVFR.[G]		0.00599771	0.000424116	3	7	42	G3HCL2; G3HQP8; A0A8C2LYP6	G3HCL2 [310-318]; G3HQP8 [310-318]; A0A8C2LYP6 [310-318]		0	1039.59	FALSE	100	Shared	High	High	5.934e-05	0.0001594	2.73	53.75	Not Used	Not Used	R.YLTVAAVFR.G	[310-318]
	FALSE	High	[R].SGPFGQIFRPDNFVFGQSGAGNNWAK.[G]		1.37016e-11	0.000424116	3	9	2	G3HCL2; G3HQP8; A0A8C2LYP6	G3HCL2 [78-103]; G3HQP8 [78-103]; A0A8C2LYP6 [78-103]		0	2798.34	FALSE	100	Shared	High	High	5.934e-05	6.593e-18	8.33	78.87	Not Used	Not Used	R.SGPFGQIFRPDNFVFGQSGAGNNWAK.G	[78-103]
	FALSE	High	[R].IMNTFSVVPSPK.[V]	1xOxidation [M2]	0.000210174	0.000424116	3	11	33	G3HCL2; G3HQP8; A0A8C2LYP6	G3HCL2 [163-174]; G3HQP8 [163-174]; A0A8C2LYP6 [163-174]		0	1335.7	FALSE	100	Shared	High	High	5.934e-05	8.882e-07	2.59	38.53	Not Used	Not Used	R.IMNTFSVVPSPK.V	[163-174]
	FALSE	High	[K].FWEVISDEHGIDPTGTYHGDSDLQLER.[I]		5.83901e-08	0.000424116	2	3	8	G3HCL2; A0A8C2LYP6	G3HCL2 [20-46]; A0A8C2LYP6 [20-46]		0	3116.42	FALSE	100	Shared	High	High	5.934e-05	2.761e-12	5.73	70.8	Not Used	Not Used	K.FWEVISDEHGIDPTGTYHGDSDLQLER.I	[20-46]
	FALSE	High	[R].FPGQLNADLR.[K]		0.000272384	0.000424116	3	19	21	G3HCL2; G3HQP8; A0A8C2LYP6	G3HCL2 [242-251]; G3HQP8 [242-251]; A0A8C2LYP6 [242-251]		0	1130.6	FALSE	100	Shared	High	High	5.934e-05	1.328e-06	2.26	35.34	Not Used	Not Used	R.FPGQLNADLR.K	[242-251]
	FALSE	High	[R].ALTVPELTQQMFDAK.[N]		0.00127498	0.000424116	2	11	2	G3HCL2; A0A8C2LYP6	G3HCL2 [283-297]; A0A8C2LYP6 [283-297]		0	1691.87	FALSE	100	Shared	High	High	5.934e-05	1.449e-05	3.24	77.07	Not Used	Not Used	R.ALTVPELTQQMFDAK.N	[283-297]
	FALSE	High	[K].LAVNMVPFPR.[L]		0.000238545	0.000424116	3	17	29	G3HCL2; G3HQP8; A0A8C2LYP6	G3HCL2 [253-262]; G3HQP8 [253-262]; A0A8C2LYP6 [253-262]		0	1143.63	FALSE	100	Shared	High	High	5.934e-05	1.077e-06	2.85	57.23	Not Used	Not Used	K.LAVNMVPFPR.L	[253-262]
FALSE	High	Master Protein	P13647	Keratin, type II cytoskeletal 5 (Cytokeratin-5) (CK-5) (Keratin-5) (K5) (58 kDa cytokeratin) - Homo sapiens (Human)	TRUE	29	16	216	9	590	62.3	7.74	1
	Checked	Confidence	Annotated Sequence	Modifications	Qvality PEP	Qvality q-value	# Protein Groups	# Proteins	# PSMs	Master Protein Accessions	Positions in Master Proteins	Modifications in Master Proteins	# Missed Cleavages	Theo. MH+ [Da]	Contaminant	Abundances (Scaled): F1: Sample	Quan Info	Found in Sample: [S1] F1: Sample	Confidence (by Search Engine): A10 Sequest HT	Percolator q-Value (by Search Engine): A10 Sequest HT	Percolator PEP (by Search Engine): A10 Sequest HT	XCorr (by Search Engine): A10 Sequest HT	Top Apex RT [min]	Quan Usage	Quan Ratio Usage	Sequence in Protein	Positions in Proteins
	FALSE	High	[R].NLDLDSIIAEVK.[A]		0.00224686	0.000424116	3	7	4	P35908; P04259; P13647	P35908 [342-353]; P04259 [327-338]; P13647 [332-343]		0	1329.73	TRUE	100	Shared	High	High	5.934e-05	3.481e-05	2.67	79.77	Not Used	Not Used	R.NLDLDSIIAEVK.A	[332-343]
	FALSE	High	[R].QLDSIVGER.[G]		0.0114822	0.000424116	2	4	5	P04259; P13647	P04259 [224-232]; P13647 [229-237]		0	1016.54	TRUE	100	Shared	High	High	5.934e-05	0.0004364	2.25	19.2	Not Used	Not Used	R.QLDSIVGER.G	[229-237]
	FALSE	High	[KR].NMQDLVEDFK.[KN]		0.0153152	0.000424116	1	5	3	P13647	P13647 [246-255]		0	1238.57	TRUE	100		High	High	5.934e-05	0.0006857	1.69	55.99	Used	Used	R.NMQDLVEDFK.N	[246-255]
	FALSE	High	[KR].NMQDLVEDFK.[KN]	1xOxidation [M2]	0.0161642	0.000424116	1	5	2	P13647	P13647 [246-255]		0	1254.57	TRUE	100		High	High	5.934e-05	0.0007425	1.41	32.35	Used	Used	R.NMQDLVEDFK.N	[246-255]
	FALSE	High	[R].ISISTSGGSFR.[N]		0.00134607	0.000424116	1	1	12	P13647	P13647 [74-84]		0	1111.57	TRUE	100		High	High	5.934e-05	1.58e-05	3.29	25.24	Used	Used	R.ISISTSGGSFR.N	[74-84]
	FALSE	High	[R].TTAENEFVMLK.[K]		0.000681086	0.000424116	1	4	6	P13647	P13647 [266-276]		0	1282.63	TRUE	100		High	High	5.934e-05	5.499e-06	2.87	39.69	Used	Used	R.TTAENEFVMLK.K	[266-276]
	FALSE	High	[R].TTAENEFVMLK.[K]	1xOxidation [M9]	0.000216607	0.000424116	1	4	4	P13647	P13647 [266-276]		0	1298.63	TRUE	100		High	High	5.934e-05	9.313e-07	2.98	30.9	Used	Used	R.TTAENEFVMLK.K	[266-276]
	FALSE	High	[K].YEELQQTAGR.[H]		0.000866836	0.000424116	1	4	10	P13647	P13647 [365-374]		0	1194.57	TRUE	100		High	High	5.934e-05	7.951e-06	2.54	9.77	Used	Used	K.YEELQQTAGR.H	[365-374]
	FALSE	High	[K].WTLLQEQGTK.[T]		0.000898766	0.000424116	2	6	13	P04259; P13647	P04259 [195-204]; P13647 [200-209]		0	1203.64	TRUE	100	Shared	High	High	5.934e-05	8.427e-06	3.01	34.24	Not Used	Not Used	K.WTLLQEQGTK.T	[200-209]
	FALSE	High	[R].SFSTASAITPSVSR.[T]		0.000500795	0.000424116	1	1	5	P13647	P13647 [16-29]		0	1410.72	TRUE	100		High	High	5.934e-05	3.419e-06	2.72	30.98	Used	Used	R.SFSTASAITPSVSR.T	[16-29]
	FALSE	High	[R].QNLEPLFEQYINNLR.[R]		4.65476e-05	0.000424116	2	4	1	P04259; P13647	P04259 [208-222]; P13647 [213-227]		0	1890.97	TRUE	100	Shared	High	High	5.934e-05	8.589e-08	4.34	80.9	Not Used	Not Used	R.QNLEPLFEQYINNLR.R	[213-227]
	FALSE	High	[R].TEAESWYQTK.[Y]		0.000750061	0.000424116	1	4	9	P13647	P13647 [355-364]		0	1242.56	TRUE	100		High	High	5.934e-05	6.368e-06	2.49	17.43	Used	Used	R.TEAESWYQTK.Y	[355-364]
	FALSE	High	[K].DVDAAYMNK.[V]		0.0210353	0.000424116	2	16	7	P04259; P13647	P04259 [273-281]; P13647 [278-286]		0	1026.46	TRUE	100	Shared	High	High	5.934e-05	0.001128	1.69	13.53	Not Used	Not Used	K.DVDAAYMNK.V	[278-286]
	FALSE	High	[R].EYQELMNTK.[L]		0.0228708	0.000424116	1	4	9	P13647	P13647 [452-460]		0	1155.54	TRUE	100		High	High	5.934e-05	0.001284	1.99	16.53	Used	Used	R.EYQELMNTK.L	[452-460]
	FALSE	High	[K].LALDVEIATYR.[K]		0.000106332	0.000424116	4	25	110	P35908; Q3UV17; P04259; P13647	P35908 [471-481]; Q3UV17 [460-470]; P04259 [456-466]; P13647 [461-471]		0	1263.69	TRUE	100	Shared	High	High	5.934e-05	3.086e-07	3.12	60.75	Not Used	Not Used	K.LALDVEIATYR.K	[461-471]
	FALSE	High	[K].LAELEEALQK.[A]		0.0014646	0.000424116	1	3	11	P13647	P13647 [432-441]		0	1143.63	TRUE	100		High	High	5.934e-05	1.789e-05	1.75	33.85	Used	Used	K.LAELEEALQK.A	[432-441]
	FALSE	High	[K].AQYEEIANR.[S]		0.0306293	0.000741856	1	1	3	P13647	P13647 [344-352]		0	1093.53	TRUE	100		High	High	9.761e-05	0.002017	1.84	10.13	Used	Used	K.AQYEEIANR.S	[344-352]
	FALSE	High	[KR].NKYEDEINKR.[T]		0.0460961	0.000741856	3	14	2	P04264; P04259; P13647	P04264 [267-276]; P04259 [251-260]; P13647 [256-265]		2	1308.65	TRUE	100	Shared	High	High	9.761e-05	0.003835	2.82	6.6	Not Used	Not Used	K.NKYEDEINKR.T	[256-265]
FALSE	High	Master Protein	A0A8C2LZG3	Heparin binding growth factor OS=Cricetulus griseus OX=10029 GN=Hdgf PE=4 SV=1	FALSE	18	5	208	3	237	26.5	4.77	1	Methyl [K39; K44]; Phospho [S40; T41; Y45]
	Checked	Confidence	Annotated Sequence	Modifications	Qvality PEP	Qvality q-value	# Protein Groups	# Proteins	# PSMs	Master Protein Accessions	Positions in Master Proteins	Modifications in Master Proteins	# Missed Cleavages	Theo. MH+ [Da]	Contaminant	Abundances (Scaled): F1: Sample	Quan Info	Found in Sample: [S1] F1: Sample	Confidence (by Search Engine): A10 Sequest HT	Percolator q-Value (by Search Engine): A10 Sequest HT	Percolator PEP (by Search Engine): A10 Sequest HT	XCorr (by Search Engine): A10 Sequest HT	Top Apex RT [min]	Quan Usage	Quan Ratio Usage	Sequence in Protein	Positions in Proteins
	FALSE	High	[K].MKGYPHWPAR.[IV]		0.00913831	0.000424116	4	8	6	A0A8C2LZG3; A0A8C2LZQ2; p00001; A0A061IJB5	A0A8C2LZG3 [20-29]; A0A8C2LZQ2 [15-24]; p00001 [46-55]; A0A061IJB5 [15-24]		1	1242.62	FALSE	100	Shared	High	High	5.934e-05	0.0003081	2.52	11.1	Not Used	Not Used	K.MKGYPHWPAR.I	[20-29]
	FALSE	High	[K].YQVFFFGTHETAFLGPK.[D]		9.53951e-05	0.000424116	1	2	4	A0A8C2LZG3	A0A8C2LZG3 [45-61]		0	1988.99	FALSE	100		High	High	5.934e-05	2.62e-07	4.31	81	Used	Used	K.YQVFFFGTHETAFLGPK.D	[45-61]
	FALSE	High	[R].IDEMPEAAVKSTANKYQVFFFGTHETAFLGPK.[D]	2xMethyl [K10; K15]	0.000745552	0.000424116	1	1	1	A0A8C2LZG3	A0A8C2LZG3 [30-61]	A0A8C2LZG3 2xMethyl [K39; K44]	2	3601.8	FALSE		No Quan Values	High	High	5.934e-05	6.306e-06	4.13		Not Used	Not Used	R.IDEMPEAAVKSTANKYQVFFFGTHETAFLGPK.D	[30-61]
	FALSE	High	[K].STANKYQVFFFGTHETAFLGPK.[D]	1xPhospho [S/T/Y]	0.00151854	0.000424116	1	2	4	A0A8C2LZG3	A0A8C2LZG3 [40-61]	A0A8C2LZG3 1xPhospho [T/S/Y]	1	2570.21	FALSE	100		High	High	5.934e-05	1.899e-05	3.28	78.73	Used	Used	K.STANKYQVFFFGTHETAFLGPK.D	[40-61]
	FALSE	High	[K].STANKYQVFFFGTHETAFLGPK.[D]	1xPhospho [S/T]; 1xMethyl [K5]	0.0114135	0.000424116	1	2	2	A0A8C2LZG3	A0A8C2LZG3 [40-61]	A0A8C2LZG3 1xPhospho [S/T]; 1xMethyl [K44]	1	2584.23	FALSE		No Quan Values	High	High	5.934e-05	0.000433	2.7		Not Used	Not Used	K.STANKYQVFFFGTHETAFLGPK.D	[40-61]
	FALSE	High	[K].GYPHWPAR.[IV]		0.0330902	0.000741856	4	8	191	A0A8C2LZG3; A0A8C2LZQ2; p00001; A0A061IJB5	A0A8C2LZG3 [22-29]; A0A8C2LZQ2 [17-24]; p00001 [48-55]; A0A061IJB5 [17-24]		0	983.485	FALSE	100	Shared	High	High	9.761e-05	0.00229	1.9	13.87	Not Used	Not Used	K.GYPHWPAR.I	[22-29]
FALSE	High	Master Protein	A0A8C2LZQ2	HDGF like 2 OS=Cricetulus griseus OX=10029 GN=Hdgfl2 PE=3 SV=1	FALSE	6	4	201	2	666	73.9	8.27	1	Phospho [Y40]; Methyl [K34; K39]
	Checked	Confidence	Annotated Sequence	Modifications	Qvality PEP	Qvality q-value	# Protein Groups	# Proteins	# PSMs	Master Protein Accessions	Positions in Master Proteins	Modifications in Master Proteins	# Missed Cleavages	Theo. MH+ [Da]	Contaminant	Abundances (Scaled): F1: Sample	Quan Info	Found in Sample: [S1] F1: Sample	Confidence (by Search Engine): A10 Sequest HT	Percolator q-Value (by Search Engine): A10 Sequest HT	Percolator PEP (by Search Engine): A10 Sequest HT	XCorr (by Search Engine): A10 Sequest HT	Top Apex RT [min]	Quan Usage	Quan Ratio Usage	Sequence in Protein	Positions in Proteins
	FALSE	High	[K].MKGYPHWPAR.[IV]		0.00913831	0.000424116	4	8	6	A0A8C2LZG3; A0A8C2LZQ2; p00001; A0A061IJB5	A0A8C2LZG3 [20-29]; A0A8C2LZQ2 [15-24]; p00001 [46-55]; A0A061IJB5 [15-24]		1	1242.62	FALSE	100	Shared	High	High	5.934e-05	0.0003081	2.52	11.1	Not Used	Not Used	K.MKGYPHWPAR.I	[15-24]
	FALSE	High	[K].YPIFFFGTHETAFLGPK.[D]		5.84382e-07	0.000424116	1	6	2	A0A8C2LZQ2	A0A8C2LZQ2 [40-56]		0	1972	FALSE		No Quan Values	High	High	5.934e-05	9.795e-11	4.54		Not Used	Not Used	K.YPIFFFGTHETAFLGPK.D	[40-56]
	FALSE	High	[R].IDDIADGAVKPPPNKYPIFFFGTHETAFLGPK.[D]	1xPhospho [Y16]; 1xMethyl [K]	0.000672923	0.000424116	1	1	2	A0A8C2LZQ2	A0A8C2LZQ2 [25-56]	A0A8C2LZQ2 1xPhospho [Y40]; 1xMethyl [K]	1	3596.79	FALSE	100		High	High	5.934e-05	5.396e-06	4.41	79.14	Used	Used	R.IDDIADGAVKPPPNKYPIFFFGTHETAFLGPK.D	[25-56]
	FALSE	High	[K].GYPHWPAR.[IV]		0.0330902	0.000741856	4	8	191	A0A8C2LZG3; A0A8C2LZQ2; p00001; A0A061IJB5	A0A8C2LZG3 [22-29]; A0A8C2LZQ2 [17-24]; p00001 [48-55]; A0A061IJB5 [17-24]		0	983.485	FALSE	100	Shared	High	High	9.761e-05	0.00229	1.9	13.87	Not Used	Not Used	K.GYPHWPAR.I	[17-24]
FALSE	High	Master Protein	P08779	Keratin, type I cytoskeletal 16 (Cytokeratin-16) (CK-16) (Keratin-16) (K16) - Homo sapiens (Human)	TRUE	47	21	179	13	473	51.2	5.05	1
	Checked	Confidence	Annotated Sequence	Modifications	Qvality PEP	Qvality q-value	# Protein Groups	# Proteins	# PSMs	Master Protein Accessions	Positions in Master Proteins	Modifications in Master Proteins	# Missed Cleavages	Theo. MH+ [Da]	Contaminant	Abundances (Scaled): F1: Sample	Quan Info	Found in Sample: [S1] F1: Sample	Confidence (by Search Engine): A10 Sequest HT	Percolator q-Value (by Search Engine): A10 Sequest HT	Percolator PEP (by Search Engine): A10 Sequest HT	XCorr (by Search Engine): A10 Sequest HT	Top Apex RT [min]	Quan Usage	Quan Ratio Usage	Sequence in Protein	Positions in Proteins
	FALSE	High	[K].NHEEEMLALR.[G]		0.00228785	0.000424116	1	2	3	P08779	P08779 [254-263]		0	1241.59	TRUE	100		High	High	5.934e-05	3.584e-05	2.35	19.19	Used	Used	K.NHEEEMLALR.G	[254-263]
	FALSE	High	[K].IIAATIENAQPILQIDNAR.[L]		1.34081e-08	0.000424116	1	2	24	P08779	P08779 [178-196]		0	2064.14	TRUE	100		High	High	5.934e-05	2.822e-13	3.62	72.05	Used	Used	K.IIAATIENAQPILQIDNAR.L	[178-196]
	FALSE	High	[R].LLEGEDAHLSSQQASGQSYSSR.[E]		4.13047e-11	0.000424116	1	1	5	P08779	P08779 [420-441]		0	2350.09	TRUE	100		High	High	5.934e-05	3.629e-17	5.12	21.63	Used	Used	R.LLEGEDAHLSSQQASGQSYSSR.E	[420-441]
	FALSE	High	[R].LEQEIATYR.[RSN]		0.00204031	0.000424116	5	21	12	P13646; P02533; Q04695; Q61781; P08779	P13646 [398-406]; P02533 [408-416]; Q04695 [377-385]; Q61781 [414-422]; P08779 [410-418]		0	1122.58	TRUE	100	Shared	High	High	5.934e-05	3.005e-05	2.84	17.22	Not Used	Not Used	R.LEQEIATYR.R	[410-418]
	FALSE	High	[R].VLDELTLAR.[AT]		0.00133798	0.000424116	5	13	18	P02533; A0A061I1F3; Q04695; Q61781; P08779	P02533 [224-232]; A0A061I1F3 [109-117]; Q04695 [193-201]; Q61781 [230-238]; P08779 [226-234]		0	1029.59	TRUE	100	Shared	High	High	5.934e-05	1.563e-05	2.36	40.09	Not Used	Not Used	R.VLDELTLAR.T	[226-234]
	FALSE	High	[K].TRLEQEIATYR.[RSN]		0.000196686	0.000424116	5	18	6	P13646; P02533; Q04695; Q61781; P08779	P13646 [396-406]; P02533 [406-416]; Q04695 [375-385]; Q61781 [412-422]; P08779 [408-418]		1	1379.73	TRUE	100	Shared	High	High	5.934e-05	7.987e-07	2.42	22.88	Not Used	Not Used	K.TRLEQEIATYR.R	[408-418]
	FALSE	High	[KR].VTMQNLNDR.[L]		0.0161642	0.000424116	4	13	6	P13645; P02533; Q61781; P08779	P13645 [148-156]; P02533 [117-125]; Q61781 [123-131]; P08779 [119-127]		0	1090.53	TRUE	100	Shared	High	High	5.934e-05	0.0007466	2.43	10.93	Not Used	Not Used	K.VTMQNLNDR.L	[119-127]
	FALSE	High	[R].QTVEADVNGLR.[R]		0.00113016	0.000424116	1	2	3	P08779	P08779 [214-224]		0	1201.62	TRUE	100		High	High	5.934e-05	1.204e-05	3.13	19.82	Used	Used	R.QTVEADVNGLR.R	[214-224]
	FALSE	High	[R].TDLEMQIEGLK.[E]		0.00050687	0.000424116	1	1	9	P08779	P08779 [235-245]		0	1276.65	TRUE	100		High	High	5.934e-05	3.456e-06	3.21	51.73	Used	Used	R.TDLEMQIEGLK.E	[235-245]
	FALSE	High	[R].TDLEMQIEGLKEELAYLR.[K]		5.64543e-05	0.000424116	1	1	4	P08779	P08779 [235-252]		1	2151.1	TRUE	100		High	High	5.934e-05	1.156e-07	2.6	81.05	Used	Used	R.TDLEMQIEGLKEELAYLR.K	[235-252]
	FALSE	High	[K].EVASNSELVQSSR.[S]		6.10577e-05	0.000424116	1	1	3	P08779	P08779 [318-330]		0	1405.69	TRUE	100		High	High	5.934e-05	1.313e-07	2.98	10.63	Used	Used	K.EVASNSELVQSSR.S	[318-330]
	FALSE	High	[R].ALEEANADLEVK.[I]		0.000159264	0.000424116	3	4	12	P13646; P02533; P08779	P13646 [124-135]; P02533 [135-146]; P08779 [137-148]		0	1301.66	TRUE	100	Shared	High	High	5.934e-05	5.794e-07	3.95	24.69	Not Used	Not Used	R.ALEEANADLEVK.I	[137-148]
	FALSE	High	[R].APSTYGGGLSVSSR.[F]		2.27127e-05	0.000424116	1	1	8	P08779	P08779 [42-55]		0	1338.66	TRUE	100		High	High	5.934e-05	2.836e-08	3.45	18.11	Used	Used	R.APSTYGGGLSVSSR.F	[42-55]
	FALSE	High	[K].ASLENSLEETK.[G]		0.000247333	0.000424116	2	2	8	P02533; P08779	P02533 [353-363]; P08779 [355-365]		0	1220.6	TRUE	100	Shared	High	High	5.934e-05	1.137e-06	2.86	17.91	Not Used	Not Used	K.ASLENSLEETK.G	[355-365]
	FALSE	High	[R].DAETWFLSK.[T]		0.0148629	0.000424116	1	1	6	P08779	P08779 [303-311]		0	1096.53	TRUE	100		High	High	5.934e-05	0.0006523	1.64	57.25	Used	Used	R.DAETWFLSK.T	[303-311]
	FALSE	High	[R].DQYEQMAEK.[N]		0.0297315	0.000741856	1	2	5	P08779	P08779 [291-299]		0	1141.48	TRUE	100		High	High	9.761e-05	0.001932	2.11	9.97	Used	Used	R.DQYEQMAEK.N	[291-299]
	FALSE	High	[R].GQTGGDVNVEMDAAPGVDLSR.[I]		0.0488926	0.000741856	1	2	1	P08779	P08779 [264-284]		0	2087.97	TRUE	100		High	High	9.761e-05	0.00423	2.21	50.11	Used	Used	R.GQTGGDVNVEMDAAPGVDLSR.I	[264-284]
	FALSE	High	[R].TKYEHELALR.[Q]		0.0682447	0.00208235	1	2	3	P08779	P08779 [204-213]		1	1259.67	TRUE	100		High	High	0.0002678	0.007182	1.8	8	Used	Used	R.TKYEHELALR.Q	[204-213]
	FALSE	High	[R].TDLEMQIEGLKEELAYLR.[K]	1xOxidation [M5]	0.0682447	0.00208235	1	1	1	P08779	P08779 [235-252]		1	2167.1	TRUE	100		High	High	0.0002678	0.007192	1.84	81.1	Used	Used	R.TDLEMQIEGLKEELAYLR.K	[235-252]
	FALSE	High	[RK].LAADDFR.[TLSV]		0.0879902	0.00428424	5	40	43	P13645; P02533; Q04695; Q61781; P08779	P13645 [229-235]; P02533 [195-201]; Q04695 [164-170]; Q61781 [201-207]; P08779 [197-203]		0	807.4	TRUE	100	Shared	High	High	0.0005507	0.01081	1.72	14.93	Not Used	Not Used	R.LAADDFR.T	[197-203]
	FALSE	High	[R].LASYLDK.[V]		0.104407	0.00674462	5	13	5	P13645; P02533; Q04695; P35527; P08779	P13645 [157-163]; P02533 [126-132]; Q04695 [95-101]; P35527 [164-170]; P08779 [128-134]		0	809.44	TRUE	100	Shared	High	High	0.0008591	0.01424	1.84	12.52	Not Used	Not Used	R.LASYLDK.V	[128-134]
	FALSE	High	[K].EELAYLR.[K]		0.115576	0.00780836	1	2	5	P08779	P08779 [246-252]		0	893.473	TRUE	100		High	High	0.0009971	0.0168	1.75	23.43	Used	Used	K.EELAYLR.K	[246-252]
	FALSE	High	[R].TDLEMQIEGLK.[E]	1xOxidation [M5]	0.136642	0.00867972	1	1	1	P08779	P08779 [235-245]		0	1292.64	TRUE	100		High	High	0.001256	0.02205	1.62	45.55	Used	Used	R.TDLEMQIEGLK.E	[235-245]
FALSE	High	Master Protein	A0A3L7INC4	RNA helicase OS=Cricetulus griseus OX=10029 GN=Dhx15 PE=3 SV=1	FALSE	29	19	172	19	795	90.9	7.46	1
	Checked	Confidence	Annotated Sequence	Modifications	Qvality PEP	Qvality q-value	# Protein Groups	# Proteins	# PSMs	Master Protein Accessions	Positions in Master Proteins	Modifications in Master Proteins	# Missed Cleavages	Theo. MH+ [Da]	Contaminant	Abundances (Scaled): F1: Sample	Quan Info	Found in Sample: [S1] F1: Sample	Confidence (by Search Engine): A10 Sequest HT	Percolator q-Value (by Search Engine): A10 Sequest HT	Percolator PEP (by Search Engine): A10 Sequest HT	XCorr (by Search Engine): A10 Sequest HT	Top Apex RT [min]	Quan Usage	Quan Ratio Usage	Sequence in Protein	Positions in Proteins
	FALSE	High	[K].LGIDDLVHFDFMDPPAPETLMR.[A]		2.34335e-11	0.000424116	1	2	6	A0A3L7INC4	A0A3L7INC4 [517-538]		0	2529.22	FALSE	100		High	High	5.934e-05	1.501e-17	4.84	84.45	Used	Used	K.LGIDDLVHFDFMDPPAPETLMR.A	[517-538]
	FALSE	High	[R].LDLGEDYPSGK.[K]		0.00083604	0.000424116	1	1	16	A0A3L7INC4	A0A3L7INC4 [7-17]		0	1193.57	FALSE	100		High	High	5.934e-05	7.553e-06	3.06	27.77	Used	Used	R.LDLGEDYPSGK.K	[7-17]
	FALSE	High	[R].IFEPPPPK.[K]		0.0248644	0.000424116	1	2	14	A0A3L7INC4	A0A3L7INC4 [400-407]		0	924.519	FALSE	100		High	High	5.934e-05	0.001459	2.36	15.87	Used	Used	R.IFEPPPPK.K	[400-407]
	FALSE	High	[R].VESLLVTAISK.[A]		0.00115079	0.000424116	1	2	14	A0A3L7INC4	A0A3L7INC4 [453-463]		0	1159.69	FALSE	100		High	High	5.934e-05	1.24e-05	2.23	47.36	Used	Used	R.VESLLVTAISK.A	[453-463]
	FALSE	High	[K].VIVMSATLDAGK.[F]		0.00607035	0.000424116	1	2	7	A0A3L7INC4	A0A3L7INC4 [288-299]		0	1204.66	FALSE	100		High	High	5.934e-05	0.0001627	1.86	35.55	Used	Used	K.VIVMSATLDAGK.F	[288-299]
	FALSE	High	[R].VAAMSVAQR.[V]		0.00855351	0.000424116	1	2	9	A0A3L7INC4	A0A3L7INC4 [196-204]		0	932.498	FALSE	100		High	High	5.934e-05	0.0002772	2.83	8.52	Used	Used	R.VAAMSVAQR.V	[196-204]
	FALSE	High	[R].YGVIILDEAHER.[T]		0.0160676	0.000424116	1	2	1	A0A3L7INC4	A0A3L7INC4 [254-265]		0	1414.73	FALSE	100		High	High	5.934e-05	0.0007392	1.78	34.72	Used	Used	R.YGVIILDEAHER.T	[254-265]
	FALSE	High	[R].THPVEIFYTPEPER.[D]		0.000600088	0.000424116	1	2	16	A0A3L7INC4	A0A3L7INC4 [316-329]		0	1714.84	FALSE	100		High	High	5.934e-05	4.487e-06	3.61	35.92	Used	Used	R.THPVEIFYTPEPER.D	[316-329]
	FALSE	High	[R].TLATDILMGVLK.[E]		0.000196686	0.000424116	1	2	3	A0A3L7INC4	A0A3L7INC4 [266-277]		0	1274.74	FALSE	100		High	High	5.934e-05	7.998e-07	3.21	81.87	Used	Used	R.TLATDILMGVLK.E	[266-277]
	FALSE	High	[R].TLATDILMGVLK.[E]	1xOxidation [M8]	0.00603392	0.000424116	1	2	1	A0A3L7INC4	A0A3L7INC4 [266-277]		0	1290.73	FALSE	100		High	High	5.934e-05	0.0001608	2.47	80.19	Used	Used	R.TLATDILMGVLK.E	[266-277]
	FALSE	High	[R].TLATDILMGVLKEVVR.[Q]		0.000132909	0.000424116	1	2	2	A0A3L7INC4	A0A3L7INC4 [266-281]		1	1758.02	FALSE	100		High	High	5.934e-05	4.35e-07	3.97	85.34	Used	Used	R.TLATDILMGVLKEVVR.Q	[266-281]
	FALSE	High	[R].EAMNDPLLER.[Y]		0.0172655	0.000424116	1	2	5	A0A3L7INC4	A0A3L7INC4 [244-253]		0	1187.57	FALSE	100		High	High	5.934e-05	0.0008276	1.91	31.29	Used	Used	R.EAMNDPLLER.Y	[244-253]
	FALSE	High	[R].EVDDLGPEVGDIK.[I]		3.16446e-05	0.000424116	1	2	12	A0A3L7INC4	A0A3L7INC4 [372-384]		0	1385.68	FALSE	100		High	High	5.934e-05	4.704e-08	3.27	40.03	Used	Used	R.EVDDLGPEVGDIK.I	[372-384]
	FALSE	High	[R].FAHIDGDHLTLLNVYHAFK.[Q]		2.72911e-09	0.000424116	1	2	13	A0A3L7INC4	A0A3L7INC4 [617-635]		0	2211.13	FALSE	100		High	High	5.934e-05	2.395e-14	6.29	64.26	Used	Used	R.FAHIDGDHLTLLNVYHAFK.Q	[617-635]
	FALSE	High	[K].ALVTGYFMQVAHLER.[T]		1.67871e-06	0.000424116	1	2	16	A0A3L7INC4	A0A3L7INC4 [692-706]		0	1734.9	FALSE	100		High	High	5.934e-05	4.998e-10	4.03	68.96	Used	Used	K.ALVTGYFMQVAHLER.T	[692-706]
	FALSE	High	[K].DNQVVQLHPSTVLDHKPEWVLYNEFVLTTK.[N]		2.38613e-11	0.000424116	1	2	2	A0A3L7INC4	A0A3L7INC4 [715-744]		0	3549.84	FALSE	100		High	High	5.934e-05	1.555e-17	6.25	78.27	Used	Used	K.DNQVVQLHPSTVLDHKPEWVLYNEFVLTTK.N	[715-744]
	FALSE	High	[R].HQSFVLVGETGSGK.[T]		2.93874e-07	0.000424116	1	2	11	A0A3L7INC4	A0A3L7INC4 [153-166]		0	1445.74	FALSE	100		High	High	5.934e-05	3.351e-11	4.17	18.89	Used	Used	R.HQSFVLVGETGSGK.T	[153-166]
	FALSE	High	[K].LGIDDLVHFDFMDPPAPETLMR.[A]	1xOxidation [M]	0.0276812	0.000741856	1	2	3	A0A3L7INC4	A0A3L7INC4 [517-538]		0	2545.21	FALSE	100		High	High	9.761e-05	0.001721	2.04	83.09	Used	Used	K.LGIDDLVHFDFMDPPAPETLMR.A	[517-538]
	FALSE	High	[R].LQLPVWEYK.[D]		0.0338858	0.000741856	1	2	9	A0A3L7INC4	A0A3L7INC4 [135-143]		0	1175.65	FALSE	100		High	High	9.761e-05	0.002364	1.59	61.5	Used	Used	R.LQLPVWEYK.D	[135-143]
	FALSE	High	[R].FTDILVR.[H]		0.0655214	0.00208235	1	2	7	A0A3L7INC4	A0A3L7INC4 [146-152]		0	863.499	FALSE	100		High	High	0.0002678	0.006698	1.88	33.23	Used	Used	R.FTDILVR.H	[146-152]
	FALSE	High	[R].IRVESLLVTAISK.[A]		0.135136	0.00867972	1	2	5	A0A3L7INC4	A0A3L7INC4 [451-463]		1	1428.88	FALSE	100		High	High	0.001223	0.02168	2.33	58.81	Used	Used	R.IRVESLLVTAISK.A	[451-463]
FALSE	High	Master Protein	A0A8C2MF05	Ataxin 2-like OS=Cricetulus griseus OX=10029 PE=3 SV=1	FALSE	19	18	169	2	1078	113.3	8.81	1	Phospho [S109]; Acetyl [K3]; Acetyl [N-Term]
	Checked	Confidence	Annotated Sequence	Modifications	Qvality PEP	Qvality q-value	# Protein Groups	# Proteins	# PSMs	Master Protein Accessions	Positions in Master Proteins	Modifications in Master Proteins	# Missed Cleavages	Theo. MH+ [Da]	Contaminant	Abundances (Scaled): F1: Sample	Quan Info	Found in Sample: [S1] F1: Sample	Confidence (by Search Engine): A10 Sequest HT	Percolator q-Value (by Search Engine): A10 Sequest HT	Percolator PEP (by Search Engine): A10 Sequest HT	XCorr (by Search Engine): A10 Sequest HT	Top Apex RT [min]	Quan Usage	Quan Ratio Usage	Sequence in Protein	Positions in Proteins
	FALSE	High	[-].MLKPQPPQQTSQPQQPPPTQQAVAR.[R]	1xAcetyl [K3]; 1xAcetyl [N-Term]	7.733e-11	0.000424116	1	2	4	A0A8C2MF05	A0A8C2MF05 [1-25]	A0A8C2MF05 1xAcetyl [K3]; 1xAcetyl [N-Term]	0	2823.46	FALSE	100		High	High	5.934e-05	9.575e-17	5.03	37.54	Used	Used	-.MLKPQPPQQTSQPQQPPPTQQAVAR.R	[1-25]
	FALSE	High	[-].MLKPQPPQQTSQPQQPPPTQQAVAR.[R]	1xAcetyl [K3]; 1xOxidation [M1]	1.99949e-06	0.000424116	1	2	10	A0A8C2MF05	A0A8C2MF05 [1-25]	A0A8C2MF05 1xAcetyl [K3]	0	2839.45	FALSE	100		High	High	5.934e-05	6.559e-10	2.94	31.47	Used	Used	-.MLKPQPPQQTSQPQQPPPTQQAVAR.R	[1-25]
	FALSE	High	[K].NGTTYEGIFK.[T]		0.00189795	0.000424116	2	7	14	A0A8C2MF26; A0A8C2MF05	A0A8C2MF26 [53-62]; A0A8C2MF05 [139-148]		0	1129.55	FALSE	100	Shared	High	High	5.934e-05	2.678e-05	2.39	28.67	Not Used	Not Used	K.NGTTYEGIFK.T	[139-148]
	FALSE	High	[R].NVDFNYATK.[D]		0.00500664	0.000424116	2	7	10	A0A8C2MF26; A0A8C2MF05	A0A8C2MF26 [109-117]; A0A8C2MF05 [195-203]		0	1071.51	FALSE	100	Shared	High	High	5.934e-05	0.0001203	2.62	19.76	Not Used	Not Used	R.NVDFNYATK.D	[195-203]
	FALSE	High	[K].ISLAPTDVK.[E]		0.00701358	0.000424116	2	8	8	A0A8C2MF26; A0A8C2MF05	A0A8C2MF26 [416-424]; A0A8C2MF05 [496-504]		0	943.546	FALSE	100	Shared	High	High	5.934e-05	0.0002028	2.21	22.43	Not Used	Not Used	K.ISLAPTDVK.E	[496-504]
	FALSE	High	[K].TLSSPNNRPSGEASVPPTPAVGR.[M]		6.74267e-09	0.000424116	1	5	3	A0A8C2MF05	A0A8C2MF05 [419-441]		0	2291.17	FALSE	100		High	High	5.934e-05	9.733e-14	3.75	22.51	Used	Used	K.TLSSPNNRPSGEASVPPTPAVGR.M	[419-441]
	FALSE	High	[R].REDIVDTMVFKPSDVLLVHFR.[N]		6.61812e-17	0.000424116	2	7	12	A0A8C2MF26; A0A8C2MF05	A0A8C2MF26 [88-108]; A0A8C2MF05 [174-194]		1	2516.33	FALSE	100	Shared	High	High	5.934e-05	3.823e-26	8.98	77.7	Not Used	Not Used	R.REDIVDTMVFKPSDVLLVHFR.N	[174-194]
	FALSE	High	[R].REDIVDTMVFKPSDVLLVHFR.[N]	1xOxidation [M8]	0.00121495	0.000424116	2	7	4	A0A8C2MF26; A0A8C2MF05	A0A8C2MF26 [88-108]; A0A8C2MF05 [174-194]		1	2532.33	FALSE	100	Shared	High	High	5.934e-05	1.346e-05	4.28	71.07	Not Used	Not Used	R.REDIVDTMVFKPSDVLLVHFR.N	[174-194]
	FALSE	High	[R].TLEAQELAR.[I]		0.00428102	0.000424116	2	8	15	A0A8C2MF26; A0A8C2MF05	A0A8C2MF26 [434-442]; A0A8C2MF05 [514-522]		0	1030.55	FALSE	100	Shared	High	High	5.934e-05	9.437e-05	2.44	15.44	Not Used	Not Used	R.TLEAQELAR.I	[514-522]
	FALSE	High	[R].EIESSPQYR.[L]		0.00791028	0.000424116	2	8	7	A0A8C2MF26; A0A8C2MF05	A0A8C2MF26 [214-222]; A0A8C2MF05 [300-308]		0	1108.53	FALSE	100	Shared	High	High	5.934e-05	0.0002452	2.43	7.97	Not Used	Not Used	R.EIESSPQYR.L	[300-308]
	FALSE	High	[K].EFNPTKPLLSVNK.[S]		0.000538372	0.000424116	2	8	6	A0A8C2MF26; A0A8C2MF05	A0A8C2MF26 [582-594]; A0A8C2MF05 [662-674]		0	1486.83	FALSE	100	Shared	High	High	5.934e-05	3.805e-06	3.43	35.7	Not Used	Not Used	K.EFNPTKPLLSVNK.S	[662-674]
	FALSE	High	[R].EDIVDTMVFKPSDVLLVHFR.[N]		8.37045e-10	0.000424116	2	7	4	A0A8C2MF26; A0A8C2MF05	A0A8C2MF26 [89-108]; A0A8C2MF05 [175-194]		0	2360.23	FALSE	100	Shared	High	High	5.934e-05	3.831e-15	6.55	80.21	Not Used	Not Used	R.EDIVDTMVFKPSDVLLVHFR.N	[175-194]
	FALSE	High	[K].FNEENYGVK.[T]		0.00800601	0.000424116	2	8	7	A0A8C2MF26; A0A8C2MF05	A0A8C2MF26 [171-179]; A0A8C2MF05 [257-265]		0	1099.51	FALSE	100	Shared	High	High	5.934e-05	0.0002501	2.4	13.44	Not Used	Not Used	K.FNEENYGVK.T	[257-265]
	FALSE	High	[K].FELAVDAVHR.[K]		1.08839e-05	0.000424116	2	7	30	A0A8C2MF26; A0A8C2MF05	A0A8C2MF26 [68-77]; A0A8C2MF05 [154-163]		0	1156.61	FALSE	100	Shared	High	High	5.934e-05	9.054e-09	3.55	30.55	Not Used	Not Used	K.FELAVDAVHR.K	[154-163]
	FALSE	High	[K].DKFTDSAIAMNSK.[V]		2.65678e-05	0.000424116	2	7	7	A0A8C2MF26; A0A8C2MF05	A0A8C2MF26 [118-130]; A0A8C2MF05 [204-216]		1	1427.68	FALSE	100	Shared	High	High	5.934e-05	3.59e-08	3.59	20.83	Not Used	Not Used	K.DKFTDSAIAMNSK.V	[204-216]
	FALSE	High	[K].GPPQSPVFEGVYNNSR.[M]	1xPhospho [S5]	0.00531736	0.000424116	2	5	7	A0A8C2MF26; A0A8C2MF05	A0A8C2MF26 [19-34]; A0A8C2MF05 [105-120]	A0A8C2MF26 1xPhospho [S23]; A0A8C2MF05 1xPhospho [S109]	0	1827.81	FALSE	100	Shared	High	High	5.934e-05	0.0001324	2.8	49.74	Not Used	Not Used	K.GPPQSPVFEGVYNNSR.M	[105-120]
	FALSE	High	[R].EDIVDTMVFKPSDVLLVHFR.[N]	1xOxidation [M7]	0.039068	0.000741856	2	7	1	A0A8C2MF26; A0A8C2MF05	A0A8C2MF26 [89-108]; A0A8C2MF05 [175-194]		0	2376.23	FALSE	100	Shared	High	High	9.761e-05	0.002979	3.26	78.04	Not Used	Not Used	R.EDIVDTMVFKPSDVLLVHFR.N	[175-194]
	FALSE	High	[K].TTYDSSLSSYTVPLEK.[D]		0.0452879	0.000741856	2	8	4	A0A8C2MF26; A0A8C2MF05	A0A8C2MF26 [180-195]; A0A8C2MF05 [266-281]		0	1790.87	FALSE	100	Shared	High	High	9.761e-05	0.003737	1.94	53.2	Not Used	Not Used	K.TTYDSSLSSYTVPLEK.D	[266-281]
	FALSE	High	[R].FQLEELRK.[F]		0.0562907	0.00144679	2	8	6	A0A8C2MF26; A0A8C2MF05	A0A8C2MF26 [457-464]; A0A8C2MF05 [537-544]		1	1062.59	FALSE	100	Shared	High	High	0.0001873	0.005281	2.42	20.48	Not Used	Not Used	R.FQLEELRK.F	[537-544]
	FALSE	High	[R].FQLEELR.[K]		0.0533977	0.00144679	2	8	6	A0A8C2MF26; A0A8C2MF05	A0A8C2MF26 [457-463]; A0A8C2MF05 [537-543]		0	934.499	FALSE	100	Shared	High	High	0.0001873	0.004879	1.78	35.67	Not Used	Not Used	R.FQLEELR.K	[537-543]
	FALSE	High	[K].VPGLQNEQK.[R]		0.0632702	0.00178707	2	8	3	A0A8C2MF26; A0A8C2MF05	A0A8C2MF26 [447-455]; A0A8C2MF05 [527-535]		0	1012.54	FALSE	100	Shared	High	High	0.0002306	0.006363	2.1	7.71	Not Used	Not Used	K.VPGLQNEQK.R	[527-535]
	FALSE	High	[K].GPPQSPVFEGVYNNSR.[M]		0.0826011	0.0033419	2	5	1	A0A8C2MF26; A0A8C2MF05	A0A8C2MF26 [19-34]; A0A8C2MF05 [105-120]		0	1747.84	FALSE	100	Shared	High	High	0.0004298	0.00973	2.06	39.38	Not Used	Not Used	K.GPPQSPVFEGVYNNSR.M	[105-120]
FALSE	High	Master Protein	A0A8C2MF26	Ataxin 2-like OS=Cricetulus griseus OX=10029 PE=3 SV=1	FALSE	19	18	160	2	994	105.2	7.97	1	Phospho [S23]
	Checked	Confidence	Annotated Sequence	Modifications	Qvality PEP	Qvality q-value	# Protein Groups	# Proteins	# PSMs	Master Protein Accessions	Positions in Master Proteins	Modifications in Master Proteins	# Missed Cleavages	Theo. MH+ [Da]	Contaminant	Abundances (Scaled): F1: Sample	Quan Info	Found in Sample: [S1] F1: Sample	Confidence (by Search Engine): A10 Sequest HT	Percolator q-Value (by Search Engine): A10 Sequest HT	Percolator PEP (by Search Engine): A10 Sequest HT	XCorr (by Search Engine): A10 Sequest HT	Top Apex RT [min]	Quan Usage	Quan Ratio Usage	Sequence in Protein	Positions in Proteins
	FALSE	High	[K].NGTTYEGIFK.[T]		0.00189795	0.000424116	2	7	14	A0A8C2MF26; A0A8C2MF05	A0A8C2MF26 [53-62]; A0A8C2MF05 [139-148]		0	1129.55	FALSE	100	Shared	High	High	5.934e-05	2.678e-05	2.39	28.67	Not Used	Not Used	K.NGTTYEGIFK.T	[53-62]
	FALSE	High	[R].NVDFNYATK.[D]		0.00500664	0.000424116	2	7	10	A0A8C2MF26; A0A8C2MF05	A0A8C2MF26 [109-117]; A0A8C2MF05 [195-203]		0	1071.51	FALSE	100	Shared	High	High	5.934e-05	0.0001203	2.62	19.76	Not Used	Not Used	R.NVDFNYATK.D	[109-117]
	FALSE	High	[K].ISLAPTDVK.[E]		0.00701358	0.000424116	2	8	8	A0A8C2MF26; A0A8C2MF05	A0A8C2MF26 [416-424]; A0A8C2MF05 [496-504]		0	943.546	FALSE	100	Shared	High	High	5.934e-05	0.0002028	2.21	22.43	Not Used	Not Used	K.ISLAPTDVK.E	[416-424]
	FALSE	High	[R].REDIVDTMVFKPSDVLLVHFR.[N]		6.61812e-17	0.000424116	2	7	12	A0A8C2MF26; A0A8C2MF05	A0A8C2MF26 [88-108]; A0A8C2MF05 [174-194]		1	2516.33	FALSE	100	Shared	High	High	5.934e-05	3.823e-26	8.98	77.7	Not Used	Not Used	R.REDIVDTMVFKPSDVLLVHFR.N	[88-108]
	FALSE	High	[R].REDIVDTMVFKPSDVLLVHFR.[N]	1xOxidation [M8]	0.00121495	0.000424116	2	7	4	A0A8C2MF26; A0A8C2MF05	A0A8C2MF26 [88-108]; A0A8C2MF05 [174-194]		1	2532.33	FALSE	100	Shared	High	High	5.934e-05	1.346e-05	4.28	71.07	Not Used	Not Used	R.REDIVDTMVFKPSDVLLVHFR.N	[88-108]
	FALSE	High	[R].TLEAQELAR.[I]		0.00428102	0.000424116	2	8	15	A0A8C2MF26; A0A8C2MF05	A0A8C2MF26 [434-442]; A0A8C2MF05 [514-522]		0	1030.55	FALSE	100	Shared	High	High	5.934e-05	9.437e-05	2.44	15.44	Not Used	Not Used	R.TLEAQELAR.I	[434-442]
	FALSE	High	[R].EFSLAGGIWHGR.[A]		0.00149133	0.000424116	1	2	5	A0A8C2MF26	A0A8C2MF26 [967-978]		0	1329.67	FALSE	100		High	High	5.934e-05	1.845e-05	3.65	47.09	Used	Used	R.EFSLAGGIWHGR.A	[967-978]
	FALSE	High	[R].EIESSPQYR.[L]		0.00791028	0.000424116	2	8	7	A0A8C2MF26; A0A8C2MF05	A0A8C2MF26 [214-222]; A0A8C2MF05 [300-308]		0	1108.53	FALSE	100	Shared	High	High	5.934e-05	0.0002452	2.43	7.97	Not Used	Not Used	R.EIESSPQYR.L	[214-222]
	FALSE	High	[K].EFNPTKPLLSVNK.[S]		0.000538372	0.000424116	2	8	6	A0A8C2MF26; A0A8C2MF05	A0A8C2MF26 [582-594]; A0A8C2MF05 [662-674]		0	1486.83	FALSE	100	Shared	High	High	5.934e-05	3.805e-06	3.43	35.7	Not Used	Not Used	K.EFNPTKPLLSVNK.S	[582-594]
	FALSE	High	[R].EDIVDTMVFKPSDVLLVHFR.[N]		8.37045e-10	0.000424116	2	7	4	A0A8C2MF26; A0A8C2MF05	A0A8C2MF26 [89-108]; A0A8C2MF05 [175-194]		0	2360.23	FALSE	100	Shared	High	High	5.934e-05	3.831e-15	6.55	80.21	Not Used	Not Used	R.EDIVDTMVFKPSDVLLVHFR.N	[89-108]
	FALSE	High	[K].FNEENYGVK.[T]		0.00800601	0.000424116	2	8	7	A0A8C2MF26; A0A8C2MF05	A0A8C2MF26 [171-179]; A0A8C2MF05 [257-265]		0	1099.51	FALSE	100	Shared	High	High	5.934e-05	0.0002501	2.4	13.44	Not Used	Not Used	K.FNEENYGVK.T	[171-179]
	FALSE	High	[K].FELAVDAVHR.[K]		1.08839e-05	0.000424116	2	7	30	A0A8C2MF26; A0A8C2MF05	A0A8C2MF26 [68-77]; A0A8C2MF05 [154-163]		0	1156.61	FALSE	100	Shared	High	High	5.934e-05	9.054e-09	3.55	30.55	Not Used	Not Used	K.FELAVDAVHR.K	[68-77]
	FALSE	High	[R].AEGLQVGQDAR.[V]		0.00150942	0.000424116	1	2	3	A0A8C2MF26	A0A8C2MF26 [979-989]		0	1143.58	FALSE	100		High	High	5.934e-05	1.887e-05	3.34	10.27	Used	Used	R.AEGLQVGQDAR.V	[979-989]
	FALSE	High	[K].DKFTDSAIAMNSK.[V]		2.65678e-05	0.000424116	2	7	7	A0A8C2MF26; A0A8C2MF05	A0A8C2MF26 [118-130]; A0A8C2MF05 [204-216]		1	1427.68	FALSE	100	Shared	High	High	5.934e-05	3.59e-08	3.59	20.83	Not Used	Not Used	K.DKFTDSAIAMNSK.V	[118-130]
	FALSE	High	[K].GPPQSPVFEGVYNNSR.[M]	1xPhospho [S5]	0.00531736	0.000424116	2	5	7	A0A8C2MF26; A0A8C2MF05	A0A8C2MF26 [19-34]; A0A8C2MF05 [105-120]	A0A8C2MF26 1xPhospho [S23]; A0A8C2MF05 1xPhospho [S109]	0	1827.81	FALSE	100	Shared	High	High	5.934e-05	0.0001324	2.8	49.74	Not Used	Not Used	K.GPPQSPVFEGVYNNSR.M	[19-34]
	FALSE	High	[R].EDIVDTMVFKPSDVLLVHFR.[N]	1xOxidation [M7]	0.039068	0.000741856	2	7	1	A0A8C2MF26; A0A8C2MF05	A0A8C2MF26 [89-108]; A0A8C2MF05 [175-194]		0	2376.23	FALSE	100	Shared	High	High	9.761e-05	0.002979	3.26	78.04	Not Used	Not Used	R.EDIVDTMVFKPSDVLLVHFR.N	[89-108]
	FALSE	High	[K].TTYDSSLSSYTVPLEK.[D]		0.0452879	0.000741856	2	8	4	A0A8C2MF26; A0A8C2MF05	A0A8C2MF26 [180-195]; A0A8C2MF05 [266-281]		0	1790.87	FALSE	100	Shared	High	High	9.761e-05	0.003737	1.94	53.2	Not Used	Not Used	K.TTYDSSLSSYTVPLEK.D	[180-195]
	FALSE	High	[R].FQLEELRK.[F]		0.0562907	0.00144679	2	8	6	A0A8C2MF26; A0A8C2MF05	A0A8C2MF26 [457-464]; A0A8C2MF05 [537-544]		1	1062.59	FALSE	100	Shared	High	High	0.0001873	0.005281	2.42	20.48	Not Used	Not Used	R.FQLEELRK.F	[457-464]
	FALSE	High	[R].FQLEELR.[K]		0.0533977	0.00144679	2	8	6	A0A8C2MF26; A0A8C2MF05	A0A8C2MF26 [457-463]; A0A8C2MF05 [537-543]		0	934.499	FALSE	100	Shared	High	High	0.0001873	0.004879	1.78	35.67	Not Used	Not Used	R.FQLEELR.K	[457-463]
	FALSE	High	[K].VPGLQNEQK.[R]		0.0632702	0.00178707	2	8	3	A0A8C2MF26; A0A8C2MF05	A0A8C2MF26 [447-455]; A0A8C2MF05 [527-535]		0	1012.54	FALSE	100	Shared	High	High	0.0002306	0.006363	2.1	7.71	Not Used	Not Used	K.VPGLQNEQK.R	[447-455]
	FALSE	High	[K].GPPQSPVFEGVYNNSR.[M]		0.0826011	0.0033419	2	5	1	A0A8C2MF26; A0A8C2MF05	A0A8C2MF26 [19-34]; A0A8C2MF05 [105-120]		0	1747.84	FALSE	100	Shared	High	High	0.0004298	0.00973	2.06	39.38	Not Used	Not Used	K.GPPQSPVFEGVYNNSR.M	[19-34]
FALSE	High	Master Protein	P02533	KERATIN, TYPE I CYTOSKELETAL 14 (CYTOKERATIN 14) (K14) (CK 14) - Homo sapiens (Human).	TRUE	38	17	158	6	472	51.6	5.16	1
	Checked	Confidence	Annotated Sequence	Modifications	Qvality PEP	Qvality q-value	# Protein Groups	# Proteins	# PSMs	Master Protein Accessions	Positions in Master Proteins	Modifications in Master Proteins	# Missed Cleavages	Theo. MH+ [Da]	Contaminant	Abundances (Scaled): F1: Sample	Quan Info	Found in Sample: [S1] F1: Sample	Confidence (by Search Engine): A10 Sequest HT	Percolator q-Value (by Search Engine): A10 Sequest HT	Percolator PEP (by Search Engine): A10 Sequest HT	XCorr (by Search Engine): A10 Sequest HT	Top Apex RT [min]	Quan Usage	Quan Ratio Usage	Sequence in Protein	Positions in Proteins
	FALSE	High	[R].MSVEADINGLR.[R]		0.00326456	0.000424116	2	7	6	P02533; Q61781	P02533 [212-222]; Q61781 [218-228]		0	1204.6	TRUE	100	Shared	High	High	5.934e-05	6.219e-05	2.26	38.54	Not Used	Not Used	R.MSVEADINGLR.R	[212-222]
	FALSE	High	[R].MSVEADINGLR.[R]	1xOxidation [M1]	0.000727787	0.000424116	2	7	5	P02533; Q61781	P02533 [212-222]; Q61781 [218-228]		0	1220.59	TRUE	100	Shared	High	High	5.934e-05	6.081e-06	2.3	29.16	Not Used	Not Used	R.MSVEADINGLR.R	[212-222]
	FALSE	High	[R].LLEGEDAHLSSSQFSSGSQSSR.[D]		1.11038e-10	0.000424116	1	1	4	P02533	P02533 [418-439]		0	2309.06	TRUE	100		High	High	5.934e-05	1.684e-16	5.55	28.88	Used	Used	R.LLEGEDAHLSSSQFSSGSQSSR.D	[418-439]
	FALSE	High	[R].LEQEIATYR.[RSN]		0.00204031	0.000424116	5	21	12	P13646; P02533; Q04695; Q61781; P08779	P13646 [398-406]; P02533 [408-416]; Q04695 [377-385]; Q61781 [414-422]; P08779 [410-418]		0	1122.58	TRUE	100	Shared	High	High	5.934e-05	3.005e-05	2.84	17.22	Not Used	Not Used	R.LEQEIATYR.R	[408-416]
	FALSE	High	[K].ILTATVDNANVLLQIDNAR.[L]		7.13628e-06	0.000424116	1	1	5	P02533	P02533 [176-194]		0	2054.12	TRUE	100		High	High	5.934e-05	4.684e-09	4.39	77.01	Used	Used	K.ILTATVDNANVLLQIDNAR.L	[176-194]
	FALSE	High	[R].VLDELTLAR.[AT]		0.00133798	0.000424116	5	13	18	P02533; A0A061I1F3; Q04695; Q61781; P08779	P02533 [224-232]; A0A061I1F3 [109-117]; Q04695 [193-201]; Q61781 [230-238]; P08779 [226-234]		0	1029.59	TRUE	100	Shared	High	High	5.934e-05	1.563e-05	2.36	40.09	Not Used	Not Used	R.VLDELTLAR.A	[224-232]
	FALSE	High	[K].TRLEQEIATYR.[RSN]		0.000196686	0.000424116	5	18	6	P13646; P02533; Q04695; Q61781; P08779	P13646 [396-406]; P02533 [406-416]; Q04695 [375-385]; Q61781 [412-422]; P08779 [408-418]		1	1379.73	TRUE	100	Shared	High	High	5.934e-05	7.987e-07	2.42	22.88	Not Used	Not Used	K.TRLEQEIATYR.R	[406-416]
	FALSE	High	[K].YETELNLR.[M]		0.0247165	0.000424116	1	5	11	P02533	P02533 [204-211]		0	1037.53	TRUE	100		High	High	5.934e-05	0.001444	1.98	23.6	Used	Used	K.YETELNLR.M	[204-211]
	FALSE	High	[KR].VTMQNLNDR.[L]		0.0161642	0.000424116	4	13	6	P13645; P02533; Q61781; P08779	P13645 [148-156]; P02533 [117-125]; Q61781 [123-131]; P08779 [119-127]		0	1090.53	TRUE	100	Shared	High	High	5.934e-05	0.0007466	2.43	10.93	Not Used	Not Used	K.VTMQNLNDR.L	[117-125]
	FALSE	High	[K].VVSTHEQVLR.[T]		0.00127498	0.000424116	2	3	1	P02533; Q61781	P02533 [460-469]; Q61781 [472-481]		0	1167.65	TRUE		No Quan Values	High	High	5.934e-05	1.452e-05	2.06		Not Used	Not Used	K.VVSTHEQVLR.T	[460-469]
	FALSE	High	[R].ALEEANADLEVK.[I]		0.000159264	0.000424116	3	4	12	P13646; P02533; P08779	P13646 [124-135]; P02533 [135-146]; P08779 [137-148]		0	1301.66	TRUE	100	Shared	High	High	5.934e-05	5.794e-07	3.95	24.69	Not Used	Not Used	R.ALEEANADLEVK.I	[135-146]
	FALSE	High	[R].APSTYGGGLSVSSSR.[F]		0.00137063	0.000424116	1	1	2	P02533	P02533 [42-56]		0	1425.7	TRUE	100		High	High	5.934e-05	1.618e-05	3.36	18.01	Used	Used	R.APSTYGGGLSVSSSR.F	[42-56]
	FALSE	High	[R].ADLEMQIESLKEELAYLK.[K]	1xOxidation [M5]	4.88481e-05	0.000424116	2	2	2	P02533; Q61781	P02533 [233-250]; Q61781 [239-256]		1	2139.09	TRUE	100	Shared	High	High	5.934e-05	9.265e-08	3.74	81.23	Not Used	Not Used	R.ADLEMQIESLKEELAYLK.K	[233-250]
	FALSE	High	[R].ADLEMQIESLKEELAYLK.[K]		5.4121e-05	0.000424116	2	2	3	P02533; Q61781	P02533 [233-250]; Q61781 [239-256]		1	2123.09	TRUE	100	Shared	High	High	5.934e-05	1.083e-07	4.38	81.1	Not Used	Not Used	R.ADLEMQIESLKEELAYLK.K	[233-250]
	FALSE	High	[K].ASLENSLEETK.[G]		0.000247333	0.000424116	2	2	8	P02533; P08779	P02533 [353-363]; P08779 [355-365]		0	1220.6	TRUE	100	Shared	High	High	5.934e-05	1.137e-06	2.86	17.91	Not Used	Not Used	K.ASLENSLEETK.G	[353-363]
	FALSE	High	[K].DAEEWFFTK.[TV]		0.019696	0.000424116	1	5	6	P02533	P02533 [301-309]		0	1172.53	TRUE	100		High	High	5.934e-05	0.001014	2.52	65.31	Used	Used	K.DAEEWFFTK.T	[301-309]
	FALSE	High	[R].TKYETELNLR.[M]		0.0340876	0.000741856	1	5	3	P02533	P02533 [202-211]		1	1266.67	TRUE	100		High	High	9.761e-05	0.002393	2.11	16.26	Used	Used	R.TKYETELNLR.M	[202-211]
	FALSE	High	[RK].LAADDFR.[TLSV]		0.0879902	0.00428424	5	40	43	P13645; P02533; Q04695; Q61781; P08779	P13645 [229-235]; P02533 [195-201]; Q04695 [164-170]; Q61781 [201-207]; P08779 [197-203]		0	807.4	TRUE	100	Shared	High	High	0.0005507	0.01081	1.72	14.93	Not Used	Not Used	R.LAADDFR.T	[195-201]
	FALSE	High	[R].LASYLDK.[V]		0.104407	0.00674462	5	13	5	P13645; P02533; Q04695; P35527; P08779	P13645 [157-163]; P02533 [126-132]; Q04695 [95-101]; P35527 [164-170]; P08779 [128-134]		0	809.44	TRUE	100	Shared	High	High	0.0008591	0.01424	1.84	12.52	Not Used	Not Used	R.LASYLDK.V	[126-132]
FALSE	High	Master Protein	A0A8C2M9H4	Tripartite motif-containing 28 OS=Cricetulus griseus OX=10029 PE=4 SV=1	FALSE	30	16	147	16	720	78.2	5.77	1
	Checked	Confidence	Annotated Sequence	Modifications	Qvality PEP	Qvality q-value	# Protein Groups	# Proteins	# PSMs	Master Protein Accessions	Positions in Master Proteins	Modifications in Master Proteins	# Missed Cleavages	Theo. MH+ [Da]	Contaminant	Abundances (Scaled): F1: Sample	Quan Info	Found in Sample: [S1] F1: Sample	Confidence (by Search Engine): A10 Sequest HT	Percolator q-Value (by Search Engine): A10 Sequest HT	Percolator PEP (by Search Engine): A10 Sequest HT	XCorr (by Search Engine): A10 Sequest HT	Top Apex RT [min]	Quan Usage	Quan Ratio Usage	Sequence in Protein	Positions in Proteins
	FALSE	High	[K].MIVDPVEPHGEMK.[F]		0.0037272	0.000424116	1	3	9	A0A8C2M9H4	A0A8C2M9H4 [264-276]		0	1481.71	FALSE	100		High	High	5.934e-05	7.67e-05	1.78	24.47	Used	Used	K.MIVDPVEPHGEMK.F	[264-276]
	FALSE	High	[K].IVAERPGTNSTGPGPMAPPR.[A]		0.000309153	0.000424116	1	3	3	A0A8C2M9H4	A0A8C2M9H4 [294-313]		0	2005.03	FALSE	100		High	High	5.934e-05	1.608e-06	1.99	18.48	Used	Used	K.IVAERPGTNSTGPGPMAPPR.A	[294-313]
	FALSE	High	[K-].MAILQIMK.[E]		0.0231456	0.000424116	1	3	9	A0A8C2M9H4	A0A8C2M9H4 [183-190]		0	947.542	FALSE	100		High	High	5.934e-05	0.001304	2.1	50.22	Used	Used	K.MAILQIMK.E	[183-190]
	FALSE	High	[K].QGSGSSQPMEVQEGYGFGSDDPYSSAEPHVSGMK.[R]	1xGln->pyro-Glu [N-Term]	0.00211544	0.000424116	1	2	1	A0A8C2M9H4	A0A8C2M9H4 [321-354]		0	3515.46	FALSE	100		High	High	5.934e-05	3.161e-05	1.67	67.31	Used	Used	K.QGSGSSQPMEVQEGYGFGSDDPYSSAEPHVSGMK.R	[321-354]
	FALSE	High	[K].QGSGSSQPMEVQEGYGFGSDDPYSSAEPHVSGMK.[R]		1.11986e-07	0.000424116	1	2	1	A0A8C2M9H4	A0A8C2M9H4 [321-354]		0	3532.49	FALSE	100		High	High	5.934e-05	7.534e-12	3.53	54.13	Used	Used	K.QGSGSSQPMEVQEGYGFGSDDPYSSAEPHVSGMK.R	[321-354]
	FALSE	High	[R].LDLDLTADSQPPVFK.[V]		0.000129742	0.000424116	1	3	3	A0A8C2M9H4	A0A8C2M9H4 [378-392]		0	1658.86	FALSE	100		High	High	5.934e-05	4.196e-07	3.1	73.15	Used	Used	R.LDLDLTADSQPPVFK.V	[378-392]
	FALSE	High	[K].LSPPYSSPQEFAQDVGR.[M]		1.46132e-06	0.000424116	1	2	8	A0A8C2M9H4	A0A8C2M9H4 [636-652]		0	1877.9	FALSE	100		High	High	5.934e-05	4.026e-10	4.51	55.44	Used	Used	K.LSPPYSSPQEFAQDVGR.M	[636-652]
	FALSE	High	[K].LIYFQLHR.[A]		0.01264	0.000424116	1	3	2	A0A8C2M9H4	A0A8C2M9H4 [253-260]		0	1089.62	FALSE	100		High	High	5.934e-05	0.0005063	1.8	36.01	Used	Used	K.LIYFQLHR.A	[253-260]
	FALSE	High	[K].VFPGSTTEDYNLIVIER.[G]		4.79331e-06	0.000424116	1	3	31	A0A8C2M9H4	A0A8C2M9H4 [393-409]		0	1953	FALSE	100		High	High	5.934e-05	2.545e-09	3.33	74.77	Used	Used	K.VFPGSTTEDYNLIVIER.G	[393-409]
	FALSE	High	[R].SGEGEVSGLMR.[K]		0.000203932	0.000424116	1	3	10	A0A8C2M9H4	A0A8C2M9H4 [358-368]		0	1121.53	FALSE	100		High	High	5.934e-05	8.505e-07	3.52	19.66	Used	Used	R.SGEGEVSGLMR.K	[358-368]
	FALSE	High	[K].FQWDLNAWTK.[S]		0.00132993	0.000424116	1	3	22	A0A8C2M9H4	A0A8C2M9H4 [277-286]		0	1308.64	FALSE	100		High	High	5.934e-05	1.543e-05	2.79	75.44	Used	Used	K.FQWDLNAWTK.S	[277-286]
	FALSE	High	[R].FASWALESDNNTALLLSK.[K]		0.00228785	0.000424116	1	3	2	A0A8C2M9H4	A0A8C2M9H4 [234-251]		0	1980.01	FALSE	100		High	High	5.934e-05	3.574e-05	2.05	77.84	Used	Used	R.FASWALESDNNTALLLSK.K	[234-251]
	FALSE	High	[K].ADVQSIIGLQR.[F]		5.28312e-05	0.000424116	1	2	12	A0A8C2M9H4	A0A8C2M9H4 [665-675]		0	1199.67	FALSE	100		High	High	5.934e-05	1.044e-07	3.23	45.2	Used	Used	K.ADVQSIIGLQR.F	[665-675]
	FALSE	High	[K].DIVENYFMR.[D]		0.00534947	0.000424116	1	1	18	A0A8C2M9H4	A0A8C2M9H4 [14-22]		0	1186.56	FALSE	100		High	High	5.934e-05	0.0001339	1.99	61.64	Used	Used	K.DIVENYFMR.D	[14-22]
	FALSE	High	[K].DHQYQFLEDAVR.[N]		5.96026e-05	0.000424116	1	3	5	A0A8C2M9H4	A0A8C2M9H4 [125-136]		0	1520.71	FALSE	100		High	High	5.934e-05	1.265e-07	2.99	42.88	Used	Used	K.DHQYQFLEDAVR.N	[125-136]
	FALSE	High	[K].KLIYFQLHR.[A]		2.29883e-05	0.000424116	1	3	4	A0A8C2M9H4	A0A8C2M9H4 [252-260]		1	1217.72	FALSE	100		High	High	5.934e-05	2.877e-08	3.77	25.08	Used	Used	K.KLIYFQLHR.A	[252-260]
	FALSE	High	[R].MNDAFGDTK.[F]		0.110483	0.00725752	1	2	7	A0A8C2M9H4	A0A8C2M9H4 [681-689]		0	998.425	FALSE	100		High	High	0.0009253	0.01557	1.87	9.91	Used	Used	R.MNDAFGDTK.F	[681-689]
FALSE	High	Master Protein	G3IDS0	Pre-mRNA-processing factor 40-like A OS=Cricetulus griseus OX=10029 GN=I79_021853 PE=4 SV=1	FALSE	31	18	145	18	714	81.4	5.21	1
	Checked	Confidence	Annotated Sequence	Modifications	Qvality PEP	Qvality q-value	# Protein Groups	# Proteins	# PSMs	Master Protein Accessions	Positions in Master Proteins	Modifications in Master Proteins	# Missed Cleavages	Theo. MH+ [Da]	Contaminant	Abundances (Scaled): F1: Sample	Quan Info	Found in Sample: [S1] F1: Sample	Confidence (by Search Engine): A10 Sequest HT	Percolator q-Value (by Search Engine): A10 Sequest HT	Percolator PEP (by Search Engine): A10 Sequest HT	XCorr (by Search Engine): A10 Sequest HT	Top Apex RT [min]	Quan Usage	Quan Ratio Usage	Sequence in Protein	Positions in Proteins
	FALSE	High	[K].QETVTDFTPK.[K]		0.00137063	0.000424116	1	3	12	G3IDS0	G3IDS0 [249-258]		0	1165.57	FALSE	100		High	High	5.934e-05	1.618e-05	2.91	21.35	Used	Used	K.QETVTDFTPK.K	[249-258]
	FALSE	High	[R].TYYYNTETK.[Q]		0.0120473	0.000424116	1	3	5	G3IDS0	G3IDS0 [43-51]		0	1182.53	FALSE	100		High	High	5.934e-05	0.0004698	2.04	9.9	Used	Used	R.TYYYNTETK.Q	[43-51]
	FALSE	High	[K].SDSGKPYYYNSQTK.[E]		4.82625e-05	0.000424116	1	3	1	G3IDS0	G3IDS0 [79-92]		0	1637.74	FALSE	100		High	High	5.934e-05	9.095e-08	0.82	6.83	Used	Used	K.SDSGKPYYYNSQTK.E	[79-92]
	FALSE	High	[K].QSTWEKPDDLK.[T]		0.00122969	0.000424116	1	3	10	G3IDS0	G3IDS0 [52-62]		0	1346.66	FALSE	100		High	High	5.934e-05	1.371e-05	2.56	12.6	Used	Used	K.QSTWEKPDDLK.T	[52-62]
	FALSE	High	[K].RVPSNASWEQAMK.[M]		0.0200526	0.000424116	1	3	5	G3IDS0	G3IDS0 [291-303]		1	1503.74	FALSE	100		High	High	5.934e-05	0.001043	3.02	17.99	Used	Used	K.RVPSNASWEQAMK.M	[291-303]
	FALSE	High	[K].SNLHAMIK.[A]		0.0132617	0.000424116	1	3	3	G3IDS0	G3IDS0 [121-128]		0	913.492	FALSE	100		High	High	5.934e-05	0.0005487	2.88	6.84	Used	Used	K.SNLHAMIK.A	[121-128]
	FALSE	High	[R].STTLDAGNIK.[L]		0.00876172	0.000424116	1	3	16	G3IDS0	G3IDS0 [592-601]		0	1019.54	FALSE	100		High	High	5.934e-05	0.0002868	2.14	11	Used	Used	R.STTLDAGNIK.L	[592-601]
	FALSE	High	[K].ELEDLEGYQNTIVAGGLITK.[S]		7.01409e-05	0.000424116	1	3	4	G3IDS0	G3IDS0 [101-120]		0	2163.12	FALSE	100		High	High	5.934e-05	1.616e-07	3.48	78.28	Used	Used	K.ELEDLEGYQNTIVAGGLITK.S	[101-120]
	FALSE	High	[K].EPAFEDITLESER.[K]		0.000156409	0.000424116	1	3	10	G3IDS0	G3IDS0 [660-672]		0	1535.72	FALSE	100		High	High	5.934e-05	5.593e-07	2.65	51.89	Used	Used	K.EPAFEDITLESER.K	[660-672]
	FALSE	High	[R].FTNMLGQPGSTALDLFK.[F]		0.000219235	0.000424116	1	3	3	G3IDS0	G3IDS0 [529-545]		0	1839.93	FALSE	100		High	High	5.934e-05	9.441e-07	4.32	79.63	Used	Used	R.FTNMLGQPGSTALDLFK.F	[529-545]
	FALSE	High	[R].ESFQIFLDELHEHGQLHSMSSWMELYPTISSDIR.[F]		1.4438e-06	0.000424116	1	3	1	G3IDS0	G3IDS0 [495-528]		0	4062.9	FALSE	100		High	High	5.934e-05	3.975e-10	4.64	81.33	Used	Used	R.ESFQIFLDELHEHGQLHSMSSWMELYPTISSDIR.F	[495-528]
	FALSE	High	[R].DRLEIYEDVLFFLSK.[K]		0.000491818	0.000424116	1	3	4	G3IDS0	G3IDS0 [386-400]		1	1886.99	FALSE	100		High	High	5.934e-05	3.323e-06	4	84.79	Used	Used	R.DRLEIYEDVLFFLSK.K	[386-400]
	FALSE	High	[K].LAFNSLLEK.[A]		0.00865699	0.000424116	1	3	9	G3IDS0	G3IDS0 [602-610]		0	1034.59	FALSE	100		High	High	5.934e-05	0.0002814	2.48	48.32	Used	Used	K.LAFNSLLEK.A	[602-610]
	FALSE	High	[R].TLLEQLDDDQ.[-]		0.0518531	0.00144679	1	3	4	G3IDS0	G3IDS0 [705-714]		0	1189.56	FALSE	100		High	High	0.0001873	0.004638	1.94	56.78	Used	Used	R.TLLEQLDDDQ.-	[705-714]
	FALSE	High	[K].FYVEDLK.[A]		0.0621726	0.00178707	1	3	46	G3IDS0	G3IDS0 [546-552]		0	913.467	FALSE	100		High	High	0.0002306	0.006175	1.34	29.73	Used	Used	K.FYVEDLK.A	[546-552]
	FALSE	High	[K].MIINDPR.[Y]		0.0719054	0.00208235	1	3	2	G3IDS0	G3IDS0 [304-310]		0	858.45	FALSE	100		High	High	0.0002678	0.007831	1.34	14.62	Used	Used	K.MIINDPR.Y	[304-310]
	FALSE	High	[K].TYTWNTK.[E]		0.0744489	0.00239351	1	3	8	G3IDS0	G3IDS0 [270-276]		0	913.441	FALSE	100		High	High	0.0003079	0.008231	1.83	12.37	Used	Used	K.TYTWNTK.E	[270-276]
	FALSE	High	[K].QSTWEKPDDLK.[T]	1xGln->pyro-Glu [N-Term]	0.0937078	0.00555555	1	3	1	G3IDS0	G3IDS0 [52-62]		0	1329.63	FALSE	100		High	High	0.0007131	0.01198	1.8	26.5	Used	Used	K.QSTWEKPDDLK.T	[52-62]
	FALSE	High	[K].QSTWEKPDDLKTPAEQLLSK.[C]		0.118868	0.00827873	1	3	1	G3IDS0	G3IDS0 [52-71]		1	2314.19	FALSE	100		High	High	0.001069	0.0175	1.71	45.8	Used	Used	K.QSTWEKPDDLKTPAEQLLSK.C	[52-71]
FALSE	High	Master Protein	A0A8C2M6G7	ATP-dependent RNA helicase DDX1 OS=Cricetulus griseus OX=10029 GN=Ddx1 PE=3 SV=1	FALSE	30	18	143	18	740	82.4	7.23	1
	Checked	Confidence	Annotated Sequence	Modifications	Qvality PEP	Qvality q-value	# Protein Groups	# Proteins	# PSMs	Master Protein Accessions	Positions in Master Proteins	Modifications in Master Proteins	# Missed Cleavages	Theo. MH+ [Da]	Contaminant	Abundances (Scaled): F1: Sample	Quan Info	Found in Sample: [S1] F1: Sample	Confidence (by Search Engine): A10 Sequest HT	Percolator q-Value (by Search Engine): A10 Sequest HT	Percolator PEP (by Search Engine): A10 Sequest HT	XCorr (by Search Engine): A10 Sequest HT	Top Apex RT [min]	Quan Usage	Quan Ratio Usage	Sequence in Protein	Positions in Proteins
	FALSE	High	[K].VPVDEFDGK.[V]		0.0118322	0.000424116	1	3	11	A0A8C2M6G7	A0A8C2M6G7 [679-687]		0	1005.49	FALSE	100		High	High	5.934e-05	0.0004598	2.3	16.99	Used	Used	K.VPVDEFDGK.V	[679-687]
	FALSE	High	[K].TGAFSIPVIQIVYETLK.[D]		1.04169e-07	0.000424116	1	2	3	A0A8C2M6G7	A0A8C2M6G7 [53-69]		0	1879.06	FALSE	100		High	High	5.934e-05	6.758e-12	5.38	85.96	Used	Used	K.TGAFSIPVIQIVYETLK.D	[53-69]
	FALSE	High	[K].TGAFSIPVIQIVYETLKDQQEGK.[K]		0.00753865	0.000424116	1	2	1	A0A8C2M6G7	A0A8C2M6G7 [53-75]		1	2564.36	FALSE	100		High	High	5.934e-05	0.0002271	2.6	84.15	Used	Used	K.TGAFSIPVIQIVYETLKDQQEGK.K	[53-75]
	FALSE	High	[R].LDDLVSTGK.[L]		0.00589038	0.000424116	1	2	13	A0A8C2M6G7	A0A8C2M6G7 [350-358]		0	947.504	FALSE	100		High	High	5.934e-05	0.000155	2.31	15.2	Used	Used	R.LDDLVSTGK.L	[350-358]
	FALSE	High	[R].ELAEQTLNNVK.[Q]		0.0013061	0.000424116	1	3	5	A0A8C2M6G7	A0A8C2M6G7 [297-307]		0	1258.66	FALSE	100		High	High	5.934e-05	1.504e-05	3.31	20	Used	Used	R.ELAEQTLNNVK.Q	[297-307]
	FALSE	High	[K].EAQTSFLHLGYLPNQLFR.[T]		6.39176e-08	0.000424116	1	3	3	A0A8C2M6G7	A0A8C2M6G7 [721-738]		0	2134.11	FALSE	100		High	High	5.934e-05	3.165e-12	5.04	78.67	Used	Used	K.EAQTSFLHLGYLPNQLFR.T	[721-738]
	FALSE	High	[R].FLVLDEADGLLSQGYSDFINR.[M]		0.00210273	0.000424116	1	2	4	A0A8C2M6G7	A0A8C2M6G7 [366-386]		0	2372.18	FALSE	100		High	High	5.934e-05	3.149e-05	3.21	84.62	Used	Used	R.FLVLDEADGLLSQGYSDFINR.M	[366-386]
	FALSE	High	[K].FGFGFGGTGK.[K]		0.00312974	0.000424116	1	3	19	A0A8C2M6G7	A0A8C2M6G7 [163-172]		0	974.473	FALSE	100		High	High	5.934e-05	5.816e-05	2.79	40.6	Used	Used	K.FGFGFGGTGK.K	[163-172]
	FALSE	High	[K].FNFGEEEFK.[F]		0.0082504	0.000424116	1	3	3	A0A8C2M6G7	A0A8C2M6G7 [240-248]		0	1146.51	FALSE	100		High	High	5.934e-05	0.0002632	2.24	42.56	Used	Used	K.FNFGEEEFK.F	[240-248]
	FALSE	High	[K].FNFGEEEFKFPPK.[D]		0.014774	0.000424116	1	3	14	A0A8C2M6G7	A0A8C2M6G7 [240-252]		1	1615.78	FALSE	100		High	High	5.934e-05	0.0006489	1.96	61.84	Used	Used	K.FNFGEEEFKFPPK.D	[240-252]
	FALSE	High	[K].DLGLAFEIPAHIK.[N]		0.000113624	0.000424116	1	3	13	A0A8C2M6G7	A0A8C2M6G7 [211-223]		0	1423.79	FALSE	100		High	High	5.934e-05	3.419e-07	3.26	71.06	Used	Used	K.DLGLAFEIPAHIK.N	[211-223]
	FALSE	High	[K].DGFVGLSK.[A]		0.0219341	0.000424116	1	3	22	A0A8C2M6G7	A0A8C2M6G7 [253-260]		0	822.436	FALSE	100		High	High	5.934e-05	0.001202	2.08	23.9	Used	Used	K.DGFVGLSK.A	[253-260]
	FALSE	High	[K].GHVDILAPTVQELAALEK.[E]		5.99141e-06	0.000424116	1	3	12	A0A8C2M6G7	A0A8C2M6G7 [703-720]		0	1904.05	FALSE	100		High	High	5.934e-05	3.602e-09	5.42	75.91	Used	Used	K.GHVDILAPTVQELAALEK.E	[703-720]
	FALSE	High	[R].GIDIHGVPYVINVTLPDEK.[Q]		5.47328e-06	0.000424116	1	3	3	A0A8C2M6G7	A0A8C2M6G7 [578-596]		0	2079.11	FALSE	100		High	High	5.934e-05	3.129e-09	4.58	77.25	Used	Used	R.GIDIHGVPYVINVTLPDEK.Q	[578-596]
	FALSE	High	[K].GEDSVPDTVHHVVVPVNPK.[T]		0.000548198	0.000424116	1	3	4	A0A8C2M6G7	A0A8C2M6G7 [433-451]		0	2025.04	FALSE	100		High	High	5.934e-05	3.931e-06	3.94	28.13	Used	Used	K.GEDSVPDTVHHVVVPVNPK.T	[433-451]
	FALSE	High	[R].DQLSVLDNGVDIVVGTPGR.[L]		0.0351144	0.000741856	1	2	2	A0A8C2M6G7	A0A8C2M6G7 [331-349]		0	1954.02	FALSE	100		High	High	9.761e-05	0.002516	2.89	79.74	Used	Used	R.DQLSVLDNGVDIVVGTPGR.L	[331-349]
	FALSE	High	[K].LNLSQVR.[F]		0.110483	0.00725752	1	2	6	A0A8C2M6G7	A0A8C2M6G7 [359-365]		0	829.489	FALSE	100		High	High	0.0009253	0.01558	2.16	15.49	Used	Used	K.LNLSQVR.F	[359-365]
	FALSE	High	[K].FLPNAPK.[A]		0.142815	0.00916658	1	3	5	A0A8C2M6G7	A0A8C2M6G7 [282-288]		0	786.451	FALSE	100		High	High	0.001315	0.02373	1.39	12.72	Used	Used	K.FLPNAPK.A	[282-288]
FALSE	High	Master Protein	Q3UV17	Adult female vagina cDNA, RIKEN full-length enriched library, clone:9930024P18 product:similar to Keratin 2p - Mus musculus (Mouse)	TRUE	5	3	137	1	594	62.8	8.43	1
	Checked	Confidence	Annotated Sequence	Modifications	Qvality PEP	Qvality q-value	# Protein Groups	# Proteins	# PSMs	Master Protein Accessions	Positions in Master Proteins	Modifications in Master Proteins	# Missed Cleavages	Theo. MH+ [Da]	Contaminant	Abundances (Scaled): F1: Sample	Quan Info	Found in Sample: [S1] F1: Sample	Confidence (by Search Engine): A10 Sequest HT	Percolator q-Value (by Search Engine): A10 Sequest HT	Percolator PEP (by Search Engine): A10 Sequest HT	XCorr (by Search Engine): A10 Sequest HT	Top Apex RT [min]	Quan Usage	Quan Ratio Usage	Sequence in Protein	Positions in Proteins
	FALSE	High	[RK].EYQELMNVK.[L]		0.00575024	0.000424116	2	17	6	Q3UV17; P04259	Q3UV17 [451-459]; P04259 [447-455]		0	1153.56	TRUE	100	Shared	High	High	5.934e-05	0.0001491	1.7	26.52	Not Used	Not Used	K.EYQELMNVK.L	[451-459]
	FALSE	High	[K].AQYEDIAQK.[S]		0.0130251	0.000424116	1	1	19	Q3UV17	Q3UV17 [343-351]		0	1065.52	TRUE	100		High	High	5.934e-05	0.0005335	2.5	9.02	Used	Used	K.AQYEDIAQK.S	[343-351]
	FALSE	High	[K].LALDVEIATYR.[K]		0.000106332	0.000424116	4	25	110	P35908; Q3UV17; P04259; P13647	P35908 [471-481]; Q3UV17 [460-470]; P04259 [456-466]; P13647 [461-471]		0	1263.69	TRUE	100	Shared	High	High	5.934e-05	3.086e-07	3.12	60.75	Not Used	Not Used	K.LALDVEIATYR.K	[460-470]
	FALSE	High	[RK].EYQELMNVK.[L]	1xOxidation [M6]	0.0953263	0.0058659	2	17	2	Q3UV17; P04259	Q3UV17 [451-459]; P04259 [447-455]		0	1169.55	TRUE	100	Shared	High	High	0.0007523	0.01227	1.24	13.59	Not Used	Not Used	K.EYQELMNVK.L	[451-459]
FALSE	High	Master Protein	A0A8C2LAJ3	Cyclin-L1 OS=Cricetulus griseus OX=10029 GN=Ccnl1 PE=3 SV=1	FALSE	28	11	137	11	527	59.8	10.7	1	Phospho [T68; S70; S336; S339; S342; S343; S353]
	Checked	Confidence	Annotated Sequence	Modifications	Qvality PEP	Qvality q-value	# Protein Groups	# Proteins	# PSMs	Master Protein Accessions	Positions in Master Proteins	Modifications in Master Proteins	# Missed Cleavages	Theo. MH+ [Da]	Contaminant	Abundances (Scaled): F1: Sample	Quan Info	Found in Sample: [S1] F1: Sample	Confidence (by Search Engine): A10 Sequest HT	Percolator q-Value (by Search Engine): A10 Sequest HT	Percolator PEP (by Search Engine): A10 Sequest HT	XCorr (by Search Engine): A10 Sequest HT	Top Apex RT [min]	Quan Usage	Quan Ratio Usage	Sequence in Protein	Positions in Proteins
	FALSE	High	[R].LYSEVSLTIDHSLIPEER.[L]		9.91815e-09	0.000424116	1	1	21	A0A8C2LAJ3	A0A8C2LAJ3 [47-64]		0	2101.08	FALSE	100		High	High	5.934e-05	1.77e-13	4.44	68.06	Used	Used	R.LYSEVSLTIDHSLIPEER.L	[47-64]
	FALSE	High	[R].NQTLVQTAWNYMNDSLR.[T]		2.14953e-06	0.000424116	1	2	2	A0A8C2LAJ3	A0A8C2LAJ3 [218-234]		0	2053.98	FALSE	100		High	High	5.934e-05	7.334e-10	4.31	80.87	Used	Used	R.NQTLVQTAWNYMNDSLR.T	[218-234]
	FALSE	High	[R].LSPTPSMQDGLDLPSETDLR.[I]		6.55319e-07	0.000424116	1	1	12	A0A8C2LAJ3	A0A8C2LAJ3 [65-84]		0	2172.05	FALSE	100		High	High	5.934e-05	1.16e-10	4.24	68.95	Used	Used	R.LSPTPSMQDGLDLPSETDLR.I	[65-84]
	FALSE	High	[R].LSPTPSMQDGLDLPSETDLR.[I]	1xPhospho [S/T]	0.000816119	0.000424116	1	1	2	A0A8C2LAJ3	A0A8C2LAJ3 [65-84]	A0A8C2LAJ3 1xPhospho [T/S]	0	2252.02	FALSE	100		High	High	5.934e-05	7.249e-06	4.33	78.69	Used	Used	R.LSPTPSMQDGLDLPSETDLR.I	[65-84]
	FALSE	High	[R].LPQVAMATGQVLFHR.[F]		1.06712e-07	0.000424116	1	1	13	A0A8C2LAJ3	A0A8C2LAJ3 [100-114]		0	1667.91	FALSE	100		High	High	5.934e-05	6.972e-12	4.65	56.27	Used	Used	R.LPQVAMATGQVLFHR.F	[100-114]
	FALSE	High	[R].TPSPLILDQNYINTK.[N]		0.000230069	0.000424116	1	2	20	A0A8C2LAJ3	A0A8C2LAJ3 [165-179]		0	1716.92	FALSE	100		High	High	5.934e-05	1.02e-06	3.84	58.52	Used	Used	R.TPSPLILDQNYINTK.N	[165-179]
	FALSE	High	[R].DVINVFHHLR.[Q]		0.000585789	0.000424116	1	2	11	A0A8C2LAJ3	A0A8C2LAJ3 [149-158]		0	1249.68	FALSE	100		High	High	5.934e-05	4.353e-06	3.57	32.13	Used	Used	R.DVINVFHHLR.Q	[149-158]
	FALSE	High	[K].AEEKSPISINVK.[T]	1xPhospho [S5]	7.14212e-05	0.000424116	1	2	11	A0A8C2LAJ3	A0A8C2LAJ3 [349-360]	A0A8C2LAJ3 1xPhospho [S353]	1	1394.69	FALSE	100		High	High	5.934e-05	1.661e-07	3.13	18.92	Used	Used	K.AEEKSPISINVK.T	[349-360]
	FALSE	High	[R].KKPNYELLEK.[E]		0.00091517	0.000424116	1	2	11	A0A8C2LAJ3	A0A8C2LAJ3 [293-302]		1	1261.72	FALSE	100		High	High	5.934e-05	8.651e-06	3.26	7.21	Used	Used	R.KKPNYELLEK.E	[293-302]
	FALSE	High	[K].GLNPDGTPALSTLGGFSPASKPSSPR.[E]		8.14193e-07	0.000424116	1	2	9	A0A8C2LAJ3	A0A8C2LAJ3 [320-345]		0	2511.28	FALSE	100		High	High	5.934e-05	1.627e-10	4.21	55.29	Used	Used	K.GLNPDGTPALSTLGGFSPASKPSSPR.E	[320-345]
	FALSE	High	[K].GLNPDGTPALSTLGGFSPASKPSSPR.[E]	1xPhospho [S]	4.81834e-07	0.000424116	1	2	7	A0A8C2LAJ3	A0A8C2LAJ3 [320-345]	A0A8C2LAJ3 1xPhospho [S]	0	2591.25	FALSE	100		High	High	5.934e-05	7.2e-11	6.62	66.01	Used	Used	K.GLNPDGTPALSTLGGFSPASKPSSPR.E	[320-345]
	FALSE	High	[K].GLNPDGTPALSTLGGFSPASKPSSPR.[E]	2xPhospho [S20; S]	0.00105129	0.000424116	1	2	6	A0A8C2LAJ3	A0A8C2LAJ3 [320-345]	A0A8C2LAJ3 2xPhospho [S339; S]	0	2671.22	FALSE	100		High	High	5.934e-05	1.077e-05	4.97	75.33	Used	Used	K.GLNPDGTPALSTLGGFSPASKPSSPR.E	[320-345]
	FALSE	High	[K].KPNYELLEK.[E]		0.0311807	0.000741856	1	2	1	A0A8C2LAJ3	A0A8C2LAJ3 [294-302]		0	1133.62	FALSE	100		High	High	9.761e-05	0.002085	1.56	13.11	Used	Used	K.KPNYELLEK.E	[294-302]
	FALSE	High	[R].IRDVINVFHHLR.[Q]		0.026709	0.000741856	1	2	11	A0A8C2LAJ3	A0A8C2LAJ3 [147-158]		1	1518.87	FALSE	100		High	High	9.761e-05	0.001636	2.55	28.17	Used	Used	R.IRDVINVFHHLR.Q	[147-158]
FALSE	High	Master Protein	G3GR69	Splicing factor 45 OS=Cricetulus griseus OX=10029 GN=Rbm17 PE=4 SV=1	FALSE	45	13	134	13	405	45.3	5.82	1	Phospho [S155; S222; S227]
	Checked	Confidence	Annotated Sequence	Modifications	Qvality PEP	Qvality q-value	# Protein Groups	# Proteins	# PSMs	Master Protein Accessions	Positions in Master Proteins	Modifications in Master Proteins	# Missed Cleavages	Theo. MH+ [Da]	Contaminant	Abundances (Scaled): F1: Sample	Quan Info	Found in Sample: [S1] F1: Sample	Confidence (by Search Engine): A10 Sequest HT	Percolator q-Value (by Search Engine): A10 Sequest HT	Percolator PEP (by Search Engine): A10 Sequest HT	XCorr (by Search Engine): A10 Sequest HT	Top Apex RT [min]	Quan Usage	Quan Ratio Usage	Sequence in Protein	Positions in Proteins
	FALSE	High	[R].QIVDTPPHVAAGLKDPVPSGFSAGEVLIPLADEYDPMFPNDYEK.[V]		6.16465e-08	0.000424116	1	1	1	G3GR69	G3GR69 [67-110]		1	4739.32	FALSE	100		High	High	5.934e-05	3.001e-12	6.22	81.32	Used	Used	R.QIVDTPPHVAAGLKDPVPSGFSAGEVLIPLADEYDPMFPNDYEK.V	[67-110]
	FALSE	High	[K].IIVGDATEK.[G]		0.00531736	0.000424116	1	2	4	G3GR69	G3GR69 [277-285]		0	945.525	FALSE	100		High	High	5.934e-05	0.0001326	2.41	9.89	Used	Used	K.IIVGDATEK.G	[277-285]
	FALSE	High	[K].LLQSQLQVK.[K]		0.00289396	0.000424116	1	5	13	G3GR69	G3GR69 [25-33]		0	1056.64	FALSE	100		High	High	5.934e-05	5.173e-05	1.76	20.17	Used	Used	K.LLQSQLQVK.K	[25-33]
	FALSE	High	[K].SDSNPLTEILK.[C]		0.000723413	0.000424116	1	2	8	G3GR69	G3GR69 [295-305]		0	1216.64	FALSE	100		High	High	5.934e-05	6.037e-06	2.15	59.35	Used	Used	K.SDSNPLTEILK.C	[295-305]
	FALSE	High	[K].QSTVLAPVIDLK.[R]	1xGln->pyro-Glu [N-Term]	0.00170281	0.000424116	1	2	2	G3GR69	G3GR69 [47-58]		0	1266.73	FALSE	100		High	High	5.934e-05	2.266e-05	2.98	80.18	Used	Used	K.QSTVLAPVIDLK.R	[47-58]
	FALSE	High	[K].QSTVLAPVIDLK.[R]		0.000115002	0.000424116	1	2	16	G3GR69	G3GR69 [47-58]		0	1283.76	FALSE	100		High	High	5.934e-05	3.494e-07	3.5	56.45	Used	Used	K.QSTVLAPVIDLK.R	[47-58]
	FALSE	High	[R].SMGGAAIAPPTSLVEK.[D]		7.85908e-06	0.000424116	1	2	3	G3GR69	G3GR69 [169-184]		0	1528.8	FALSE	100		High	High	5.934e-05	5.48e-09	4.08	44.9	Used	Used	R.SMGGAAIAPPTSLVEK.D	[169-184]
	FALSE	High	[R].SMGGAAIAPPTSLVEK.[D]	1xOxidation [M2]	0.000292823	0.000424116	1	2	15	G3GR69	G3GR69 [169-184]		0	1544.8	FALSE	100		High	High	5.934e-05	1.481e-06	3.55	38.07	Used	Used	R.SMGGAAIAPPTSLVEK.D	[169-184]
	FALSE	High	[R].SPTGPSNSFLANMGGTVAHK.[I]	1xPhospho [S]	2.51644e-05	0.000424116	1	2	7	G3GR69	G3GR69 [222-241]	G3GR69 1xPhospho [S]	0	2052.92	FALSE	100		High	High	5.934e-05	3.308e-08	5.26	52.01	Used	Used	R.SPTGPSNSFLANMGGTVAHK.I	[222-241]
	FALSE	High	[R].SPTGPSNSFLANMGGTVAHK.[I]		9.20055e-05	0.000424116	1	2	4	G3GR69	G3GR69 [222-241]		0	1972.95	FALSE	100		High	High	5.934e-05	2.464e-07	3.66	38.68	Used	Used	R.SPTGPSNSFLANMGGTVAHK.I	[222-241]
	FALSE	High	[K].AAIPPPVYEEPDRPR.[S]		0.00021401	0.000424116	1	2	7	G3GR69	G3GR69 [207-221]		0	1706.89	FALSE	100		High	High	5.934e-05	9.162e-07	2.9	25.84	Used	Used	K.AAIPPPVYEEPDRPR.S	[207-221]
	FALSE	High	[R].DFPYEEDSRPR.[S]		0.00287657	0.000424116	1	2	16	G3GR69	G3GR69 [191-201]		0	1410.63	FALSE	100		High	High	5.934e-05	5.114e-05	2.12	18.69	Used	Used	R.DFPYEEDSRPR.S	[191-201]
	FALSE	High	[K].HEQGLSTALSVEK.[T]		0.000324431	0.000424116	1	2	12	G3GR69	G3GR69 [257-269]		0	1398.72	FALSE	100		High	High	5.934e-05	1.741e-06	4.09	16.58	Used	Used	K.HEQGLSTALSVEK.T	[257-269]
	FALSE	High	[K].KSDSNPLTEILK.[C]		4.65476e-05	0.000424116	1	2	16	G3GR69	G3GR69 [294-305]		1	1344.74	FALSE	100		High	High	5.934e-05	8.569e-08	2.4	39.71	Used	Used	K.KSDSNPLTEILK.C	[294-305]
	FALSE	High	[RK].IFLEFER.[VK]		0.102645	0.00674462	1	7	18	G3GR69	G3GR69 [359-365]		0	953.509	FALSE	100		High	High	0.0008591	0.0138	1.93	47.83	Used	Used	R.IFLEFER.V	[359-365]
	FALSE	High	[R].RPDPDSDEDEDYER.[E]	1xPhospho [S6]	0.109242	0.00725752	1	2	1	G3GR69	G3GR69 [150-163]	G3GR69 1xPhospho [S155]	0	1817.65	FALSE	100		High	High	0.0009253	0.01524	1.33	8.7	Used	Used	R.RPDPDSDEDEDYER.E	[150-163]
FALSE	High	Master Protein	G3HFM4	Filamin-B OS=Cricetulus griseus OX=10029 GN=Flnb PE=3 SV=1	FALSE	16	29	134	24	2602	277.7	5.73	1	Acetyl [K2562]
	Checked	Confidence	Annotated Sequence	Modifications	Qvality PEP	Qvality q-value	# Protein Groups	# Proteins	# PSMs	Master Protein Accessions	Positions in Master Proteins	Modifications in Master Proteins	# Missed Cleavages	Theo. MH+ [Da]	Contaminant	Abundances (Scaled): F1: Sample	Quan Info	Found in Sample: [S1] F1: Sample	Confidence (by Search Engine): A10 Sequest HT	Percolator q-Value (by Search Engine): A10 Sequest HT	Percolator PEP (by Search Engine): A10 Sequest HT	XCorr (by Search Engine): A10 Sequest HT	Top Apex RT [min]	Quan Usage	Quan Ratio Usage	Sequence in Protein	Positions in Proteins
	FALSE	High	[K].NGNHVANSPVSIMVVQSEIGDAR.[R]		0.00830017	0.000424116	1	2	3	G3HFM4	G3HFM4 [1981-2003]		0	2394.18	FALSE	100		High	High	5.934e-05	0.0002633	2.07	54.3	Used	Used	K.NGNHVANSPVSIMVVQSEIGDAR.R	[1981-2003]
	FALSE	High	[R].LVSPGSANETSSILVESVTR.[S]		0.0016032	0.000424116	1	2	5	G3HFM4	G3HFM4 [2476-2495]		0	2046.07	FALSE	100		High	High	5.934e-05	2.063e-05	2.31	61.24	Used	Used	R.LVSPGSANETSSILVESVTR.S	[2476-2495]
	FALSE	High	[K].NTVELLVEDR.[G]		0.0144238	0.000424116	1	2	5	G3HFM4	G3HFM4 [400-409]		0	1187.63	FALSE	100		High	High	5.934e-05	0.0006223	1.8	38.2	Used	Used	K.NTVELLVEDR.G	[400-409]
	FALSE	High	[R].LIALLEVLSQK.[KR]		0.0257704	0.000424116	3	11	1	G3GZ94; A0A8C2M135; G3HFM4	G3GZ94 [50-60]; A0A8C2M135 [77-87]; G3HFM4 [50-60]		0	1226.77	FALSE	100	Shared	High	High	5.934e-05	0.001543	2.9	80.22	Not Used	Not Used	R.LIALLEVLSQK.R	[50-60]
	FALSE	High	[K].LDVTILSPSR.[K]		0.00183054	0.000424116	1	2	10	G3HFM4	G3HFM4 [977-986]		0	1100.63	FALSE	100		High	High	5.934e-05	2.531e-05	2.77	45.96	Used	Used	K.LDVTILSPSR.K	[977-986]
	FALSE	High	[K].LENVSVALEFLDHESIK.[L]		0.015687	0.000424116	1	2	1	G3HFM4	G3HFM4 [77-93]		0	1943.01	FALSE		No Quan Values	High	High	5.934e-05	0.0007111	3.23		Not Used	Not Used	K.LENVSVALEFLDHESIK.L	[77-93]
	FALSE	High	[R].VLSEDEEDVDFDIIHNANDTFTVK.[Y]		2.69862e-08	0.000424116	1	2	2	G3HFM4	G3HFM4 [787-810]		0	2765.28	FALSE	100		High	High	5.934e-05	8.347e-13	5.01	76.68	Used	Used	R.VLSEDEEDVDFDIIHNANDTFTVK.Y	[787-810]
	FALSE	High	[K].VIVLFAGQHISK.[S]		0.00744849	0.000424116	1	2	6	G3HFM4	G3HFM4 [329-340]		0	1311.78	FALSE	100		High	High	5.934e-05	0.0002243	2.3	35.09	Used	Used	K.VIVLFAGQHISK.S	[329-340]
	FALSE	High	[K].VAGPGLGSGVR.[A]		0.00640824	0.000424116	1	2	10	G3HFM4	G3HFM4 [1426-1436]		0	969.548	FALSE	100		High	High	5.934e-05	0.0001765	2.06	11.92	Used	Used	K.VAGPGLGSGVR.A	[1426-1436]
	FALSE	High	[R].YTIQVLFASQEIPASPFR.[V]		0.0037272	0.000424116	1	2	1	G3HFM4	G3HFM4 [819-836]		0	2067.09	FALSE	100		High	High	5.934e-05	7.651e-05	2.51	81.18	Used	Used	R.YTIQVLFASQEIPASPFR.V	[819-836]
	FALSE	High	[K].VSFAGDAIPK.[S]		0.00232959	0.000424116	1	2	5	G3HFM4	G3HFM4 [430-439]		0	1004.54	FALSE	100		High	High	5.934e-05	3.67e-05	2.54	28.49	Used	Used	K.VSFAGDAIPK.S	[430-439]
	FALSE	High	[K].VNQPASFAIR.[L]		0.0113451	0.000424116	1	2	8	G3HFM4	G3HFM4 [2302-2311]		0	1102.6	FALSE	100		High	High	5.934e-05	0.0004299	1.84	23.44	Used	Used	K.VNQPASFAIR.L	[2302-2311]
	FALSE	High	[R].EATTDFTVDSR.[S]		0.000977919	0.000424116	1	2	8	G3HFM4	G3HFM4 [1246-1256]		0	1241.56	FALSE	100		High	High	5.934e-05	9.606e-06	2.81	18.05	Used	Used	R.EATTDFTVDSR.S	[1246-1256]
	FALSE	High	[K].FNDEHIPDSPYLVPVIAPSDDAR.[C]		3.6763e-06	0.000424116	1	2	7	G3HFM4	G3HFM4 [2266-2288]		0	2567.24	FALSE	100		High	High	5.934e-05	1.69e-09	4.31	73.41	Used	Used	K.FNDEHIPDSPYLVPVIAPSDDAR.C	[2266-2288]
	FALSE	High	[K].AGLAPLEVR.[V]		0.0174736	0.000424116	1	2	9	G3HFM4	G3HFM4 [1450-1458]		0	925.547	FALSE	100		High	High	5.934e-05	0.0008396	1.71	28.8	Used	Used	K.AGLAPLEVR.V	[1450-1458]
	FALSE	High	[K].AFGPGIEGK.[D]		0.01264	0.000424116	1	2	5	G3HFM4	G3HFM4 [1233-1241]		0	875.462	FALSE	100		High	High	5.934e-05	0.0005092	1.54	15.5	Used	Used	K.AFGPGIEGK.D	[1233-1241]
	FALSE	High	[R].DAGYGGISLAVEGPSK.[V]		0.00168241	0.000424116	1	2	1	G3HFM4	G3HFM4 [2029-2044]		0	1520.76	FALSE	100		High	High	5.934e-05	2.232e-05	1.86	52.1	Used	Used	R.DAGYGGISLAVEGPSK.V	[2029-2044]
	FALSE	High	[R].GAGIGGLGITVEGPSESK.[I]		0.000154534	0.000424116	1	2	2	G3HFM4	G3HFM4 [1355-1372]		0	1628.85	FALSE		No Quan Values	High	High	5.934e-05	5.486e-07	2.54		Not Used	Not Used	R.GAGIGGLGITVEGPSESK.I	[1355-1372]
	FALSE	High	[R].GLVEPVNVMDNGDGTHTVTYTPSQEGPYIVSVK.[Y]		0.020294	0.000424116	1	2	1	G3HFM4	G3HFM4 [1464-1496]		0	3503.7	FALSE	100		High	High	5.934e-05	0.001067	1.65	73.89	Used	Used	R.GLVEPVNVMDNGDGTHTVTYTPSQEGPYIVSVK.Y	[1464-1496]
	FALSE	High	[K].IPEINSSDMSAHVTSPSGHVTEAEIVPVGK.[N]		0.0412048	0.000741856	1	2	1	G3HFM4	G3HFM4 [2121-2150]		0	3088.53	FALSE	100		High	High	9.761e-05	0.003217	3.17	51.48	Used	Used	K.IPEINSSDMSAHVTSPSGHVTEAEIVPVGK.N	[2121-2150]
	FALSE	High	[K].SNVFTVVTR.[G]		0.0486057	0.000741856	1	2	10	G3HFM4	G3HFM4 [1346-1354]		0	1022.56	FALSE	100		High	High	9.761e-05	0.004184	2.21	30.08	Used	Used	K.SNVFTVVTR.G	[1346-1354]
	FALSE	High	[R].LLGWIQNK.[LVI]		0.0270293	0.000741856	3	12	12	G3GZ94; A0A8C2M135; G3HFM4	G3GZ94 [145-152]; A0A8C2M135 [172-179]; G3HFM4 [145-152]		0	971.567	FALSE	100	Shared	High	High	9.761e-05	0.001657	2.27	39.23	Not Used	Not Used	R.LLGWIQNK.I	[145-152]
	FALSE	High	[K].DLAEDAPWK.[K]		0.0315538	0.000741856	3	11	8	G3GZ94; A0A8C2M135; G3HFM4	G3GZ94 [7-15]; A0A8C2M135 [34-42]; G3HFM4 [7-15]		0	1044.5	FALSE	100	Shared	High	High	9.761e-05	0.002116	1.77	38.98	Not Used	Not Used	K.DLAEDAPWK.K	[7-15]
	FALSE	High	[K].IQQNTFTR.[W]		0.0300875	0.000741856	3	11	2	G3GZ94; A0A8C2M135; G3HFM4	G3GZ94 [17-24]; A0A8C2M135 [44-51]; G3HFM4 [17-24]		0	1007.53	FALSE	100	Shared	High	High	9.761e-05	0.001968	1.95	7.83	Not Used	Not Used	K.IQQNTFTR.W	[17-24]
	FALSE	High	[R].EVGEHLVSIK.[K]		0.028518	0.000741856	1	2	3	G3HFM4	G3HFM4 [1970-1979]		0	1110.62	FALSE	100		High	High	9.761e-05	0.001816	2.09	16.02	Used	Used	R.EVGEHLVSIK.K	[1970-1979]
	FALSE	High	[K].ATPEIVDNK.[D]		0.0607376	0.00178707	1	2	3	G3HFM4	G3HFM4 [1772-1780]		0	986.515	FALSE	100		High	High	0.0002306	0.005964	1.75	8.97	Used	Used	K.ATPEIVDNK.D	[1772-1780]
	FALSE	High	[R].EAGAGGLSIAVEGPSK.[A]		0.0807197	0.0033419	2	7	1	G3GZ94; G3HFM4	G3GZ94 [2280-2295]; G3HFM4 [2220-2235]		0	1442.75	FALSE	100	Shared	High	High	0.0004298	0.0094	0.91	34.04	Not Used	Not Used	R.EAGAGGLSIAVEGPSK.A	[2220-2235]
	FALSE	High	[K].AGSNMLLIGVHGPTTPCEEVSMK.[H]	1xAcetyl [K23]; 1xOxidation [M22]	0.115576	0.00780836	1	2	1	G3HFM4	G3HFM4 [2540-2562]	G3HFM4 1xAcetyl [K2562]	0	2429.15	FALSE		Not Reliable	High	High	0.0009971	0.01682	1.93		Not Used	Not Used	K.AGSNMLLIGVHGPTTPCEEVSMK.H	[2540-2562]
	FALSE	High	[R].GDYVLAVK.[W]		0.145193	0.00916658	1	2	3	G3HFM4	G3HFM4 [2579-2586]		0	864.483	FALSE	100		High	High	0.001315	0.02432	1.41	21.93	Used	Used	R.GDYVLAVK.W	[2579-2586]
FALSE	High	Master Protein	A0A061IH34	Cleavage and polyadenylation specificity factor subunit 6 OS=Cricetulus griseus OX=10029 GN=Cpsf6 PE=3 SV=1	FALSE	23	8	133	8	552	59.3	7.37	1
	Checked	Confidence	Annotated Sequence	Modifications	Qvality PEP	Qvality q-value	# Protein Groups	# Proteins	# PSMs	Master Protein Accessions	Positions in Master Proteins	Modifications in Master Proteins	# Missed Cleavages	Theo. MH+ [Da]	Contaminant	Abundances (Scaled): F1: Sample	Quan Info	Found in Sample: [S1] F1: Sample	Confidence (by Search Engine): A10 Sequest HT	Percolator q-Value (by Search Engine): A10 Sequest HT	Percolator PEP (by Search Engine): A10 Sequest HT	XCorr (by Search Engine): A10 Sequest HT	Top Apex RT [min]	Quan Usage	Quan Ratio Usage	Sequence in Protein	Positions in Proteins
	FALSE	High	[K].QFLSQFEMQSR.[K]	1xGln->pyro-Glu [N-Term]	0.00291145	0.000424116	1	6	3	A0A061IH34	A0A061IH34 [162-172]		0	1383.64	FALSE	100		High	High	5.934e-05	5.19e-05	2.8	79.37	Used	Used	K.QFLSQFEMQSR.K	[162-172]
	FALSE	High	[K].QFLSQFEMQSR.[K]	1xGln->pyro-Glu [N-Term]; 1xOxidation [M8]	0.0215443	0.000424116	1	6	6	A0A061IH34	A0A061IH34 [162-172]		0	1399.63	FALSE	100		High	High	5.934e-05	0.001171	1.96	76.41	Used	Used	K.QFLSQFEMQSR.K	[162-172]
	FALSE	High	[K].QFLSQFEMQSR.[K]		0.000723413	0.000424116	1	6	2	A0A061IH34	A0A061IH34 [162-172]		0	1400.66	FALSE	100		High	High	5.934e-05	5.998e-06	3.31	48.04	Used	Used	K.QFLSQFEMQSR.K	[162-172]
	FALSE	High	[R].TPLSEAEFEEIMNR.[N]		4.69964e-08	0.000424116	1	6	60	A0A061IH34	A0A061IH34 [407-420]		0	1665.78	FALSE	100		High	High	5.934e-05	1.974e-12	4.55	68.97	Used	Used	R.TPLSEAEFEEIMNR.N	[407-420]
	FALSE	High	[R].AISSSAISR.[A]		0.00614387	0.000424116	1	6	8	A0A061IH34	A0A061IH34 [423-431]		0	891.489	FALSE	100		High	High	5.934e-05	0.0001655	2	7.34	Used	Used	R.AISSSAISR.A	[423-431]
	FALSE	High	[K].GAAPNVVYTYTGK.[R]		0.000225945	0.000424116	1	6	8	A0A061IH34	A0A061IH34 [67-79]		0	1340.68	FALSE	100		High	High	5.934e-05	9.926e-07	3.04	28.11	Used	Used	K.GAAPNVVYTYTGK.R	[67-79]
	FALSE	High	[R].IALYIGNLTWWTTDEDLTEAVHSLGVNDILEIK.[F]		5.06616e-12	0.000424116	1	6	9	A0A061IH34	A0A061IH34 [81-113]		0	3742.92	FALSE	100		High	High	5.934e-05	1.402e-18	5.88	87.16	Used	Used	R.IALYIGNLTWWTTDEDLTEAVHSLGVNDILEIK.F	[81-113]
	FALSE	High	[K].GFALVGVGSEASSK.[K]		1.20587e-05	0.000424116	1	6	29	A0A061IH34	A0A061IH34 [125-138]		0	1308.68	FALSE	100		High	High	5.934e-05	1.062e-08	3	37.68	Used	Used	K.GFALVGVGSEASSK.K	[125-138]
	FALSE	High	[R].AVSDASAGDYGSAIETLVTAISLIK.[Q]		0.0326994	0.000741856	1	5	1	A0A061IH34	A0A061IH34 [432-456]		0	2452.28	FALSE	100		High	High	9.761e-05	0.002241	1.76	87.23	Used	Used	R.AVSDASAGDYGSAIETLVTAISLIK.Q	[432-456]
	FALSE	High	[K].LMDLLPK.[R]		0.0830779	0.0033419	1	6	4	A0A061IH34	A0A061IH34 [140-146]		0	829.485	FALSE	100		High	High	0.0004298	0.009851	1.42	42.84	Used	Used	K.LMDLLPK.R	[140-146]
	FALSE	High	[K].QFLSQFEMQSR.[K]	1xOxidation [M8]	0.103817	0.00674462	1	6	3	A0A061IH34	A0A061IH34 [162-172]		0	1416.66	FALSE	100		High	High	0.0008591	0.01407	1.29	38.27	Used	Used	K.QFLSQFEMQSR.K	[162-172]
FALSE	High	Master Protein	A0A8C2QNF9	Bromodomain containing 4 OS=Cricetulus griseus OX=10029 PE=4 SV=1	FALSE	15	17	131	14	1372	153	9.19	1
	Checked	Confidence	Annotated Sequence	Modifications	Qvality PEP	Qvality q-value	# Protein Groups	# Proteins	# PSMs	Master Protein Accessions	Positions in Master Proteins	Modifications in Master Proteins	# Missed Cleavages	Theo. MH+ [Da]	Contaminant	Abundances (Scaled): F1: Sample	Quan Info	Found in Sample: [S1] F1: Sample	Confidence (by Search Engine): A10 Sequest HT	Percolator q-Value (by Search Engine): A10 Sequest HT	Percolator PEP (by Search Engine): A10 Sequest HT	XCorr (by Search Engine): A10 Sequest HT	Top Apex RT [min]	Quan Usage	Quan Ratio Usage	Sequence in Protein	Positions in Proteins
	FALSE	High	[R].QLSLDINK.[L]		0.0182216	0.000424116	2	10	5	G3HQS5; A0A8C2QNF9	G3HQS5 [600-607]; A0A8C2QNF9 [618-625]		0	930.525	FALSE	100	Shared	High	High	5.934e-05	0.0008966	2.46	25.02	Not Used	Not Used	R.QLSLDINK.L	[618-625]
	FALSE	High	[KR].NSNPDEIEIDFETLKPSTLR.[E]		2.48016e-08	0.000424116	1	6	26	A0A8C2QNF9	A0A8C2QNF9 [647-666]		0	2318.15	FALSE	100		High	High	5.934e-05	7.292e-13	5.4	71.11	Used	Used	K.NSNPDEIEIDFETLKPSTLR.E	[647-666]
	FALSE	High	[K].INELPTEETEIMIVQTK.[G]		0.00190943	0.000424116	1	4	2	A0A8C2QNF9	A0A8C2QNF9 [161-177]		0	1988.03	FALSE	100		High	High	5.934e-05	2.708e-05	2.57	66.99	Used	Used	K.INELPTEETEIMIVQTK.G	[161-177]
	FALSE	High	[K].LNLPDYYK.[I]		0.0244232	0.000424116	1	4	14	A0A8C2QNF9	A0A8C2QNF9 [92-99]		0	1025.53	FALSE	100		High	High	5.934e-05	0.001423	2.32	37.64	Used	Used	K.LNLPDYYK.I	[92-99]
	FALSE	High	[K].YNPPDHEVVAMAR.[K]		0.0025965	0.000424116	2	6	6	A0A8C2QNF9; G3ID92	A0A8C2QNF9 [433-445]; G3ID92 [390-402]		0	1498.71	FALSE	100	Shared	High	High	5.934e-05	4.381e-05	1.72	19.82	Not Used	Not Used	K.YNPPDHEVVAMAR.K	[433-445]
	FALSE	High	[K].VQPPTPLLPSVK.[V]		0.00554624	0.000424116	1	1	4	A0A8C2QNF9	A0A8C2QNF9 [946-957]		0	1275.77	FALSE	100		High	High	5.934e-05	0.000142	2.15	45.41	Used	Used	K.VQPPTPLLPSVK.V	[946-957]
	FALSE	High	[K].SDPYSAGHLR.[E]		0.00157447	0.000424116	1	1	5	A0A8C2QNF9	A0A8C2QNF9 [1061-1070]		0	1102.53	FALSE	100		High	High	5.934e-05	2.018e-05	2.96	7.02	Used	Used	K.SDPYSAGHLR.E	[1061-1070]
	FALSE	High	[R].SEPFSASLRPDPPKHPESIK.[A]		0.00500664	0.000424116	1	2	4	A0A8C2QNF9	A0A8C2QNF9 [1132-1151]		1	2219.15	FALSE	100		High	High	5.934e-05	0.0001213	2.88	22.25	Used	Used	R.SEPFSASLRPDPPKHPESIK.A	[1132-1151]
	FALSE	High	[R].QTNQLQYLLR.[V]		0.000887994	0.000424116	1	4	6	A0A8C2QNF9	A0A8C2QNF9 [59-68]		0	1276.7	FALSE	100		High	High	5.934e-05	8.256e-06	3.24	43.58	Used	Used	R.QTNQLQYLLR.V	[59-68]
	FALSE	High	[K].SSSDSFEHFR.[R]		0.00135421	0.000424116	1	2	8	A0A8C2QNF9	A0A8C2QNF9 [1229-1238]		0	1198.51	FALSE	100		High	High	5.934e-05	1.589e-05	2.53	11.89	Used	Used	K.SSSDSFEHFR.R	[1229-1238]
	FALSE	High	[K].DVPDSQQHPAPEK.[N]		0.00976293	0.000424116	1	4	2	A0A8C2QNF9	A0A8C2QNF9 [335-347]		0	1447.68	FALSE	100		High	High	5.934e-05	0.0003415	2.22	6.6	Used	Used	K.DVPDSQQHPAPEK.N	[335-347]
	FALSE	High	[R].DAQEFGADVR.[L]		0.00181954	0.000424116	1	4	21	A0A8C2QNF9	A0A8C2QNF9 [415-424]		0	1107.51	FALSE	100		High	High	5.934e-05	2.511e-05	2.51	18.36	Used	Used	R.DAQEFGADVR.L	[415-424]
	FALSE	High	[K].KQELRPPSVVQPQPLVVVK.[E]		0.0177904	0.000424116	1	2	1	A0A8C2QNF9	A0A8C2QNF9 [1103-1121]		1	2141.28	FALSE	100		High	High	5.934e-05	0.0008655	2.58	39.59	Used	Used	K.KQELRPPSVVQPQPLVVVK.E	[1103-1121]
	FALSE	High	[K].HQFAWPFQQPVDAVK.[L]		0.000145491	0.000424116	1	4	8	A0A8C2QNF9	A0A8C2QNF9 [77-91]		0	1797.91	FALSE	100		High	High	5.934e-05	4.998e-07	3.17	59.36	Used	Used	K.HQFAWPFQQPVDAVK.L	[77-91]
	FALSE	High	[R].LAELQEQLK.[A]		0.00287657	0.000424116	2	5	16	A0A8C2QNF9; G3ID92	A0A8C2QNF9 [512-520]; G3ID92 [463-471]		0	1071.6	FALSE	100	Shared	High	High	5.934e-05	5.107e-05	3.27	22.14	Not Used	Not Used	R.LAELQEQLK.A	[512-520]
	FALSE	High	[R].SEPFSASLRPDPPK.[H]		0.0670646	0.00208235	1	2	2	A0A8C2QNF9	A0A8C2QNF9 [1132-1145]		0	1527.78	FALSE	100		High	High	0.0002678	0.007008	1.74	25.63	Used	Used	R.SEPFSASLRPDPPK.H	[1132-1145]
	FALSE	High	[R].SREDEDALEQAR.[R]		0.107405	0.00725752	1	2	1	A0A8C2QNF9	A0A8C2QNF9 [1272-1283]		1	1418.65	FALSE	100		High	High	0.0009253	0.01495	2.14	7.21	Used	Used	R.SREDEDALEQAR.R	[1272-1283]
FALSE	High	Master Protein	G3IK01	PITSLRE serine/threonine-protein kinase CDC2L1 OS=Cricetulus griseus OX=10029 GN=I79_024193 PE=4 SV=1	FALSE	60	14	131	1	253	28.4	8.73	1	Phospho [S47; T53; T209; S210]
	Checked	Confidence	Annotated Sequence	Modifications	Qvality PEP	Qvality q-value	# Protein Groups	# Proteins	# PSMs	Master Protein Accessions	Positions in Master Proteins	Modifications in Master Proteins	# Missed Cleavages	Theo. MH+ [Da]	Contaminant	Abundances (Scaled): F1: Sample	Quan Info	Found in Sample: [S1] F1: Sample	Confidence (by Search Engine): A10 Sequest HT	Percolator q-Value (by Search Engine): A10 Sequest HT	Percolator PEP (by Search Engine): A10 Sequest HT	XCorr (by Search Engine): A10 Sequest HT	Top Apex RT [min]	Quan Usage	Quan Ratio Usage	Sequence in Protein	Positions in Proteins
	FALSE	High	[K].MTFSEYPYNNLR.[K]		0.000314796	0.000424116	2	3	4	G3IK01; A0A8C2MUX9	G3IK01 [132-143]; A0A8C2MUX9 [621-632]		0	1534.7	FALSE	100	Shared	High	High	5.934e-05	1.657e-06	3.11	48.11	Not Used	Not Used	K.MTFSEYPYNNLR.K	[132-143]
	FALSE	High	[K].MTFSEYPYNNLR.[K]	1xOxidation [M1]	0.00158399	0.000424116	2	3	4	G3IK01; A0A8C2MUX9	G3IK01 [132-143]; A0A8C2MUX9 [621-632]		0	1550.69	FALSE	100	Shared	High	High	5.934e-05	2.029e-05	2.15	38.13	Not Used	Not Used	K.MTFSEYPYNNLR.K	[132-143]
	FALSE	High	[K].IWPGYNDLPAVK.[K]		0.00226044	0.000424116	2	3	9	G3IK01; A0A8C2MUX9	G3IK01 [119-130]; A0A8C2MUX9 [608-619]		0	1372.73	FALSE	100	Shared	High	High	5.934e-05	3.517e-05	2.33	58.07	Not Used	Not Used	K.IWPGYNDLPAVK.K	[119-130]
	FALSE	High	[K].TSNLLLSHAGILK.[V]		0.000143747	0.000424116	2	4	6	G3IK01; A0A8C2MUX9	G3IK01 [23-35]; A0A8C2MUX9 [512-524]		0	1366.81	FALSE	100	Shared	High	High	5.934e-05	4.92e-07	2.81	39.26	Not Used	Not Used	K.TSNLLLSHAGILK.V	[23-35]
	FALSE	High	[K].SDIDQINK.[I]		0.0163591	0.000424116	1	1	8	G3IK01	G3IK01 [100-107]		0	932.468	FALSE	100		High	High	5.934e-05	0.0007609	1.63	8.19	Used	Used	K.SDIDQINK.I	[100-107]
	FALSE	High	[K].RGTSPRPPEGGLGYSQLGDDDLK.[E]	1xPhospho [S/T]	0.00554624	0.000424116	2	3	6	G3IK01; A0A8C2MUX9	G3IK01 [207-229]; A0A8C2MUX9 [696-718]	G3IK01 1xPhospho [S/T]; A0A8C2MUX9 1xPhospho [S/T]	1	2495.16	FALSE	100	Shared	High	High	5.934e-05	0.000141	2.28	36.9	Not Used	Not Used	K.RGTSPRPPEGGLGYSQLGDDDLK.E	[207-229]
	FALSE	High	[K].ETGFHLTTTNQGASAAGPGFSLK.[F]		3.23373e-08	0.000424116	2	3	7	G3IK01; A0A8C2MUX9	G3IK01 [230-252]; A0A8C2MUX9 [719-741]		0	2292.13	FALSE	100	Shared	High	High	5.934e-05	1.105e-12	6.08	48.31	Not Used	Not Used	K.ETGFHLTTTNQGASAAGPGFSLK.F	[230-252]
	FALSE	High	[R].APELLLGAK.[VE]		0.0022741	0.000424116	2	4	25	G3IK01; A0A8C2MUX9	G3IK01 [63-71]; A0A8C2MUX9 [552-560]		0	911.556	FALSE	100	Shared	High	High	5.934e-05	3.557e-05	1.89	30.29	Not Used	Not Used	R.APELLLGAK.E	[63-71]
	FALSE	High	[K].AYTPVVVTLWYR.[A]	1xPhospho [T3]	0.0128697	0.000424116	2	4	3	G3IK01; A0A8C2MUX9	G3IK01 [51-62]; A0A8C2MUX9 [540-551]	G3IK01 1xPhospho [T53]; A0A8C2MUX9 1xPhospho [T542]	0	1547.77	FALSE	100	Shared	High	High	5.934e-05	0.0005221	3.38	83.46	Not Used	Not Used	K.AYTPVVVTLWYR.A	[51-62]
	FALSE	High	[K].HLHDNWILHR.[D]		0.000212724	0.000424116	2	4	7	G3IK01; A0A8C2MUX9	G3IK01 [10-19]; A0A8C2MUX9 [499-508]		0	1340.7	FALSE	100	Shared	High	High	5.934e-05	9.083e-07	3.32	13.48	Not Used	Not Used	K.HLHDNWILHR.D	[10-19]
	FALSE	High	[R].GTSPRPPEGGLGYSQLGDDDLK.[E]		8.69313e-08	0.000424116	2	3	10	G3IK01; A0A8C2MUX9	G3IK01 [208-229]; A0A8C2MUX9 [697-718]		0	2259.09	FALSE	100	Shared	High	High	5.934e-05	5.082e-12	6.23	37.61	Not Used	Not Used	R.GTSPRPPEGGLGYSQLGDDDLK.E	[208-229]
	FALSE	High	[R].GTSPRPPEGGLGYSQLGDDDLK.[E]	1xPhospho [S/T]	2.79804e-08	0.000424116	2	3	10	G3IK01; A0A8C2MUX9	G3IK01 [208-229]; A0A8C2MUX9 [697-718]	G3IK01 1xPhospho [T/S]; A0A8C2MUX9 1xPhospho [T/S]	0	2339.06	FALSE	100	Shared	High	High	5.934e-05	8.798e-13	6.71	48.07	Not Used	Not Used	R.GTSPRPPEGGLGYSQLGDDDLK.E	[208-229]
	FALSE	High	[K].VGDFGLAR.[EL]		0.0328942	0.000741856	2	6	23	G3IK01; A0A8C2MUX9	G3IK01 [36-43]; A0A8C2MUX9 [525-532]		0	834.447	FALSE	100	Shared	High	High	9.761e-05	0.002271	2.53	22.28	Not Used	Not Used	K.VGDFGLAR.E	[36-43]
	FALSE	High	[R].EYGSPLKAYTPVVVTLWYR.[A]	2xPhospho [S4; T10]	0.0450216	0.000741856	2	4	1	G3IK01; A0A8C2MUX9	G3IK01 [44-62]; A0A8C2MUX9 [533-551]	G3IK01 2xPhospho [S47; T53]; A0A8C2MUX9 2xPhospho [S536; T542]	1	2402.12	FALSE	100	Shared	High	High	9.761e-05	0.003707	2.44	84.35	Not Used	Not Used	R.EYGSPLKAYTPVVVTLWYR.A	[44-62]
	FALSE	High	[R].ISAEDGLK.[H]		0.0515494	0.00144679	2	3	7	G3IK01; A0A8C2MUX9	G3IK01 [170-177]; A0A8C2MUX9 [659-666]		0	832.441	FALSE	100	Shared	High	High	0.0001459	0.004574	2.24	9.26	Not Used	Not Used	R.ISAEDGLK.H	[170-177]
	FALSE	High	[K].FLTYYPGR.[R]		0.0770777	0.00273104	2	3	1	G3IK01; A0A8C2MUX9	G3IK01 [161-168]; A0A8C2MUX9 [650-657]		0	1016.52	FALSE	100	Shared	High	High	0.0003513	0.008739	1.1	33.34	Not Used	Not Used	K.FLTYYPGR.R	[161-168]
FALSE	High	Master Protein	A0A8C2LZJ5	SWI/SNF related, matrix associated, actin dependent regulator of chromatin, subfamily a, member 5 OS=Cricetulus griseus OX=10029 PE=3 SV=1	FALSE	24	25	130	25	1055	121.8	7.97	1
	Checked	Confidence	Annotated Sequence	Modifications	Qvality PEP	Qvality q-value	# Protein Groups	# Proteins	# PSMs	Master Protein Accessions	Positions in Master Proteins	Modifications in Master Proteins	# Missed Cleavages	Theo. MH+ [Da]	Contaminant	Abundances (Scaled): F1: Sample	Quan Info	Found in Sample: [S1] F1: Sample	Confidence (by Search Engine): A10 Sequest HT	Percolator q-Value (by Search Engine): A10 Sequest HT	Percolator PEP (by Search Engine): A10 Sequest HT	XCorr (by Search Engine): A10 Sequest HT	Top Apex RT [min]	Quan Usage	Quan Ratio Usage	Sequence in Protein	Positions in Proteins
	FALSE	High	[R].QDSINAYNEPNSTK.[F]	1xGln->pyro-Glu [N-Term]	0.00820094	0.000424116	1	3	1	A0A8C2LZJ5	A0A8C2LZJ5 [542-555]		0	1563.69	FALSE		No Quan Values	High	High	5.934e-05	0.0002606	2.11		Not Used	Not Used	R.QDSINAYNEPNSTK.F	[542-555]
	FALSE	High	[R].QDSINAYNEPNSTK.[F]		0.0170599	0.000424116	1	3	3	A0A8C2LZJ5	A0A8C2LZJ5 [542-555]		0	1580.72	FALSE	100		High	High	5.934e-05	0.0008105	2.3	10.61	Used	Used	R.QDSINAYNEPNSTK.F	[542-555]
	FALSE	High	[R].LDSIVIQQGR.[L]		0.000477212	0.000424116	1	8	15	A0A8C2LZJ5	A0A8C2LZJ5 [630-639]		0	1128.64	FALSE	100		High	High	5.934e-05	3.16e-06	2.81	24.3	Used	Used	R.LDSIVIQQGR.L	[630-639]
	FALSE	High	[K].LLTQGFTNWNK.[R]		0.000322481	0.000424116	1	3	3	A0A8C2LZJ5	A0A8C2LZJ5 [840-850]		0	1321.69	FALSE	100		High	High	5.934e-05	1.721e-06	2.67	45.38	Used	Used	K.LLTQGFTNWNK.R	[840-850]
	FALSE	High	[R].VLIFSQMTR.[VL]		0.018331	0.000424116	1	8	2	A0A8C2LZJ5	A0A8C2LZJ5 [505-513]		0	1094.6	FALSE	100		High	High	5.934e-05	0.0009093	2.07	45.66	Used	Used	R.VLIFSQMTR.V	[505-513]
	FALSE	High	[K].TPEEVIEYSAVFWER.[C]		0.000131316	0.000424116	1	3	1	A0A8C2LZJ5	A0A8C2LZJ5 [879-893]		0	1854.89	FALSE	100		High	High	5.934e-05	4.279e-07	4.08	80.51	Used	Used	K.TPEEVIEYSAVFWER.C	[879-893]
	FALSE	High	[R].YLVIDEAHR.[I]		0.0090291	0.000424116	1	8	5	A0A8C2LZJ5	A0A8C2LZJ5 [307-315]		0	1115.58	FALSE	100		High	High	5.934e-05	0.0003028	2.42	16.95	Used	Used	R.YLVIDEAHR.I	[307-315]
	FALSE	High	[K].QNLLSVGDYR.[H]		0.00485815	0.000424116	1	2	11	A0A8C2LZJ5	A0A8C2LZJ5 [136-145]		0	1164.6	FALSE	100		High	High	5.934e-05	0.0001147	2.66	37.07	Used	Used	K.QNLLSVGDYR.H	[136-145]
	FALSE	High	[K].QPNVQDFQFFPPR.[L]		0.00958848	0.000424116	1	8	7	A0A8C2LZJ5	A0A8C2LZJ5 [771-783]		0	1619.8	FALSE	100		High	High	5.934e-05	0.0003311	1.71	67.31	Used	Used	K.QPNVQDFQFFPPR.L	[771-783]
	FALSE	High	[R].RTEQEEDEELLTESSK.[A]		0.000130527	0.000424116	1	3	4	A0A8C2LZJ5	A0A8C2LZJ5 [148-163]		1	1922.88	FALSE	100		High	High	5.934e-05	4.251e-07	4.41	18.76	Used	Used	R.RTEQEEDEELLTESSK.A	[148-163]
	FALSE	High	[R].TEQEEDEELLTESSK.[A]		0.000250334	0.000424116	1	3	2	A0A8C2LZJ5	A0A8C2LZJ5 [149-163]		0	1766.78	FALSE	100		High	High	5.934e-05	1.163e-06	2.32	27.01	Used	Used	R.TEQEEDEELLTESSK.A	[149-163]
	FALSE	High	[R].SPDLPNAAQAQK.[E]		0.00140408	0.000424116	1	3	7	A0A8C2LZJ5	A0A8C2LZJ5 [806-817]		0	1239.63	FALSE	100		High	High	5.934e-05	1.685e-05	2.91	11.45	Used	Used	R.SPDLPNAAQAQK.E	[806-817]
	FALSE	High	[K].IDEAEPLNDEELEEK.[E]		0.000611041	0.000424116	1	3	1	A0A8C2LZJ5	A0A8C2LZJ5 [823-837]		0	1772.81	FALSE	100		High	High	5.934e-05	4.644e-06	2.65	36.27	Used	Used	K.IDEAEPLNDEELEEK.E	[823-837]
	FALSE	High	[K].ENVYDELR.[Q]		0.019933	0.000424116	1	3	17	A0A8C2LZJ5	A0A8C2LZJ5 [970-977]		0	1037.49	FALSE	100		High	High	5.934e-05	0.001032	2.36	25.11	Used	Used	K.ENVYDELR.Q	[970-977]
	FALSE	High	[K].EIQEPDPTYEEK.[M]		0.000931873	0.000424116	1	2	5	A0A8C2LZJ5	A0A8C2LZJ5 [75-86]		0	1477.67	FALSE	100		High	High	5.934e-05	8.895e-06	2.25	17.75	Used	Used	K.EIQEPDPTYEEK.M	[75-86]
	FALSE	High	[R].FITDNTVEER.[I]		0.0013061	0.000424116	1	3	6	A0A8C2LZJ5	A0A8C2LZJ5 [610-619]		0	1223.59	FALSE	100		High	High	5.934e-05	1.498e-05	2.88	19.59	Used	Used	R.FITDNTVEER.I	[610-619]
	FALSE	High	[K].DIDILNSAGK.[M]		0.0182216	0.000424116	1	3	7	A0A8C2LZJ5	A0A8C2LZJ5 [434-443]		0	1045.55	FALSE	100		High	High	5.934e-05	0.0008995	1.9	37.47	Used	Used	K.DIDILNSAGK.M	[434-443]
	FALSE	High	[K].IAFTEWIEPPKR.[E]		0.00108346	0.000424116	1	3	6	A0A8C2LZJ5	A0A8C2LZJ5 [728-739]		1	1486.81	FALSE	100		High	High	5.934e-05	1.121e-05	2.85	54.61	Used	Used	K.IAFTEWIEPPKR.E	[728-739]
	FALSE	High	[K].ANYAVDAYFR.[E]		0.0477548	0.000741856	1	3	3	A0A8C2LZJ5	A0A8C2LZJ5 [743-752]		0	1189.56	FALSE	100		High	High	9.761e-05	0.00406	1.24	40.74	Used	Used	K.ANYAVDAYFR.E	[743-752]
	FALSE	High	[R].LLNILMQLR.[K]		0.0330902	0.000741856	1	8	4	A0A8C2LZJ5	A0A8C2LZJ5 [449-457]		0	1113.68	FALSE	100		High	High	9.761e-05	0.002292	2.14	76.26	Used	Used	R.LLNILMQLR.K	[449-457]
	FALSE	High	[R].DDIENIAR.[E]		0.05531	0.00144679	1	3	5	A0A8C2LZJ5	A0A8C2LZJ5 [866-873]		0	945.464	FALSE	100		High	High	0.0001873	0.005158	1.09	17.8	Used	Used	R.DDIENIAR.E	[866-873]
	FALSE	High	[K].IGKDEMLQMIR.[H]		0.0674558	0.00208235	1	3	1	A0A8C2LZJ5	A0A8C2LZJ5 [648-658]		1	1333.7	FALSE	100		High	High	0.0002678	0.007041	2.53	37.93	Used	Used	K.IGKDEMLQMIR.H	[648-658]
	FALSE	High	[R].LFELLEK.[E]		0.0884961	0.00428424	1	8	4	A0A8C2LZJ5	A0A8C2LZJ5 [784-790]		0	891.519	FALSE	100		High	High	0.0005507	0.01092	1.51	49.9	Used	Used	R.LFELLEK.E	[784-790]
	FALSE	High	[K].QNLLSVGDYR.[H]	1xGln->pyro-Glu [N-Term]	0.106799	0.00725752	1	2	1	A0A8C2LZJ5	A0A8C2LZJ5 [136-145]		0	1147.57	FALSE	100		High	High	0.0009253	0.01468	1.45	65.6	Used	Used	K.QNLLSVGDYR.H	[136-145]
	FALSE	High	[K].STLHNWMSEFK.[R]		0.110483	0.00725752	1	2	1	A0A8C2LZJ5	A0A8C2LZJ5 [242-252]		0	1379.64	FALSE		No Quan Values	High	High	0.0009253	0.01552	1.94		Not Used	Not Used	K.STLHNWMSEFK.R	[242-252]
	FALSE	High	[R].DFNQFIK.[A]		0.129984	0.00844323	1	8	3	A0A8C2LZJ5	A0A8C2LZJ5 [852-858]		0	911.462	FALSE	100		High	High	0.00116	0.02026	0.9	38.71	Used	Used	R.DFNQFIK.A	[852-858]
	FALSE	High	[R].FDWFIK.[S]		0.129262	0.00844323	1	8	10	A0A8C2LZJ5	A0A8C2LZJ5 [988-993]		0	855.44	FALSE	100		High	High	0.00116	0.02006	1.45	66.33	Used	Used	R.FDWFLK.S	[988-993]
FALSE	High	Master Protein	G3HCV0	RNA helicase OS=Cricetulus griseus OX=10029 GN=Ddx42 PE=4 SV=1	FALSE	31	22	121	22	928	101.6	6.98	1
	Checked	Confidence	Annotated Sequence	Modifications	Qvality PEP	Qvality q-value	# Protein Groups	# Proteins	# PSMs	Master Protein Accessions	Positions in Master Proteins	Modifications in Master Proteins	# Missed Cleavages	Theo. MH+ [Da]	Contaminant	Abundances (Scaled): F1: Sample	Quan Info	Found in Sample: [S1] F1: Sample	Confidence (by Search Engine): A10 Sequest HT	Percolator q-Value (by Search Engine): A10 Sequest HT	Percolator PEP (by Search Engine): A10 Sequest HT	XCorr (by Search Engine): A10 Sequest HT	Top Apex RT [min]	Quan Usage	Quan Ratio Usage	Sequence in Protein	Positions in Proteins
	FALSE	High	[K].QEGHNLGLLHGDMDQSER.[N]	1xGln->pyro-Glu [N-Term]	0.000904201	0.000424116	1	1	2	G3HCV0	G3HCV0 [519-536]		0	2018.9	FALSE	100		High	High	5.934e-05	8.547e-06	3.5	32.1	Used	Used	K.QEGHNLGLLHGDMDQSER.N	[519-536]
	FALSE	High	[K].QEGHNLGLLHGDMDQSER.[N]		0.0158762	0.000424116	1	1	5	G3HCV0	G3HCV0 [519-536]		0	2035.93	FALSE	100		High	High	5.934e-05	0.0007243	2.69	18.68	Used	Used	K.QEGHNLGLLHGDMDQSER.N	[519-536]
	FALSE	High	[K].IIDPLPPIDHSEIDYPPFEK.[N]		5.1403e-09	0.000424116	1	1	9	G3HCV0	G3HCV0 [195-214]		0	2335.19	FALSE	100		High	High	5.934e-05	6.387e-14	4.69	77.46	Used	Used	K.IIDPLPPIDHSEIDYPPFEK.N	[195-214]
	FALSE	High	[K].TPDGFAVPEPPK.[R]		0.00210273	0.000424116	1	1	7	G3HCV0	G3HCV0 [909-920]		0	1254.64	FALSE	100		High	High	5.934e-05	3.157e-05	2.23	36.87	Used	Used	K.TPDGFAVPEPPK.R	[909-920]
	FALSE	High	[K].TVINYDVAR.[D]		0.0143375	0.000424116	1	1	8	G3HCV0	G3HCV0 [568-576]		0	1050.56	FALSE	100		High	High	5.934e-05	0.0006169	1.91	21.76	Used	Used	K.TVINYDVAR.D	[568-576]
	FALSE	High	[R].VSGAAPPRPGSSFAHFGFDEQLMHQIR.[K]		4.71124e-05	0.000424116	1	1	7	G3HCV0	G3HCV0 [242-268]		0	2939.44	FALSE	100		High	High	5.934e-05	8.781e-08	4.79	55.79	Used	Used	R.VSGAAPPRPGSSFAHFGFDEQLMHQIR.K	[242-268]
	FALSE	High	[R].VSYLVFDEADR.[M]		0.000856446	0.000424116	1	1	5	G3HCV0	G3HCV0 [400-410]		0	1313.64	FALSE	100		High	High	5.934e-05	7.786e-06	2.95	51.34	Used	Used	R.VSYLVFDEADR.M	[400-410]
	FALSE	High	[R].VVQGDIGEANEDVTQIVEILHSGPSK.[W]		4.10902e-10	0.000424116	1	1	1	G3HCV0	G3HCV0 [458-483]		0	2734.39	FALSE	100		High	High	5.934e-05	1.279e-15	6.81	79.18	Used	Used	R.VVQGDIGEANEDVTQIVEILHSGPSK.W	[458-483]
	FALSE	High	[K].SHFVAASLSNQK.[A]		2.83898e-05	0.000424116	1	1	4	G3HCV0	G3HCV0 [709-720]		0	1288.66	FALSE	100		High	High	5.934e-05	3.998e-08	3.69	8.64	Used	Used	K.SHFVAASLSNQK.A	[709-720]
	FALSE	High	[R].QTLLFSATFR.[K]		0.00947391	0.000424116	1	1	15	G3HCV0	G3HCV0 [432-441]		0	1183.65	FALSE	100		High	High	5.934e-05	0.0003262	2.37	57.41	Used	Used	R.QTLLFSATFR.K	[432-441]
	FALSE	High	[K].TAAFIWPMLIHIMDQK.[E]		0.000112262	0.000424116	1	1	4	G3HCV0	G3HCV0 [303-318]		0	1915	FALSE	100		High	High	5.934e-05	3.371e-07	4.42	82.74	Used	Used	K.TAAFIWPMLIHIMDQK.E	[303-318]
	FALSE	High	[K].ELLDLAMQNAWFR.[K]		0.00503688	0.000424116	1	1	3	G3HCV0	G3HCV0 [626-638]		0	1606.8	FALSE	100		High	High	5.934e-05	0.0001219	2.79	81.82	Used	Used	K.ELLDLAMQNAWFR.K	[626-638]
	FALSE	High	[K].ANAEELANNLK.[Q]		0.000435947	0.000424116	1	1	11	G3HCV0	G3HCV0 [508-518]		0	1186.61	FALSE	100		High	High	5.934e-05	2.737e-06	3.19	20.95	Used	Used	K.ANAEELANNLK.Q	[508-518]
	FALSE	High	[K].DIPVLVATDVAAR.[G]		0.00109001	0.000424116	1	1	2	G3HCV0	G3HCV0 [547-559]		0	1339.76	FALSE	100		High	High	5.934e-05	1.141e-05	2.49	65.65	Used	Used	K.DIPVLVATDVAAR.G	[547-559]
	FALSE	High	[K].DSNFAGDLVR.[N]		0.00342575	0.000424116	1	1	4	G3HCV0	G3HCV0 [605-614]		0	1093.53	FALSE	100		High	High	5.934e-05	6.708e-05	1.65	35.02	Used	Used	K.DSNFAGDLVR.N	[605-614]
	FALSE	High	[R].DDIEEEDDQEAYFR.[Y]		0.000145491	0.000424116	1	1	1	G3HCV0	G3HCV0 [148-161]		0	1773.71	FALSE	100		High	High	5.934e-05	5.013e-07	2.45	42.32	Used	Used	R.DDIEEEDDQEAYFR.Y	[148-161]
	FALSE	High	[K].GIRDDIEEEDDQEAYFR.[Y]		1.40207e-05	0.000424116	1	1	5	G3HCV0	G3HCV0 [145-161]		1	2099.92	FALSE	100		High	High	5.934e-05	1.344e-08	3.91	44.85	Used	Used	K.GIRDDIEEEDDQEAYFR.Y	[145-161]
	FALSE	High	[K].KANAEELANNLK.[Q]		5.28312e-05	0.000424116	1	1	3	G3HCV0	G3HCV0 [507-518]		1	1314.7	FALSE	100		High	High	5.934e-05	1.048e-07	3.03	10.76	Used	Used	K.KANAEELANNLK.Q	[507-518]
	FALSE	High	[R].GNNNNVMSNYEAYKPSTGAMGDR.[L]		9.25619e-05	0.000424116	1	1	2	G3HCV0	G3HCV0 [673-695]		0	2490.08	FALSE	100		High	High	5.934e-05	2.49e-07	2.98	33.78	Used	Used	R.GNNNNVMSNYEAYKPSTGAMGDR.L	[673-695]
	FALSE	High	[R].GFGFGGFAISAGK.[K]		0.000480098	0.000424116	1	1	3	G3HCV0	G3HCV0 [13-25]		0	1215.62	FALSE	100		High	High	5.934e-05	3.181e-06	2.65	66.48	Used	Used	R.GFGFGGFAISAGK.K	[13-25]
	FALSE	High	[K].SAPPQLPSFYK.[I]		0.0366031	0.000741856	1	1	9	G3HCV0	G3HCV0 [50-60]		0	1234.65	FALSE	100		High	High	9.761e-05	0.00268	1.82	42.4	Used	Used	K.SAPPQLPSFYK.I	[50-60]
	FALSE	High	[K].LNIGGGGLGYR.[E]		0.030267	0.000741856	1	1	5	G3HCV0	G3HCV0 [650-660]		0	1076.58	FALSE	100		High	High	9.761e-05	0.001987	2.09	31.6	Used	Used	K.LNIGGGGLGYR.E	[650-660]
	FALSE	High	[R].GLDIPSIK.[T]		0.131437	0.00844323	1	1	6	G3HCV0	G3HCV0 [560-567]		0	842.498	FALSE	100		High	High	0.00119	0.02069	1.56	37.62	Used	Used	R.GLDIPSIK.T	[560-567]
FALSE	High	Master Protein	G3HNF0	RNA-binding protein 25 OS=Cricetulus griseus OX=10029 GN=I79_012288 PE=4 SV=1	FALSE	20	20	117	20	920	108.2	7.88	1	Phospho [S660]
	Checked	Confidence	Annotated Sequence	Modifications	Qvality PEP	Qvality q-value	# Protein Groups	# Proteins	# PSMs	Master Protein Accessions	Positions in Master Proteins	Modifications in Master Proteins	# Missed Cleavages	Theo. MH+ [Da]	Contaminant	Abundances (Scaled): F1: Sample	Quan Info	Found in Sample: [S1] F1: Sample	Confidence (by Search Engine): A10 Sequest HT	Percolator q-Value (by Search Engine): A10 Sequest HT	Percolator PEP (by Search Engine): A10 Sequest HT	XCorr (by Search Engine): A10 Sequest HT	Top Apex RT [min]	Quan Usage	Quan Ratio Usage	Sequence in Protein	Positions in Proteins
	FALSE	High	[K].LVPLDYGEDDK.[N]		0.00592594	0.000424116	1	2	5	G3HNF0	G3HNF0 [789-799]		0	1263.61	FALSE	100		High	High	5.934e-05	0.0001565	1.92	33.43	Used	Used	K.LVPLDYGEDDK.N	[789-799]
	FALSE	High	[K].QEPESEEEEEEKQEK.[E]	1xPhospho [S5]; 1xGln->pyro-Glu [N-Term]	0.00353051	0.000424116	1	2	2	G3HNF0	G3HNF0 [656-670]	G3HNF0 1xPhospho [S660]	1	1939.73	FALSE	100		High	High	5.934e-05	7.014e-05	2.37	12.05	Used	Used	K.QEPESEEEEEEKQEK.E	[656-670]
	FALSE	High	[R].LLIYETEAK.[K]		0.010878	0.000424116	1	2	8	G3HNF0	G3HNF0 [906-914]		0	1079.6	FALSE	100		High	High	5.934e-05	0.0004024	2.15	27.95	Used	Used	R.LLIYETEAK.K	[906-914]
	FALSE	High	[R].LLHDLQIGEK.[K]		3.10773e-05	0.000424116	1	2	17	G3HNF0	G3HNF0 [227-236]		0	1165.66	FALSE	100		High	High	5.934e-05	4.596e-08	3.96	21.84	Used	Used	R.LLHDLQIGEK.K	[227-236]
	FALSE	High	[K].LGASNSPGQPNSVK.[R]		7.57983e-06	0.000424116	1	2	2	G3HNF0	G3HNF0 [749-762]		0	1355.69	FALSE	100		High	High	5.934e-05	5.149e-09	3.46	6.85	Used	Used	K.LGASNSPGQPNSVK.R	[749-762]
	FALSE	High	[K].IPTAKPELFAYPLDWSIVDSILMER.[R]	1xOxidation [M23]	0.00045749	0.000424116	1	2	2	G3HNF0	G3HNF0 [822-846]		0	2920.52	FALSE	100		High	High	5.934e-05	2.951e-06	2.95	84.97	Used	Used	K.IPTAKPELFAYPLDWSIVDSILMER.R	[822-846]
	FALSE	High	[K].LPVDSVFNKFEDEDSDDVPR.[K]		3.30995e-09	0.000424116	1	2	5	G3HNF0	G3HNF0 [766-785]		1	2323.07	FALSE	100		High	High	5.934e-05	3.232e-14	4.86	65.89	Used	Used	K.LPVDSVFNKFEDEDSDDVPR.K	[766-785]
	FALSE	High	[K].IPTAKPELFAYPLDWSIVDSILMER.[R]		1.33165e-09	0.000424116	1	2	4	G3HNF0	G3HNF0 [822-846]		0	2904.52	FALSE	100		High	High	5.934e-05	7.867e-15	6.3	85.33	Used	Used	K.IPTAKPELFAYPLDWSIVDSILMER.R	[822-846]
	FALSE	High	[R].RFPVAPLIPYPLITK.[E]		0.00171311	0.000424116	1	2	2	G3HNF0	G3HNF0 [328-342]		1	1725.05	FALSE	100		High	High	5.934e-05	2.287e-05	3.8	77.55	Used	Used	R.RFPVAPLIPYPLITK.E	[328-342]
	FALSE	High	[R].EKEELEEIR.[Q]		0.0232843	0.000424116	1	2	8	G3HNF0	G3HNF0 [616-624]		1	1174.6	FALSE	100		High	High	5.934e-05	0.001315	1.85	8.81	Used	Used	R.EKEELEEIR.Q	[616-624]
	FALSE	High	[K].EDINAIEMEEDK.[R]		0.0191154	0.000424116	1	2	1	G3HNF0	G3HNF0 [343-354]		0	1435.63	FALSE	100		High	High	5.934e-05	0.0009711	1.35	31.25	Used	Used	K.EDINAIEMEEDK.R	[343-354]
	FALSE	High	[K].EDINAIEMEEDKR.[D]		0.000194328	0.000424116	1	2	6	G3HNF0	G3HNF0 [343-355]		1	1591.73	FALSE	100		High	High	5.934e-05	7.886e-07	3.87	22.21	Used	Used	K.EDINAIEMEEDKR.D	[343-355]
	FALSE	High	[K].FEDEDSDDVPR.[K]		0.000332351	0.000424116	1	2	9	G3HNF0	G3HNF0 [775-785]		0	1323.53	FALSE	100		High	High	5.934e-05	1.806e-06	2.75	14.47	Used	Used	K.FEDEDSDDVPR.K	[775-785]
	FALSE	High	[R].EYSSELNAPSQESDSHPR.[K]		6.27718e-08	0.000424116	1	2	2	G3HNF0	G3HNF0 [298-315]		0	2032.88	FALSE	100		High	High	5.934e-05	3.066e-12	5.21	11.52	Used	Used	R.EYSSELNAPSQESDSHPR.K	[298-315]
	FALSE	High	[R].DREEDEEDAYER.[R]		4.48937e-05	0.000424116	1	2	4	G3HNF0	G3HNF0 [509-520]		1	1555.61	FALSE	100		High	High	5.934e-05	8.097e-08	2.86	7.14	Used	Used	R.DREEDEEDAYER.R	[509-520]
	FALSE	High	[K].KLPVDSVFNK.[F]		0.0103676	0.000424116	1	2	10	G3HNF0	G3HNF0 [765-774]		1	1146.65	FALSE	100		High	High	5.934e-05	0.0003723	2.91	25.23	Used	Used	K.KLPVDSVFNK.F	[765-774]
	FALSE	High	[K].KLPVDSVFNKFEDEDSDDVPR.[K]		0.00197974	0.000424116	1	2	2	G3HNF0	G3HNF0 [765-785]		2	2451.17	FALSE	100		High	High	5.934e-05	2.872e-05	2.38	55.65	Used	Used	K.KLPVDSVFNKFEDEDSDDVPR.K	[765-785]
	FALSE	High	[R].KLVPLDYGEDDK.[N]		0.0137479	0.000424116	1	2	1	G3HNF0	G3HNF0 [788-799]		1	1391.71	FALSE	100		High	High	5.934e-05	0.000579	2.17	25.98	Used	Used	R.KLVPLDYGEDDK.N	[788-799]
	FALSE	High	[K].LPVDSVFNK.[F]		0.0359577	0.000741856	1	2	1	G3HNF0	G3HNF0 [766-774]		0	1018.56	FALSE	100		High	High	9.761e-05	0.002609	2.35	33.6	Used	Used	K.LPVDSVFNK.F	[766-774]
	FALSE	High	[K].GAIEVLIR.[E]		0.0793353	0.0033419	1	2	21	G3HNF0	G3HNF0 [290-297]		0	870.541	FALSE	100		High	High	0.0004298	0.009102	1.81	37.02	Used	Used	K.GAIEVLIR.E	[290-297]
	FALSE	High	[K].ASDMLIR.[Q]		0.141249	0.00890738	1	2	5	G3HNF0	G3HNF0 [179-185]		0	805.424	FALSE	100		High	High	0.001284	0.02336	0.75	15.28	Used	Used	K.ASDMLIR.Q	[179-185]
FALSE	High	Master Protein	A0A8C2MLE0	G3BP stress granule assembly factor 2 OS=Cricetulus griseus OX=10029 GN=G3bp2 PE=4 SV=1	FALSE	33	10	117	1	449	50.7	5.33	1	Met-loss [N-Term]; Phospho [S225; T226; T227]; Acetyl [K315]
	Checked	Confidence	Annotated Sequence	Modifications	Qvality PEP	Qvality q-value	# Protein Groups	# Proteins	# PSMs	Master Protein Accessions	Positions in Master Proteins	Modifications in Master Proteins	# Missed Cleavages	Theo. MH+ [Da]	Contaminant	Abundances (Scaled): F1: Sample	Quan Info	Found in Sample: [S1] F1: Sample	Confidence (by Search Engine): A10 Sequest HT	Percolator q-Value (by Search Engine): A10 Sequest HT	Percolator PEP (by Search Engine): A10 Sequest HT	XCorr (by Search Engine): A10 Sequest HT	Top Apex RT [min]	Quan Usage	Quan Ratio Usage	Sequence in Protein	Positions in Proteins
	FALSE	High	[-].MVMEKPSPLLVGR.[E]	1xMet-loss [N-Term]	1.57227e-05	0.000424116	3	5	14	G3I9F1; A0A8C2M7D7; A0A8C2MLE0	G3I9F1 [1-13]; A0A8C2M7D7 [1-13]; A0A8C2MLE0 [1-13]	G3I9F1 1xMet-loss [N-Term]; A0A8C2M7D7 1xMet-loss [N-Term]; A0A8C2MLE0 1xMet-loss [N-Term]	0	1325.76	FALSE	100	Shared	High	High	5.934e-05	1.606e-08	3.63	22.97	Not Used	Not Used	-.MVMEKPSPLLVGR.E	[1-13]
	FALSE	High	[K].NLEELEEK.[S]		0.0138306	0.000424116	2	5	13	G3I9F1; A0A8C2MLE0	G3I9F1 [217-224]; A0A8C2MLE0 [217-224]		0	1003.49	FALSE	100	Shared	High	High	5.934e-05	0.0005864	1.66	14.96	Not Used	Not Used	K.NLEELEEK.S	[217-224]
	FALSE	High	[R].NSSYVHGGVDASGKPQEAVYGQNDIHHK.[V]		0.00156501	0.000424116	2	5	1	G3I9F1; A0A8C2MLE0	G3I9F1 [37-64]; A0A8C2MLE0 [37-64]		0	2994.41	FALSE	100	Shared	High	High	5.934e-05	1.983e-05	3.16	10.99	Not Used	Not Used	R.NSSYVHGGVDASGKPQEAVYGQNDIHHK.V	[37-64]
	FALSE	High	[K].LPNFGFVVFDDSEPVQR.[I]		0.000370452	0.000424116	2	5	2	G3I9F1; A0A8C2MLE0	G3I9F1 [371-387]; A0A8C2MLE0 [338-354]		0	1965.97	FALSE	100	Shared	High	High	5.934e-05	2.138e-06	4.14	80.67	Not Used	Not Used	K.LPNFGFVVFDDSEPVQR.I	[338-354]
	FALSE	High	[R].YPDSHQLFVGNLPHDIDENELK.[E]		3.53985e-08	0.000424116	2	5	14	G3I9F1; A0A8C2MLE0	G3I9F1 [327-348]; A0A8C2MLE0 [294-315]		0	2580.24	FALSE	100	Shared	High	High	5.934e-05	1.272e-12	4.36	59.53	Not Used	Not Used	R.YPDSHQLFVGNLPHDIDENELK.E	[294-315]
	FALSE	High	[R].YPDSHQLFVGNLPHDIDENELKEFFMSFGNVVELR.[I]		0.000261126	0.000424116	2	5	2	G3I9F1; A0A8C2MLE0	G3I9F1 [327-361]; A0A8C2MLE0 [294-328]		1	4135.99	FALSE	100	Shared	High	High	5.934e-05	1.248e-06	4.58	83.66	Not Used	Not Used	R.YPDSHQLFVGNLPHDIDENELKEFFMSFGNVVELR.I	[294-328]
	FALSE	High	[R].YPDSHQLFVGNLPHDIDENELKEFFMSFGNVVELR.[I]	1xAcetyl [K22]; 1xOxidation [M26]	0.000826019	0.000424116	2	5	1	G3I9F1; A0A8C2MLE0	G3I9F1 [327-361]; A0A8C2MLE0 [294-328]	G3I9F1 1xAcetyl [K348]; A0A8C2MLE0 1xAcetyl [K315]	1	4193.99	FALSE	100	Shared	High	High	5.934e-05	7.384e-06	4.02	81.15	Not Used	Not Used	R.YPDSHQLFVGNLPHDIDENELKEFFMSFGNVVELR.I	[294-328]
	FALSE	High	[R].QYYTLLNK.[A]		0.0125644	0.000424116	2	5	10	G3I9F1; A0A8C2MLE0	G3I9F1 [18-25]; A0A8C2MLE0 [18-25]		0	1042.56	FALSE	100	Shared	High	High	5.934e-05	0.0005039	2.5	27.77	Not Used	Not Used	R.QYYTLLNK.A	[18-25]
	FALSE	High	[K].STTPPPSEPASLPQEPPKPR.[V]	1xPhospho [S/T]	4.61919e-07	0.000424116	1	2	26	A0A8C2MLE0	A0A8C2MLE0 [225-244]	A0A8C2MLE0 1xPhospho [S/T]	0	2193.06	FALSE	100		High	High	5.934e-05	6.783e-11	4.24	28.52	Used	Used	K.STTPPPSEPASLPQEPPKPR.V	[225-244]
	FALSE	High	[K].STTPPPSEPASLPQEPPKPR.[V]		0.000393476	0.000424116	1	2	4	A0A8C2MLE0	A0A8C2MLE0 [225-244]		0	2113.09	FALSE	100		High	High	5.934e-05	2.348e-06	2.81	22.24	Used	Used	K.STTPPPSEPASLPQEPPKPR.V	[225-244]
	FALSE	High	[K].FYVHNDMFR.[Y]		0.00571573	0.000424116	2	5	17	G3I9F1; A0A8C2MLE0	G3I9F1 [124-132]; A0A8C2MLE0 [124-132]		0	1228.56	FALSE	100	Shared	High	High	5.934e-05	0.0001488	2.03	29.25	Not Used	Not Used	K.FYVHNDMFR.Y	[124-132]
	FALSE	High	[K].AEELKPQVEEK.[N]		0.000342523	0.000424116	2	5	3	G3I9F1; A0A8C2MLE0	G3I9F1 [206-216]; A0A8C2MLE0 [206-216]		0	1299.68	FALSE	100	Shared	High	High	5.934e-05	1.883e-06	2.88	6.87	Not Used	Not Used	K.AEELKPQVEEK.N	[206-216]
	FALSE	High	[K].FYVHNDMFR.[Y]	1xOxidation [M7]	0.0666755	0.00208235	2	5	7	G3I9F1; A0A8C2MLE0	G3I9F1 [124-132]; A0A8C2MLE0 [124-132]		0	1244.55	FALSE	100	Shared	High	High	0.0002678	0.006901	1.89	21.83	Not Used	Not Used	K.FYVHNDMFR.Y	[124-132]
	FALSE	High	[R].QYYTLLNK.[A]	1xGln->pyro-Glu [N-Term]	0.0775243	0.00273104	2	5	3	G3I9F1; A0A8C2MLE0	G3I9F1 [18-25]; A0A8C2MLE0 [18-25]		0	1025.53	FALSE	100	Shared	High	High	0.0003513	0.008827	1.34	59.1	Not Used	Not Used	R.QYYTLLNK.A	[18-25]
FALSE	High	Master Protein	G3H0F0	Paired amphipathic helix protein Sin3a OS=Cricetulus griseus OX=10029 GN=Sin3a PE=4 SV=1	FALSE	31	25	114	25	1274	145	7.25	1	Phospho [S277]
	Checked	Confidence	Annotated Sequence	Modifications	Qvality PEP	Qvality q-value	# Protein Groups	# Proteins	# PSMs	Master Protein Accessions	Positions in Master Proteins	Modifications in Master Proteins	# Missed Cleavages	Theo. MH+ [Da]	Contaminant	Abundances (Scaled): F1: Sample	Quan Info	Found in Sample: [S1] F1: Sample	Confidence (by Search Engine): A10 Sequest HT	Percolator q-Value (by Search Engine): A10 Sequest HT	Percolator PEP (by Search Engine): A10 Sequest HT	XCorr (by Search Engine): A10 Sequest HT	Top Apex RT [min]	Quan Usage	Quan Ratio Usage	Sequence in Protein	Positions in Proteins
	FALSE	High	[R].QEQATEENAGVPVGPHLSLAYEDK.[Q]		1.35596e-09	0.000424116	1	2	3	G3H0F0	G3H0F0 [762-785]		0	2582.24	FALSE	100		High	High	5.934e-05	8.074e-15	5.22	45.62	Used	Used	R.QEQATEENAGVPVGPHLSLAYEDK.Q	[762-785]
	FALSE	High	[K].QILEDAAALIIHHVK.[R]	1xGln->pyro-Glu [N-Term]	2.34079e-05	0.000424116	1	2	2	G3H0F0	G3H0F0 [786-800]		0	1653.93	FALSE	100		High	High	5.934e-05	2.972e-08	3.32	80.3	Used	Used	K.QILEDAAALIIHHVK.R	[786-800]
	FALSE	High	[K].QILEDAAALIIHHVK.[R]		0.00147346	0.000424116	1	2	13	G3H0F0	G3H0F0 [786-800]		0	1670.96	FALSE	100		High	High	5.934e-05	1.809e-05	3.25	69.18	Used	Used	K.QILEDAAALIIHHVK.R	[786-800]
	FALSE	High	[K].NQEDLLSEFGQFLPDANSSVLLSK.[T]		4.94003e-06	0.000424116	1	2	1	G3H0F0	G3H0F0 [368-391]		0	2651.32	FALSE	100		High	High	5.934e-05	2.668e-09	3.68	84.86	Used	Used	K.NQEDLLSEFGQFLPDANSSVLLSK.T	[368-391]
	FALSE	High	[R].LKEPMDVDVEDYYPAFLDMVR.[S]		9.46664e-07	0.000424116	1	2	2	G3H0F0	G3H0F0 [948-968]		1	2545.2	FALSE	100		High	High	5.934e-05	2.059e-10	5.28	81.52	Used	Used	R.LKEPMDVDVEDYYPAFLDMVR.S	[948-968]
	FALSE	High	[R].LKVEDALSYLDQVK.[L]		0.00491701	0.000424116	1	2	7	G3H0F0	G3H0F0 [121-134]		1	1620.88	FALSE	100		High	High	5.934e-05	0.0001175	2.36	70.97	Used	Used	R.LKVEDALSYLDQVK.L	[121-134]
	FALSE	High	[K].LLFSNTAAQK.[L]		0.00589038	0.000424116	1	2	10	G3H0F0	G3H0F0 [867-876]		0	1092.6	FALSE	100		High	High	5.934e-05	0.0001547	2.43	20.8	Used	Used	K.LLFSNTAAQK.L	[867-876]
	FALSE	High	[R].LDNTLGGTSEVIHR.[K]		1.47905e-06	0.000424116	1	2	15	G3H0F0	G3H0F0 [654-667]		0	1511.78	FALSE	100		High	High	5.934e-05	4.107e-10	4.59	22.65	Used	Used	R.LDNTLGGTSEVIHR.K	[654-667]
	FALSE	High	[K].LQFGSQPQVYNDFLDIMK.[E]		0.000614736	0.000424116	1	2	2	G3H0F0	G3H0F0 [135-152]		0	2143.05	FALSE	100		High	High	5.934e-05	4.7e-06	2.44	81.55	Used	Used	K.LQFGSQPQVYNDFLDIMK.E	[135-152]
	FALSE	High	[R].YMSSDTTSPELR.[E]		0.00525372	0.000424116	1	2	1	G3H0F0	G3H0F0 [1106-1117]		0	1386.62	FALSE	100		High	High	5.934e-05	0.0001302	1.7	16.75	Used	Used	R.YMSSDTTSPELR.E	[1106-1117]
	FALSE	High	[K].VSKPSQLQAHTPASQQTPPLPPYASPR.[S]		0.00772224	0.000424116	1	2	2	G3H0F0	G3H0F0 [250-276]		0	2883.51	FALSE	100		High	High	5.934e-05	0.0002364	2.35	31.86	Used	Used	K.VSKPSQLQAHTPASQQTPPLPPYASPR.S	[250-276]
	FALSE	High	[K].SLLNEIESIYDER.[Q]		0.0119035	0.000424116	1	2	2	G3H0F0	G3H0F0 [749-761]		0	1580.78	FALSE	100		High	High	5.934e-05	0.000464	1.87	80.43	Used	Used	K.SLLNEIESIYDER.Q	[749-761]
	FALSE	High	[R].SLLESTYQR.[K]		0.0043854	0.000424116	1	2	14	G3H0F0	G3H0F0 [1045-1053]		0	1096.56	FALSE	100		High	High	5.934e-05	9.82e-05	2.15	20.39	Used	Used	R.SLLESTYQR.K	[1045-1053]
	FALSE	High	[K].SLDHQGINFK.[Q]		0.0140818	0.000424116	1	2	1	G3H0F0	G3H0F0 [729-738]		0	1158.59	FALSE	100		High	High	5.934e-05	0.0006039	2.59	13.57	Used	Used	K.SLDHQGINFK.Q	[729-738]
	FALSE	High	[K].SQSIDTPGVISR.[V]		0.00230168	0.000424116	1	2	2	G3H0F0	G3H0F0 [156-167]		0	1259.66	FALSE	100		High	High	5.934e-05	3.612e-05	2.74	21.48	Used	Used	K.SQSIDTPGVISR.V	[156-167]
	FALSE	High	[R].SPPVQPHTPVTISLGTAPSLQNNQPVEFNHAINYVNK.[I]		1.50357e-08	0.000424116	1	2	1	G3H0F0	G3H0F0 [277-313]		0	4009.06	FALSE	100		High	High	5.934e-05	3.37e-13	3.98	68.36	Used	Used	R.SPPVQPHTPVTISLGTAPSLQNNQPVEFNHAINYVNK.I	[277-313]
	FALSE	High	[R].SPPVQPHTPVTISLGTAPSLQNNQPVEFNHAINYVNK.[I]	1xPhospho [S1]	2.56238e-05	0.000424116	1	2	1	G3H0F0	G3H0F0 [277-313]	G3H0F0 1xPhospho [S277]	0	4089.02	FALSE	100		High	High	5.934e-05	3.407e-08	5.59	75.8	Used	Used	R.SPPVQPHTPVTISLGTAPSLQNNQPVEFNHAINYVNK.I	[277-313]
	FALSE	High	[R].EHLAQKPVFLPR.[N]		0.00503688	0.000424116	1	2	3	G3H0F0	G3H0F0 [1118-1129]		0	1434.82	FALSE	100		High	High	5.934e-05	0.0001213	2.76	17.71	Used	Used	R.EHLAQKPVFLPR.N	[1118-1129]
	FALSE	High	[K].EAGGNYTPALTEQEVYAQVAR.[L]		3.16186e-06	0.000424116	1	2	6	G3H0F0	G3H0F0 [344-364]		0	2267.09	FALSE	100		High	High	5.934e-05	1.335e-09	5.26	62.68	Used	Used	K.EAGGNYTPALTEQEVYAQVAR.L	[344-364]
	FALSE	High	[R].FQGQPDIYK.[A]		0.011621	0.000424116	1	2	6	G3H0F0	G3H0F0 [318-326]		0	1095.55	FALSE	100		High	High	5.934e-05	0.0004461	1.9	18.98	Used	Used	R.FQGQPDIYK.A	[318-326]
	FALSE	High	[K].FPELFNWFK.[N]		0.00137063	0.000424116	1	2	1	G3H0F0	G3H0F0 [512-520]		0	1227.62	FALSE	100		High	High	5.934e-05	1.623e-05	3.03	82.03	Used	Used	K.FPELFNWFK.N	[512-520]
	FALSE	High	[K].EVLNDTWVSFPSWSEDSTFVSSK.[K]		2.80265e-06	0.000424116	1	5	2	G3H0F0	G3H0F0 [580-602]		0	2647.22	FALSE	100		High	High	5.934e-05	1.103e-09	5.53	81.88	Used	Used	K.EVLNDTWVSFPSWSEDSTFVSSK.K	[580-602]
	FALSE	High	[K].AFLEILHTYQK.[E]		0.00557973	0.000424116	1	2	4	G3H0F0	G3H0F0 [327-337]		0	1362.74	FALSE	100		High	High	5.934e-05	0.0001424	1.98	46.97	Used	Used	K.AFLEILHTYQK.E	[327-337]
	FALSE	High	[R].AELVQLVSPFLGK.[F]		0.000937508	0.000424116	1	2	2	G3H0F0	G3H0F0 [499-511]		0	1400.81	FALSE	100		High	High	5.934e-05	9.003e-06	1.95	79.76	Used	Used	R.AELVQLVSPFLGK.F	[499-511]
	FALSE	High	[K].HGVGTESLFFDK.[V]		0.000216607	0.000424116	1	2	5	G3H0F0	G3H0F0 [459-470]		0	1336.65	FALSE	100		High	High	5.934e-05	9.264e-07	2.7	33.54	Used	Used	K.HGVGTESLFFDK.V	[459-470]
	FALSE	High	[K].SDSPAIQLR.[L]		0.0412048	0.000741856	1	2	4	G3H0F0	G3H0F0 [939-947]		0	986.527	FALSE	100		High	High	9.761e-05	0.003213	1.88	17.26	Used	Used	K.SDSPAIQLR.L	[939-947]
	FALSE	High	[R].QEQATEENAGVPVGPHLSLAYEDK.[Q]	1xGln->pyro-Glu [N-Term]	0.0326994	0.000741856	1	2	1	G3H0F0	G3H0F0 [762-785]		0	2565.21	FALSE	100		High	High	9.761e-05	0.002251	1.9	62.05	Used	Used	R.QEQATEENAGVPVGPHLSLAYEDK.Q	[762-785]
	FALSE	High	[K].NPSIAVPIVLK.[R]		0.0603839	0.00178707	1	2	1	G3H0F0	G3H0F0 [688-698]		0	1150.72	FALSE	100		High	High	0.0002306	0.005889	2.32	56.6	Used	Used	K.NPSIAVPIVLK.R	[688-698]
FALSE	High	Master Protein	A0A061I1F7	U2 snRNP-associated SURP motif-containing protein OS=Cricetulus griseus OX=10029 GN=H671_4g13052 PE=4 SV=1	FALSE	30	23	112	23	1029	118.2	8.47	1
	Checked	Confidence	Annotated Sequence	Modifications	Qvality PEP	Qvality q-value	# Protein Groups	# Proteins	# PSMs	Master Protein Accessions	Positions in Master Proteins	Modifications in Master Proteins	# Missed Cleavages	Theo. MH+ [Da]	Contaminant	Abundances (Scaled): F1: Sample	Quan Info	Found in Sample: [S1] F1: Sample	Confidence (by Search Engine): A10 Sequest HT	Percolator q-Value (by Search Engine): A10 Sequest HT	Percolator PEP (by Search Engine): A10 Sequest HT	XCorr (by Search Engine): A10 Sequest HT	Top Apex RT [min]	Quan Usage	Quan Ratio Usage	Sequence in Protein	Positions in Proteins
	FALSE	High	[R].NLLALIHR.[M]		0.0152237	0.000424116	1	6	2	A0A061I1F7	A0A061I1F7 [426-433]		0	949.594	FALSE	100		High	High	5.934e-05	0.0006771	2.05	40.26	Used	Used	R.NLLALIHR.M	[426-433]
	FALSE	High	[K].NGSFWRPPPLNPYLHGMSEEQEAEAFVEEPSK.[K]		0.000531918	0.000424116	1	6	1	A0A061I1F7	A0A061I1F7 [499-530]		0	3672.71	FALSE	100		High	High	5.934e-05	3.727e-06	4.14	76.72	Used	Used	K.NGSFWRPPPLNPYLHGMSEEQEAEAFVEEPSK.K	[499-530]
	FALSE	High	[K].LYSILQGDSPTK.[W]		3.42249e-05	0.000424116	1	6	7	A0A061I1F7	A0A061I1F7 [477-488]		0	1321.7	FALSE	100		High	High	5.934e-05	5.343e-08	3.32	36.97	Used	Used	K.LYSILQGDSPTK.W	[477-488]
	FALSE	High	[R].LKNPNAPMLPPPK.[N]		0.0157813	0.000424116	1	6	2	A0A061I1F7	A0A061I1F7 [391-403]		1	1416.8	FALSE	100		High	High	5.934e-05	0.0007211	2.61	16.92	Used	Used	R.LKNPNAPMLPPPK.N	[391-403]
	FALSE	High	[K].LQNIFLGLVNIIEEK.[E]		3.59164e-05	0.000424116	1	4	4	A0A061I1F7	A0A061I1F7 [671-685]		0	1743.01	FALSE	100		High	High	5.934e-05	5.752e-08	3.73	85.17	Used	Used	K.LQNIFLGLVNIIEEK.E	[671-685]
	FALSE	High	[K].SEEHHLYSNPVR.[E]		0.0253134	0.000424116	1	6	1	A0A061I1F7	A0A061I1F7 [811-822]		0	1467.7	FALSE		No Quan Values	High	High	5.934e-05	0.001508	2.82		Not Used	Not Used	K.SEEHHLYSNPVR.E	[811-822]
	FALSE	High	[K].SLDDDLDGVPLDATEDSK.[K]		0.0043854	0.000424116	1	6	4	A0A061I1F7	A0A061I1F7 [731-748]		0	1904.86	FALSE	100		High	High	5.934e-05	9.83e-05	3.4	59.79	Used	Used	K.SLDDDLDGVPLDATEDSK.K	[731-748]
	FALSE	High	[K].SLDDDLDGVPLDATEDSKK.[N]		1.65995e-05	0.000424116	1	6	7	A0A061I1F7	A0A061I1F7 [731-749]		1	2032.96	FALSE	100		High	High	5.934e-05	1.736e-08	3.29	45.74	Used	Used	K.SLDDDLDGVPLDATEDSKK.N	[731-749]
	FALSE	High	[R].TIQGHLQSENFK.[Q]		3.01543e-05	0.000424116	1	4	5	A0A061I1F7	A0A061I1F7 [636-647]		0	1401.71	FALSE	100		High	High	5.934e-05	4.371e-08	2.35	11.52	Used	Used	R.TIQGHLQSENFK.Q	[636-647]
	FALSE	High	[R].SSDVHSSGSSDAHMDASGPSDSDMPSR.[T]		5.00406e-05	0.000424116	1	3	1	A0A061I1F7	A0A061I1F7 [18-44]		0	2706.06	FALSE	100		High	High	5.934e-05	9.63e-08	1.16	9.31	Used	Used	R.SSDVHSSGSSDAHMDASGPSDSDMPSR.T	[18-44]
	FALSE	High	[R].FEPPQSDSDGQR.[R]		0.00165226	0.000424116	1	6	5	A0A061I1F7	A0A061I1F7 [231-242]		0	1362.59	FALSE	100		High	High	5.934e-05	2.169e-05	2.28	8.75	Used	Used	R.FEPPQSDSDGQR.R	[231-242]
	FALSE	High	[K].FQDELESGK.[R]		0.00581989	0.000424116	1	5	9	A0A061I1F7	A0A061I1F7 [854-862]		0	1052.49	FALSE	100		High	High	5.934e-05	0.0001525	2.05	12.01	Used	Used	K.FQDELESGK.R	[854-862]
	FALSE	High	[K].AAAEIYEEFLAAFEGSDGNK.[V]		3.37592e-07	0.000424116	1	6	3	A0A061I1F7	A0A061I1F7 [112-131]		0	2131.98	FALSE	100		High	High	5.934e-05	4.181e-11	5.21	84.05	Used	Used	K.AAAEIYEEFLAAFEGSDGNK.V	[112-131]
	FALSE	High	[K].AVPIPPHPIYIPPSMMEHTLPPPPSGLPFNAQPR.[E]		0.00500664	0.000424116	1	6	1	A0A061I1F7	A0A061I1F7 [355-388]		0	3695.92	FALSE	100		High	High	5.934e-05	0.0001209	2.93	78.5	Used	Used	K.AVPIPPHPIYIPPSMMEHTLPPPPSGLPFNAQPR.E	[355-388]
	FALSE	High	[K].KPGQSFQEQVEHYR.[D]		4.11917e-07	0.000424116	1	5	13	A0A061I1F7	A0A061I1F7 [866-879]		0	1732.84	FALSE	100		High	High	5.934e-05	5.677e-11	4.73	13.79	Used	Used	K.KPGQSFQEQVEHYR.D	[866-879]
	FALSE	High	[R].FLFENQTPAHVYYR.[W]		0.0437126	0.000741856	1	6	1	A0A061I1F7	A0A061I1F7 [461-474]		0	1784.88	FALSE	100		High	High	9.761e-05	0.003529	1.86	45.95	Used	Used	R.FLFENQTPAHVYYR.W	[461-474]
	FALSE	High	[R].EINNPMFR.[F]		0.0351144	0.000741856	1	6	15	A0A061I1F7	A0A061I1F7 [453-460]		0	1020.49	FALSE	100		High	High	9.761e-05	0.002499	2.21	25.29	Used	Used	R.EINNPMFR.F	[453-460]
	FALSE	High	[R].FGPLASVK.[I]		0.0372599	0.000741856	1	6	12	A0A061I1F7	A0A061I1F7 [297-304]		0	818.477	FALSE	100		High	High	9.761e-05	0.002764	2.13	22.48	Used	Used	R.FGPLASVK.I	[297-304]
	FALSE	High	[K].SNLELFK.[E]		0.0651409	0.00208235	1	6	8	A0A061I1F7	A0A061I1F7 [202-208]		0	850.467	FALSE	100		High	High	0.0002678	0.006652	2.11	29.43	Used	Used	K.SNLELFK.E	[202-208]
	FALSE	High	[R].AWEDWAIYPEPFLIK.[L]		0.0735917	0.00239351	1	4	1	A0A061I1F7	A0A061I1F7 [656-670]		0	1877.95	FALSE	100		High	High	0.0003079	0.008068	2.18	83.34	Used	Used	R.AWEDWAIYPEPFLIK.L	[656-670]
	FALSE	High	[R].DKLEEILR.[G]		0.0840392	0.0033419	1	6	3	A0A061I1F7	A0A061I1F7 [540-547]		1	1015.58	FALSE	100		High	High	0.0004298	0.01002	2.18	26.95	Used	Used	R.DKLEEILR.G	[540-547]
	FALSE	High	[K].NPNAPMLPPPK.[N]		0.113003	0.00780836	1	6	4	A0A061I1F7	A0A061I1F7 [393-403]		0	1175.62	FALSE	100		High	High	0.0009635	0.01619	2.14	20.13	Used	Used	K.NPNAPMLPPPK.N	[393-403]
	FALSE	High	[R].SMDVPSR.[R]		0.145994	0.00975304	1	4	3	A0A061I1F7	A0A061I1F7 [244-250]		0	791.372	FALSE	100		High	High	0.001389	0.02456	1.88	7.44	Used	Used	R.SMDVPSR.R	[244-250]
FALSE	High	Master Protein	A0A8C2M077	78 kDa glucose-regulated protein OS=Cricetulus griseus OX=10029 PE=3 SV=1	FALSE	28	15	111	13	655	72.5	5.2	1
	Checked	Confidence	Annotated Sequence	Modifications	Qvality PEP	Qvality q-value	# Protein Groups	# Proteins	# PSMs	Master Protein Accessions	Positions in Master Proteins	Modifications in Master Proteins	# Missed Cleavages	Theo. MH+ [Da]	Contaminant	Abundances (Scaled): F1: Sample	Quan Info	Found in Sample: [S1] F1: Sample	Confidence (by Search Engine): A10 Sequest HT	Percolator q-Value (by Search Engine): A10 Sequest HT	Percolator PEP (by Search Engine): A10 Sequest HT	XCorr (by Search Engine): A10 Sequest HT	Top Apex RT [min]	Quan Usage	Quan Ratio Usage	Sequence in Protein	Positions in Proteins
	FALSE	High	[R].NELESYAYSLK.[N]		0.0021411	0.000424116	1	1	5	A0A8C2M077	A0A8C2M077 [564-574]		0	1316.64	FALSE	100		High	High	5.934e-05	3.234e-05	2.64	42.68	Used	Used	R.NELESYAYSLK.N	[564-574]
	FALSE	High	[R].ITPSYVAFTPEGER.[L]		0.00692969	0.000424116	1	1	2	A0A8C2M077	A0A8C2M077 [62-75]		0	1566.78	FALSE	100		High	High	5.934e-05	0.0001998	2.28	44.3	Used	Used	R.ITPSYVAFTPEGER.L	[62-75]
	FALSE	High	[R].IINEPTAAAIAYGLDK.[GRK]		6.40228e-06	0.000424116	3	11	13	G3HZE7; A0A8C2M077; A0A061I5D1	G3HZE7 [174-189]; A0A8C2M077 [199-214]; A0A061I5D1 [199-214]		0	1659.9	FALSE	100	Shared	High	High	5.934e-05	3.968e-09	3.85	61.09	Not Used	Not Used	R.IINEPTAAAIAYGLDK.R	[199-214]
	FALSE	High	[R].IINEPTAAAIAYGLDKR.[EI]		0.00571573	0.000424116	1	2	2	A0A8C2M077	A0A8C2M077 [199-215]		1	1816	FALSE	100		High	High	5.934e-05	0.0001481	1.63	49.62	Used	Used	R.IINEPTAAAIAYGLDKR.E	[199-215]
	FALSE	High	[R].IEIESFFEGEDFSETLTR.[A]		2.97928e-05	0.000424116	1	2	5	A0A8C2M077	A0A8C2M077 [308-325]		0	2149	FALSE	100		High	High	5.934e-05	4.299e-08	4.3	81.76	Used	Used	R.IEIESFFEGEDFSETLTR.A	[308-325]
	FALSE	High	[KR].VEIIANDQGNR.[TI]		0.000328367	0.000424116	4	19	12	G3HZE7; A0A8C2M077; A0A061IM03; A0A061I5D1	G3HZE7 [28-38]; A0A8C2M077 [51-61]; A0A061IM03 [28-38]; A0A061I5D1 [53-63]		0	1228.63	FALSE	100	Shared	High	High	5.934e-05	1.765e-06	2.91	12.85	Not Used	Not Used	R.VEIIANDQGNR.I	[51-61]
	FALSE	High	[K].VTHAVVTVPAYFNDAQR.[QD]		9.40973e-07	0.000424116	1	2	9	A0A8C2M077	A0A8C2M077 [166-182]		0	1887.97	FALSE	100		High	High	5.934e-05	2.046e-10	4.66	39.66	Used	Used	K.VTHAVVTVPAYFNDAQR.Q	[166-182]
	FALSE	High	[K].TFAPEEISAMVLTK.[M]		0.00328428	0.000424116	1	1	9	A0A8C2M077	A0A8C2M077 [140-153]		0	1536.8	FALSE	100		High	High	5.934e-05	6.267e-05	1.56	75.77	Used	Used	K.TFAPEEISAMVLTK.M	[140-153]
	FALSE	High	[K].ELEEIVQPIISK.[L]		0.000312904	0.000424116	1	1	11	A0A8C2M077	A0A8C2M077 [623-634]		0	1397.79	FALSE	100		High	High	5.934e-05	1.651e-06	2.98	58.56	Used	Used	K.ELEEIVQPIISK.L	[623-634]
	FALSE	High	[K].FEELNMDLFR.[S]		0.000430721	0.000424116	1	2	21	A0A8C2M077	A0A8C2M077 [328-337]		0	1313.62	FALSE	100		High	High	5.934e-05	2.708e-06	2.61	74.81	Used	Used	K.FEELNMDLFR.S	[328-337]
	FALSE	High	[K].DNHLLGTFDLTGIPPAPR.[G]		0.000503824	0.000424116	1	1	9	A0A8C2M077	A0A8C2M077 [476-493]		0	1934.01	FALSE	100		High	High	5.934e-05	3.425e-06	3.49	77.04	Used	Used	K.DNHLLGTFDLTGIPPAPR.G	[476-493]
	FALSE	High	[KR].DAGTIAGLNVMR.[I]		0.000211445	0.000424116	1	2	5	A0A8C2M077	A0A8C2M077 [187-198]		0	1217.63	FALSE	100		High	High	5.934e-05	8.945e-07	2.24	48.44	Used	Used	K.DAGTIAGLNVMR.I	[187-198]
	FALSE	High	[K].KSDIDEIVLVGGSTR.[I]		0.0035093	0.000424116	1	1	2	A0A8C2M077	A0A8C2M077 [354-368]		1	1588.85	FALSE	100		High	High	5.934e-05	6.977e-05	1.52	39.75	Used	Used	K.KSDIDEIVLVGGSTR.I	[354-368]
	FALSE	High	[K].ITITNDQNR.[L]		0.041942	0.000741856	1	1	3	A0A8C2M077	A0A8C2M077 [525-533]		0	1074.55	FALSE	100		High	High	9.761e-05	0.003307	2.01	7.72	Used	Used	K.ITITNDQNR.L	[525-533]
	FALSE	High	[R].LTPEEIER.[M]		0.14203	0.00890738	1	1	3	A0A8C2M077	A0A8C2M077 [534-541]		0	986.515	FALSE	100		High	High	0.001284	0.02353	1.3	15.04	Used	Used	R.LTPEEIER.M	[534-541]
FALSE	High	Master Protein	A0A8C2QIZ6	Dynein cytoplasmic 1 heavy chain 1 OS=Cricetulus griseus OX=10029 GN=Dync1h1 PE=3 SV=1	FALSE	12	45	110	45	4650	532.3	6.42	1
	Checked	Confidence	Annotated Sequence	Modifications	Qvality PEP	Qvality q-value	# Protein Groups	# Proteins	# PSMs	Master Protein Accessions	Positions in Master Proteins	Modifications in Master Proteins	# Missed Cleavages	Theo. MH+ [Da]	Contaminant	Abundances (Scaled): F1: Sample	Quan Info	Found in Sample: [S1] F1: Sample	Confidence (by Search Engine): A10 Sequest HT	Percolator q-Value (by Search Engine): A10 Sequest HT	Percolator PEP (by Search Engine): A10 Sequest HT	XCorr (by Search Engine): A10 Sequest HT	Top Apex RT [min]	Quan Usage	Quan Ratio Usage	Sequence in Protein	Positions in Proteins
	FALSE	High	[K].LVPLLLEDGGDAPAALEAALEEK.[S]		0.000477212	0.000424116	1	2	2	A0A8C2QIZ6	A0A8C2QIZ6 [41-63]		0	2334.24	FALSE	100		High	High	5.934e-05	3.175e-06	4.37	83.27	Used	Used	K.LVPLLLEDGGDAPAALEAALEEK.S	[41-63]
	FALSE	High	[R].QALVAIFTHLR.[K]		0.00156501	0.000424116	1	4	3	A0A8C2QIZ6	A0A8C2QIZ6 [359-369]		0	1268.75	FALSE	100		High	High	5.934e-05	1.986e-05	2.8	56.24	Used	Used	R.QALVAIFTHLR.K	[359-369]
	FALSE	High	[R].LGGSPFGPAGTGK.[T]		0.000898766	0.000424116	1	4	4	A0A8C2QIZ6	A0A8C2QIZ6 [1904-1916]		0	1145.59	FALSE	100		High	High	5.934e-05	8.431e-06	2.21	20.78	Used	Used	R.LGGSPFGPAGTGK.T	[1904-1916]
	FALSE	High	[K].LEHIMDLTR.[L]		0.0155932	0.000424116	1	3	1	A0A8C2QIZ6	A0A8C2QIZ6 [2447-2455]		0	1127.59	FALSE	100		High	High	5.934e-05	0.0007068	2.18	25.05	Used	Used	K.LEHIMDLTR.L	[2447-2455]
	FALSE	High	[K].LDRDPASGTALQEISFWLNLER.[A]		1.21117e-07	0.000424116	1	4	3	A0A8C2QIZ6	A0A8C2QIZ6 [266-287]		1	2531.29	FALSE		No Quan Values	High	High	5.934e-05	8.479e-12	6.27		Not Used	Not Used	K.LDRDPASGTALQEISFWLNLER.A	[266-287]
	FALSE	High	[K].LNTQEIFDDWAR.[K]		0.00684679	0.000424116	1	4	2	A0A8C2QIZ6	A0A8C2QIZ6 [697-708]		0	1507.72	FALSE	100		High	High	5.934e-05	0.0001966	1.43	73.05	Used	Used	K.LNTQEIFDDWAR.K	[697-708]
	FALSE	High	[R].VLRPQVTAVAQQNQGEAPEPQDMK.[V]		9.74837e-08	0.000424116	1	4	3	A0A8C2QIZ6	A0A8C2QIZ6 [487-510]		0	2634.33	FALSE	100		High	High	5.934e-05	6.077e-12	2.98	30.96	Used	Used	R.VLRPQVTAVAQQNQGEAPEPQDMK.V	[487-510]
	FALSE	High	[K].VNFLPEIITLSK.[E]		0.019696	0.000424116	1	4	1	A0A8C2QIZ6	A0A8C2QIZ6 [741-752]		0	1373.8	FALSE	100		High	High	5.934e-05	0.001018	2.58	79.73	Used	Used	K.VNFLPEIITLSK.E	[741-752]
	FALSE	High	[K].VTDFGDKVEDPTFLNQLQSGVNR.[W]		0.000219235	0.000424116	1	4	5	A0A8C2QIZ6	A0A8C2QIZ6 [233-255]		1	2579.27	FALSE	100		High	High	5.934e-05	9.484e-07	3.36	69.08	Used	Used	K.VTDFGDKVEDPTFLNQLQSGVNR.W	[233-255]
	FALSE	High	[R].SIPLDEGEDEAQR.[R]		0.00114387	0.000424116	1	4	4	A0A8C2QIZ6	A0A8C2QIZ6 [2388-2400]		0	1458.67	FALSE	100		High	High	5.934e-05	1.219e-05	1.73	20.37	Used	Used	R.SIPLDEGEDEAQR.R	[2388-2400]
	FALSE	High	[R].QWIVFDGDVDPEWVENLNSVLDDNK.[L]		0.00656438	0.000424116	1	4	1	A0A8C2QIZ6	A0A8C2QIZ6 [2303-2327]		0	2946.38	FALSE		No Quan Values	High	High	5.934e-05	0.0001835	2.48		Not Used	Not Used	R.QWIVFDGDVDPEWVENLNSVLDDNK.L	[2303-2327]
	FALSE	High	[R].SWSHYTVPAGMTVIQWVSDFSER.[V]		3.36114e-05	0.000424116	1	4	1	A0A8C2QIZ6	A0A8C2QIZ6 [4467-4489]		0	2683.26	FALSE		No Quan Values	High	High	5.934e-05	5.171e-08	4.74		Not Used	Not Used	R.SWSHYTVPAGMTVIQWVSDFSER.V	[4467-4489]
	FALSE	High	[K].EFGPVVIDYGK.[V]		0.0254648	0.000424116	1	4	2	A0A8C2QIZ6	A0A8C2QIZ6 [1105-1115]		0	1223.63	FALSE	100		High	High	5.934e-05	0.001513	0.9	49.98	Used	Used	K.EFGPVVIDYGK.V	[1105-1115]
	FALSE	High	[K].ETVDQVEELR.[R]		0.00876172	0.000424116	1	4	3	A0A8C2QIZ6	A0A8C2QIZ6 [3214-3223]		0	1217.6	FALSE	100		High	High	5.934e-05	0.0002868	1.44	24.08	Used	Used	K.ETVDQVEELR.R	[3214-3223]
	FALSE	High	[K].EQPWVSVQPR.[K]		0.00178693	0.000424116	1	4	4	A0A8C2QIZ6	A0A8C2QIZ6 [1352-1361]		0	1225.63	FALSE	100		High	High	5.934e-05	2.44e-05	2.47	30.8	Used	Used	K.EQPWVSVQPR.K	[1352-1361]
	FALSE	High	[R].EWTDGLFTHVLR.[K]		0.000750061	0.000424116	1	4	5	A0A8C2QIZ6	A0A8C2QIZ6 [2278-2289]		0	1473.75	FALSE	100		High	High	5.934e-05	6.368e-06	1.73	68.01	Used	Used	R.EWTDGLFTHVLR.K	[2278-2289]
	FALSE	High	[K].ANEVEQMIR.[D]		0.0152237	0.000424116	1	4	3	A0A8C2QIZ6	A0A8C2QIZ6 [3434-3442]		0	1089.54	FALSE	100		High	High	5.934e-05	0.0006763	2.35	21.69	Used	Used	K.ANEVEQMIR.D	[3434-3442]
	FALSE	High	[R].DPASGTALQEISFWLNLER.[A]		0.000882657	0.000424116	1	4	1	A0A8C2QIZ6	A0A8C2QIZ6 [269-287]		0	2147.08	FALSE	100		High	High	5.934e-05	8.187e-06	2.95	86.77	Used	Used	R.DPASGTALQEISFWLNLER.A	[269-287]
	FALSE	High	[K].AVDDLNLHSYSNLPIWVNK.[L]		1.56153e-06	0.000424116	1	4	3	A0A8C2QIZ6	A0A8C2QIZ6 [888-906]		0	2198.12	FALSE	100		High	High	5.934e-05	4.487e-10	3.14	74.24	Used	Used	K.AVDDLNLHSYSNLPIWVNK.L	[888-906]
	FALSE	High	[R].HVPVVYVDYPGPASLTQIYGTFNR.[A]		3.03367e-05	0.000424116	1	4	2	A0A8C2QIZ6	A0A8C2QIZ6 [2734-2757]		0	2693.37	FALSE	100		High	High	5.934e-05	4.432e-08	3.96	79.18	Used	Used	R.HVPVVYVDYPGPASLTQIYGTFNR.A	[2734-2757]
	FALSE	High	[R].GIFEALRPLETLPVEGLIR.[I]		0.000861625	0.000424116	1	4	1	A0A8C2QIZ6	A0A8C2QIZ6 [2809-2827]		0	2123.22	FALSE	100		High	High	5.934e-05	7.928e-06	4.08	82.36	Used	Used	R.GIFEALRPLETLPVEGLIR.I	[2809-2827]
	FALSE	High	[K].GTLGEPTYDAEFQHFLR.[G]		1.04255e-06	0.000424116	1	4	3	A0A8C2QIZ6	A0A8C2QIZ6 [3898-3914]		0	1980.95	FALSE	100		High	High	5.934e-05	2.381e-10	2.75	63.58	Used	Used	K.GTLGEPTYDAEFQHFLR.G	[3898-3914]
	FALSE	High	[R].LAETVFNFQEK.[V]		0.00115079	0.000424116	1	4	3	A0A8C2QIZ6	A0A8C2QIZ6 [840-850]		0	1325.67	FALSE		No Quan Values	High	High	5.934e-05	1.24e-05	2.83		Not Used	Not Used	R.LAETVFNFQEK.V	[840-850]
	FALSE	High	[K].WFTSQVIR.[N]		0.0474744	0.000741856	1	4	4	A0A8C2QIZ6	A0A8C2QIZ6 [3057-3064]		0	1036.56	FALSE	100		High	High	9.761e-05	0.004032	1.77	39.24	Used	Used	K.WFTSQVIR.N	[3057-3064]
	FALSE	High	[R].AATSPALFNR.[C]		0.0383801	0.000741856	1	4	5	A0A8C2QIZ6	A0A8C2QIZ6 [3083-3092]		0	1047.56	FALSE	100		High	High	9.761e-05	0.002894	2.36	19.85	Used	Used	R.AATSPALFNR.C	[3083-3092]
	FALSE	High	[R].AELGEYIR.[R]		0.0497631	0.000741856	1	4	2	A0A8C2QIZ6	A0A8C2QIZ6 [2516-2523]		0	950.494	FALSE	100		High	High	9.761e-05	0.004331	1.43	24.87	Used	Used	R.AELGEYIR.R	[2516-2523]
	FALSE	High	[R].HYLDFINHYANLFHEK.[R]		0.0486057	0.000741856	1	4	2	A0A8C2QIZ6	A0A8C2QIZ6 [3179-3194]		0	2061	FALSE	100		High	High	9.761e-05	0.004177	2.17	69.75	Used	Used	R.HYLDFINHYANLFHEK.R	[3179-3194]
	FALSE	High	[R].TFSSIPVSR.[M]		0.0500566	0.000741856	1	4	3	A0A8C2QIZ6	A0A8C2QIZ6 [4164-4172]		0	993.536	FALSE	100		High	High	9.761e-05	0.004367	1.78	21.73	Used	Used	R.TFSSIPVSR.M	[4164-4172]
	FALSE	High	[K].DLFQVAFNR.[V]		0.0600321	0.00178707	1	4	4	A0A8C2QIZ6	A0A8C2QIZ6 [3866-3874]		0	1109.57	FALSE	100		High	High	0.0002306	0.00585	1.57	68.41	Used	Used	K.DLFQVAFNR.V	[3866-3874]
	FALSE	High	[R].TLINELVK.[G]		0.0674558	0.00208235	1	4	2	A0A8C2QIZ6	A0A8C2QIZ6 [4454-4461]		0	929.567	FALSE	100		High	High	0.0002678	0.007047	1.34	39.36	Used	Used	R.TLINELVK.G	[4454-4461]
	FALSE	High	[R].VDNEFDQR.[L]		0.0766335	0.00239351	1	4	1	A0A8C2QIZ6	A0A8C2QIZ6 [4260-4267]		0	1022.45	FALSE	100		High	High	0.0003079	0.008602	1.36	8.55	Used	Used	R.VDNEFDQR.L	[4260-4267]
	FALSE	High	[K].EGTEAWEAAMK.[R]		0.0740191	0.00239351	1	4	1	A0A8C2QIZ6	A0A8C2QIZ6 [545-555]		0	1222.54	FALSE	100		High	High	0.0003079	0.008203	1.39	29.63	Used	Used	K.EGTEAWEAAMK.R	[545-555]
	FALSE	High	[K].INEWLTLVEK.[E]		0.0788788	0.00305858	1	4	3	A0A8C2QIZ6	A0A8C2QIZ6 [1702-1711]		0	1244.69	FALSE	100		High	High	0.0003935	0.009058	1.21	67.72	Used	Used	K.INEWLTLVEK.E	[1702-1711]
	FALSE	High	[R].GWDDLFNK.[V]		0.0830779	0.0033419	1	4	2	A0A8C2QIZ6	A0A8C2QIZ6 [1493-1500]		0	994.463	FALSE	100		High	High	0.0004298	0.009799	1.44	55.44	Used	Used	R.GWDDLFNK.V	[1493-1500]
	FALSE	High	[K].MVVLSLPR.[I]		0.0855009	0.00367143	1	4	3	A0A8C2QIZ6	A0A8C2QIZ6 [995-1002]		0	914.549	FALSE	100		High	High	0.0004718	0.01033	1.75	44.94	Used	Used	K.MVVLSLPR.I	[995-1002]
	FALSE	High	[R].KLVPLLLEDGGDAPAALEAALEEK.[S]		0.0855009	0.00367143	1	2	2	A0A8C2QIZ6	A0A8C2QIZ6 [40-63]		1	2462.34	FALSE	100		High	High	0.0004718	0.01028	3.52	80.47	Used	Used	R.KLVPLLLEDGGDAPAALEAALEEK.S	[40-63]
	FALSE	High	[K].NVHLAPGWLMQLEK.[K]		0.0942444	0.00555555	1	4	2	A0A8C2QIZ6	A0A8C2QIZ6 [4102-4115]		0	1635.87	FALSE	100		High	High	0.0007131	0.01202	2.1	65.11	Used	Used	K.NVHLAPGWLMQLEK.K	[4102-4115]
	FALSE	High	[K].WQALLVQIR.[K]		0.105597	0.00705059	1	4	3	A0A8C2QIZ6	A0A8C2QIZ6 [1083-1091]		0	1126.67	FALSE	100		High	High	0.0008967	0.01448	1.37	61.81	Used	Used	K.WQALLVQIR.K	[1083-1091]
	FALSE	High	[K].YATLATVSR.[C]		0.110483	0.00725752	1	4	2	A0A8C2QIZ6	A0A8C2QIZ6 [2354-2362]		0	981.536	FALSE	100		High	High	0.0009253	0.01559	1.74	15.68	Used	Used	K.YATLATVSR.C	[2354-2362]
	FALSE	High	[R].QYASYEFVQR.[L]		0.106196	0.00725752	1	4	1	A0A8C2QIZ6	A0A8C2QIZ6 [1383-1392]		0	1290.61	FALSE	100		High	High	0.0008967	0.01457	1.77	28.71	Used	Used	R.QYASYEFVQR.L	[1383-1392]
	FALSE	High	[K].LLTLPNGER.[L]		0.120208	0.00827873	1	4	2	A0A8C2QIZ6	A0A8C2QIZ6 [2328-2336]		0	1012.58	FALSE	100		High	High	0.001095	0.01783	2.12	26.32	Used	Used	K.LLTLPNGER.L	[2328-2336]
	FALSE	High	[R].TPNGVVLAPVQLGK.[W]		0.12783	0.00844323	1	4	1	A0A8C2QIZ6	A0A8C2QIZ6 [2648-2661]		0	1392.82	FALSE		No Quan Values	High	High	0.00116	0.0197	0.86		Not Used	Not Used	R.TPNGVVLAPVQLGK.W	[2648-2661]
	FALSE	High	[R].ILDDDTIITTLENLK.[R]		0.135887	0.00867972	1	4	1	A0A8C2QIZ6	A0A8C2QIZ6 [3764-3778]		0	1716.93	FALSE	100		High	High	0.001223	0.02181	2.62	82.56	Used	Used	R.ILDDDTIITTLENLK.R	[3764-3778]
	FALSE	High	[K].DIQMPDGIR.[R]		0.141249	0.00890738	1	4	2	A0A8C2QIZ6	A0A8C2QIZ6 [4297-4305]		0	1044.51	FALSE	100		High	High	0.001284	0.02332	1.84	37.13	Used	Used	K.DIQMPDGIR.R	[4297-4305]
	FALSE	High	[K].GVWSELSK.[V]		0.143604	0.00916658	1	4	2	A0A8C2QIZ6	A0A8C2QIZ6 [1335-1342]		0	905.473	FALSE	100		High	High	0.001315	0.024	1.49	27.67	Used	Used	K.GVWSELSK.V	[1335-1342]
FALSE	High	Master Protein	A0A8C2LKM6	ubiquitinyl hydrolase 1 OS=Cricetulus griseus OX=10029 GN=Usp34 PE=3 SV=1	FALSE	12	34	108	34	3541	403.4	5.99	1
	Checked	Confidence	Annotated Sequence	Modifications	Qvality PEP	Qvality q-value	# Protein Groups	# Proteins	# PSMs	Master Protein Accessions	Positions in Master Proteins	Modifications in Master Proteins	# Missed Cleavages	Theo. MH+ [Da]	Contaminant	Abundances (Scaled): F1: Sample	Quan Info	Found in Sample: [S1] F1: Sample	Confidence (by Search Engine): A10 Sequest HT	Percolator q-Value (by Search Engine): A10 Sequest HT	Percolator PEP (by Search Engine): A10 Sequest HT	XCorr (by Search Engine): A10 Sequest HT	Top Apex RT [min]	Quan Usage	Quan Ratio Usage	Sequence in Protein	Positions in Proteins
	FALSE	High	[K].MIALVALLVEQSR.[S]		0.00303687	0.000424116	1	5	2	A0A8C2LKM6	A0A8C2LKM6 [2512-2524]		0	1442.84	FALSE	100		High	High	5.934e-05	5.537e-05	2.09	82.55	Used	Used	K.MIALVALLVEQSR.S	[2512-2524]
	FALSE	High	[K].LTLLIPETAVR.[H]		0.0242779	0.000424116	1	4	12	A0A8C2LKM6	A0A8C2LKM6 [1663-1673]		0	1225.75	FALSE	100		High	High	5.934e-05	0.001408	2.44	62.6	Used	Used	K.LTLLIPETAVR.H	[1663-1673]
	FALSE	High	[K].LTPEAANPFFK.[L]		0.0187753	0.000424116	1	5	1	A0A8C2LKM6	A0A8C2LKM6 [2590-2600]		0	1234.65	FALSE		No Quan Values	High	High	5.934e-05	0.0009408	1.91		Not Used	Not Used	K.LTPEAANPFFK.L	[2590-2600]
	FALSE	High	[K].QLNPALIPTLQELLSK.[C]		0.00820094	0.000424116	1	5	1	A0A8C2LKM6	A0A8C2LKM6 [3302-3317]		0	1778.04	FALSE	100		High	High	5.934e-05	0.0002603	3.79	82.65	Used	Used	K.QLNPALIPTLQELLSK.C	[3302-3317]
	FALSE	High	[K].QALIQWQER.[I]		0.0022066	0.000424116	1	5	1	A0A8C2LKM6	A0A8C2LKM6 [3014-3022]		0	1171.62	FALSE	100		High	High	5.934e-05	3.374e-05	2.27	33.73	Used	Used	K.QALIQWQER.I	[3014-3022]
	FALSE	High	[K].LSEPAIATNHNK.[Q]		0.00264386	0.000424116	1	5	4	A0A8C2LKM6	A0A8C2LKM6 [2782-2793]		0	1294.67	FALSE	100		High	High	5.934e-05	4.506e-05	2.88	7.31	Used	Used	K.LSEPAIATNHNK.Q	[2782-2793]
	FALSE	High	[K].LSVLVAYEGLPLHLALFPK.[L]		0.00013864	0.000424116	1	5	1	A0A8C2LKM6	A0A8C2LKM6 [3164-3182]		0	2080.22	FALSE	100		High	High	5.934e-05	4.673e-07	3.8	81.92	Used	Used	K.LSVLVAYEGLPLHLALFPK.L	[3164-3182]
	FALSE	High	[K].LSTSFVLETFIHSK.[E]		0.00425531	0.000424116	1	4	4	A0A8C2LKM6	A0A8C2LKM6 [2302-2315]		0	1608.86	FALSE	100		High	High	5.934e-05	9.424e-05	1.57	72.56	Used	Used	K.LSTSFVLETFIHSK.E	[2302-2315]
	FALSE	High	[K].LLYALEIIEALGKPNR.[R]		3.87813e-07	0.000424116	1	4	7	A0A8C2LKM6	A0A8C2LKM6 [1440-1455]		0	1813.06	FALSE	100		High	High	5.934e-05	5.189e-11	4.03	81.79	Used	Used	K.LLYALEIIEALGKPNR.R	[1440-1455]
	FALSE	High	[R].TSAAYLLVSLIPSNSFR.[Q]		0.0086051	0.000424116	1	5	1	A0A8C2LKM6	A0A8C2LKM6 [2677-2693]		0	1839	FALSE	100		High	High	5.934e-05	0.0002799	3.59	82.56	Used	Used	R.TSAAYLLVSLIPSNSFR.Q	[2677-2693]
	FALSE	High	[K].TTLLELQK.[M]		0.0216735	0.000424116	1	4	13	A0A8C2LKM6	A0A8C2LKM6 [1938-1945]		0	945.562	FALSE	100		High	High	5.934e-05	0.001174	2.01	27.53	Used	Used	K.TTLLELQK.M	[1938-1945]
	FALSE	High	[R].YIHDLFPSLIK.[N]		0.0230078	0.000424116	1	4	3	A0A8C2LKM6	A0A8C2LKM6 [416-426]		0	1345.75	FALSE	100		High	High	5.934e-05	0.001292	2.69	60.75	Used	Used	R.YIHDLFPSLIK.N	[416-426]
	FALSE	High	[K].VNTHFSFPLR.[L]		0.00636979	0.000424116	1	4	2	A0A8C2LKM6	A0A8C2LKM6 [2098-2107]		0	1217.64	FALSE	100		High	High	5.934e-05	0.0001759	3.09	35.48	Used	Used	K.VNTHFSFPLR.L	[2098-2107]
	FALSE	High	[K].EKPTMLQWIELLTK.[Q]		0.0128697	0.000424116	1	4	4	A0A8C2LKM6	A0A8C2LKM6 [2316-2329]		0	1729.96	FALSE	100		High	High	5.934e-05	0.000521	2.23	81.6	Used	Used	K.EKPTMLQWIELLTK.Q	[2316-2329]
	FALSE	High	[K].ELADWLISNNVVEHIFGPNLHIEIIK.[Q]		9.7912e-10	0.000424116	1	4	3	A0A8C2LKM6	A0A8C2LKM6 [356-381]		0	3013.61	FALSE	100		High	High	5.934e-05	4.866e-15	6.26	83.52	Used	Used	K.ELADWLISNNVVEHIFGPNLHIEIIK.Q	[356-381]
	FALSE	High	[R].FLLAHNYPR.[V]		0.0153152	0.000424116	1	5	3	A0A8C2LKM6	A0A8C2LKM6 [2666-2674]		0	1130.61	FALSE	100		High	High	5.934e-05	0.0006837	2.16	20.86	Used	Used	R.FLLAHNYPR.V	[2666-2674]
	FALSE	High	[K].FLPDAQALKPLR.[I]		0.00228785	0.000424116	1	4	7	A0A8C2LKM6	A0A8C2LKM6 [1709-1720]		0	1368.8	FALSE	100		High	High	5.934e-05	3.598e-05	2.8	39.41	Used	Used	K.FLPDAQALKPLR.I	[1709-1720]
	FALSE	High	[K].FDVSSELLEWIWHDNMQFLQDK.[N]		3.01543e-05	0.000424116	1	4	1	A0A8C2LKM6	A0A8C2LKM6 [2246-2267]		0	2780.3	FALSE	100		High	High	5.934e-05	4.385e-08	3.47	86.51	Used	Used	K.FDVSSELLEWIWHDNMQFLQDK.N	[2246-2267]
	FALSE	High	[R].EVLTPTSTSDNETR.[D]		0.000267501	0.000424116	1	5	1	A0A8C2LKM6	A0A8C2LKM6 [3373-3386]		0	1549.73	FALSE		No Quan Values	High	High	5.934e-05	1.288e-06	2.12		Not Used	Not Used	R.EVLTPTSTSDNETR.D	[3373-3386]
	FALSE	High	[K].DMTEFFTDLITK.[V]		0.00599771	0.000424116	1	4	2	A0A8C2LKM6	A0A8C2LKM6 [1981-1992]		0	1460.7	FALSE	100		High	High	5.934e-05	0.0001593	2.41	85	Used	Used	K.DMTEFFTDLITK.V	[1981-1992]
	FALSE	High	[K].HLTEYFAFLYEFAK.[M]		0.00226044	0.000424116	1	4	1	A0A8C2LKM6	A0A8C2LKM6 [2433-2446]		0	1778.88	FALSE	100		High	High	5.934e-05	3.511e-05	2.68	81.44	Used	Used	K.HLTEYFAFLYEFAK.M	[2433-2446]
	FALSE	High	[K].LAHSWVLQNMENWVER.[F]		0.000210174	0.000424116	1	5	4	A0A8C2LKM6	A0A8C2LKM6 [2650-2665]		0	2011.98	FALSE	100		High	High	5.934e-05	8.855e-07	3.52	75.33	Used	Used	K.LAHSWVLQNMENWVER.F	[2650-2665]
	FALSE	High	[K].GFPFLFQHIR.[D]		0.000966198	0.000424116	1	5	2	A0A8C2LKM6	A0A8C2LKM6 [2544-2553]		0	1261.68	FALSE	100		High	High	5.934e-05	9.409e-06	3.09	62.46	Used	Used	K.GFPFLFQHIR.D	[2544-2553]
	FALSE	High	[K].ALHELGFK.[D]		0.0477548	0.000741856	1	5	2	A0A8C2LKM6	A0A8C2LKM6 [1299-1306]		0	914.509	FALSE	100		High	High	9.761e-05	0.004078	1.68	13.69	Used	Used	K.ALHELGFK.D	[1299-1306]
	FALSE	High	[K].WDYWPHEDVR.[A]		0.0295551	0.000741856	1	4	5	A0A8C2LKM6	A0A8C2LKM6 [1882-1891]		0	1402.62	FALSE	100		High	High	9.761e-05	0.001906	2.09	41.28	Used	Used	K.WDYWPHEDVR.A	[1882-1891]
	FALSE	High	[K].VEEMSPELK.[N]		0.039068	0.000741856	1	4	2	A0A8C2LKM6	A0A8C2LKM6 [1993-2001]		0	1061.52	FALSE	100		High	High	9.761e-05	0.002957	2	15.55	Used	Used	K.VEEMSPELK.N	[1993-2001]
	FALSE	High	[K].QSSFASLLNTNVPIGNK.[K]		0.0288597	0.000741856	1	4	5	A0A8C2LKM6	A0A8C2LKM6 [477-493]		0	1789.94	FALSE	100		High	High	9.761e-05	0.001837	2.69	68.98	Used	Used	K.QSSFASLLNTNVPIGNK.K	[477-493]
	FALSE	High	[R].LTEVFLVLVQGTSLIQR.[L]		0.0334857	0.000741856	1	4	3	A0A8C2LKM6	A0A8C2LKM6 [1584-1600]		0	1916.12	FALSE	100		High	High	9.761e-05	0.00233	2.41	84.17	Used	Used	R.LTEVFLVLVQGTSLIQR.L	[1584-1600]
	FALSE	High	[R].LIVQNPVVTK.[N]		0.0543457	0.00144679	1	5	2	A0A8C2LKM6	A0A8C2LKM6 [2813-2822]		0	1110.69	FALSE	100		High	High	0.0001873	0.005017	1.48	27.44	Used	Used	R.LIVQNPVVTK.N	[2813-2822]
	FALSE	High	[R].TIESTIHVVTR.[I]		0.0572882	0.00144679	1	5	3	A0A8C2LKM6	A0A8C2LKM6 [3521-3531]		0	1255.7	FALSE	100		High	High	0.0001873	0.005447	1.5	20.05	Used	Used	R.TIESTIHVVTR.I	[3521-3531]
	FALSE	High	[K].ASASLNGDLR.[A]		0.0702559	0.00208235	1	5	1	A0A8C2LKM6	A0A8C2LKM6 [3280-3289]		0	1003.52	FALSE		No Quan Values	High	High	0.0002678	0.007518	1.4		Not Used	Not Used	K.ASASLNGDLR.A	[3280-3289]
	FALSE	High	[R].EGQEFLR.[D]		0.0895162	0.00428424	1	4	2	A0A8C2LKM6	A0A8C2LKM6 [1812-1818]		0	878.437	FALSE	100		High	High	0.0005507	0.01108	1.76	14	Used	Used	R.EGQEFLR.D	[1812-1818]
	FALSE	High	[K].DASQTTLLDLDALAR.[H]		0.104407	0.00674462	1	4	1	A0A8C2LKM6	A0A8C2LKM6 [1752-1766]		0	1602.83	FALSE		No Quan Values	High	High	0.0008591	0.01423	1.67		Not Used	Not Used	K.DASQTTLLDLDALAR.H	[1752-1766]
	FALSE	High	[K].LSDQELR.[Q]		0.128544	0.00844323	1	5	2	A0A8C2LKM6	A0A8C2LKM6 [271-277]		0	860.447	FALSE	100		High	High	0.00116	0.02002	1.94	7.92	Used	Used	K.LSDQELR.Q	[271-277]
FALSE	High	Master Protein	A0A8C2QN06	Baculoviral IAP repeat containing 6 OS=Cricetulus griseus OX=10029 GN=Birc6 PE=4 SV=1	FALSE	12	36	106	36	4806	525.1	6.05	1
	Checked	Confidence	Annotated Sequence	Modifications	Qvality PEP	Qvality q-value	# Protein Groups	# Proteins	# PSMs	Master Protein Accessions	Positions in Master Proteins	Modifications in Master Proteins	# Missed Cleavages	Theo. MH+ [Da]	Contaminant	Abundances (Scaled): F1: Sample	Quan Info	Found in Sample: [S1] F1: Sample	Confidence (by Search Engine): A10 Sequest HT	Percolator q-Value (by Search Engine): A10 Sequest HT	Percolator PEP (by Search Engine): A10 Sequest HT	XCorr (by Search Engine): A10 Sequest HT	Top Apex RT [min]	Quan Usage	Quan Ratio Usage	Sequence in Protein	Positions in Proteins
	FALSE	High	[K].MPITADLVAPILR.[F]		0.000275689	0.000424116	1	3	3	A0A8C2QN06	A0A8C2QN06 [3617-3629]		0	1409.82	FALSE	100		High	High	5.934e-05	1.346e-06	2.36	78.71	Used	Used	K.MPITADLVAPILR.F	[3617-3629]
	FALSE	High	[R].LTPLEALLQTR.[Y]		0.0050673	0.000424116	1	2	3	A0A8C2QN06	A0A8C2QN06 [1423-1433]		0	1254.74	FALSE	100		High	High	5.934e-05	0.0001234	2.25	78	Used	Used	R.LTPLEALLQTR.Y	[1423-1433]
	FALSE	High	[K].LLGLTAFGTTSSATVNNPFLPSEDQVSK.[T]		0.00012438	0.000424116	1	3	1	A0A8C2QN06	A0A8C2QN06 [3239-3266]		0	2894.48	FALSE	100		High	High	5.934e-05	3.933e-07	4.49	81.54	Used	Used	K.LLGLTAFGTTSSATVNNPFLPSEDQVSK.T	[3239-3266]
	FALSE	High	[R].LEALLQSIDLPPLNSANNAQYFLR.[K]		1.39364e-05	0.000424116	1	3	1	A0A8C2QN06	A0A8C2QN06 [1876-1899]		0	2700.44	FALSE	100		High	High	5.934e-05	1.321e-08	5.45	83.1	Used	Used	R.LEALLQSIDLPPLNSANNAQYFLR.K	[1876-1899]
	FALSE	High	[K].LQWEIVANVLEDTVK.[D]		0.000171215	0.000424116	1	2	2	A0A8C2QN06	A0A8C2QN06 [457-471]		0	1756.95	FALSE	100		High	High	5.934e-05	6.44e-07	4.27	82.85	Used	Used	K.LQWEIVANVLEDTVK.D	[457-471]
	FALSE	High	[R].LNGLSSDSTIDILYQLGTTQDPGTK.[D]		0.00166225	0.000424116	1	3	1	A0A8C2QN06	A0A8C2QN06 [3364-3388]		0	2637.33	FALSE	100		High	High	5.934e-05	2.193e-05	4.78	81.15	Used	Used	R.LNGLSSDSTIDILYQLGTTQDPGTK.D	[3364-3388]
	FALSE	High	[K].IITVPVFHLFHR.[L]		0.00976293	0.000424116	1	3	1	A0A8C2QN06	A0A8C2QN06 [3901-3912]		0	1478.86	FALSE	100		High	High	5.934e-05	0.0003419	2.08	62.36	Used	Used	K.IITVPVFHLFHR.L	[3901-3912]
	FALSE	High	[R].LPGYAEVLLK.[E]		0.00522218	0.000424116	1	3	6	A0A8C2QN06	A0A8C2QN06 [4109-4118]		0	1102.65	FALSE	100		High	High	5.934e-05	0.0001295	1.45	55.89	Used	Used	R.LPGYAEVLLK.E	[4109-4118]
	FALSE	High	[K].IPLGFYYGHTYILPWESELK.[L]		4.23827e-09	0.000424116	1	3	6	A0A8C2QN06	A0A8C2QN06 [1814-1833]		0	2426.24	FALSE	100		High	High	5.934e-05	4.729e-14	5.5	80.26	Used	Used	K.IPLGFYYGHTYILPWESELK.L	[1814-1833]
	FALSE	High	[K].VLDLSNFEILAK.[V]		0.00103245	0.000424116	1	2	2	A0A8C2QN06	A0A8C2QN06 [852-863]		0	1361.77	FALSE	100		High	High	5.934e-05	1.046e-05	2.33	79.32	Used	Used	K.VLDLSNFEILAK.V	[852-863]
	FALSE	High	[R].TLHLPVSTTLSDVLDR.[V]		0.000494792	0.000424116	1	3	14	A0A8C2QN06	A0A8C2QN06 [3798-3813]		0	1766.96	FALSE	100		High	High	5.934e-05	3.33e-06	2.99	70.4	Used	Used	R.TLHLPVSTTLSDVLDR.V	[3798-3813]
	FALSE	High	[K].TGVKPDAPDQEPEGLTLLVPDIQR.[T]		6.14944e-11	0.000424116	1	3	11	A0A8C2QN06	A0A8C2QN06 [4409-4432]		0	2588.36	FALSE	100		High	High	5.934e-05	6.716e-17	5.14	72.35	Used	Used	K.TGVKPDAPDQEPEGLTLLVPDIQR.T	[4409-4432]
	FALSE	High	[K].FEINAYDPAIVQQLILSGDPSSGVDSR.[R]		2.10406e-10	0.000424116	1	2	1	A0A8C2QN06	A0A8C2QN06 [362-388]		0	2891.44	FALSE	100		High	High	5.934e-05	4.524e-16	6.46	83.74	Used	Used	K.FEINAYDPAIVQQLILSGDPSSGVDSR.R	[362-388]
	FALSE	High	[K].FVLNSNITSVPQIQVTLLK.[N]		0.00330413	0.000424116	1	2	1	A0A8C2QN06	A0A8C2QN06 [1046-1064]		0	2114.22	FALSE	100		High	High	5.934e-05	6.309e-05	2.43	80.51	Used	Used	K.FVLNSNITSVPQIQVTLLK.N	[1046-1064]
	FALSE	High	[R].FNPNLYNDGK.[V]		0.00256539	0.000424116	1	3	7	A0A8C2QN06	A0A8C2QN06 [4604-4613]		0	1181.56	FALSE	100		High	High	5.934e-05	4.3e-05	2.19	20.59	Used	Used	R.FNPNLYNDGK.V	[4604-4613]
	FALSE	High	[R].ETFTSWPHVGYR.[W]		0.0002429	0.000424116	1	2	7	A0A8C2QN06	A0A8C2QN06 [229-240]		0	1479.7	FALSE	100		High	High	5.934e-05	1.115e-06	3.24	39.23	Used	Used	R.ETFTSWPHVGYR.W	[229-240]
	FALSE	High	[K].DLNGILLLDTALQTPVSK.[Q]		0.00195602	0.000424116	1	2	1	A0A8C2QN06	A0A8C2QN06 [77-94]		0	1911.08	FALSE	100		High	High	5.934e-05	2.813e-05	3.02	84.18	Used	Used	K.DLNGILLLDTALQTPVSK.Q	[77-94]
	FALSE	High	[R].DQLMFDLLK.[L]		0.0224646	0.000424116	1	3	1	A0A8C2QN06	A0A8C2QN06 [2857-2865]		0	1122.59	FALSE	100		High	High	5.934e-05	0.00125	2.04	79.45	Used	Used	R.DQLMFDLLK.L	[2857-2865]
	FALSE	High	[K].DPQDTITSLILLPPDILDNR.[E]		0.000274031	0.000424116	1	2	2	A0A8C2QN06	A0A8C2QN06 [789-808]		0	2249.2	FALSE	100		High	High	5.934e-05	1.343e-06	3.32	87.02	Used	Used	K.DPQDTITSLILLPPDILDNR.E	[789-808]
	FALSE	High	[R].LAQEAVTLSTSLPLSSSSSVFVR.[C]		0.000338417	0.000424116	1	3	1	A0A8C2QN06	A0A8C2QN06 [4527-4549]		0	2379.28	FALSE		No Quan Values	High	High	5.934e-05	1.862e-06	5.24		Not Used	Not Used	R.LAQEAVTLSTSLPLSSSSSVFVR.C	[4527-4549]
	FALSE	High	[R].TAEIVHAATTSLR.[Q]		0.0491811	0.000741856	1	3	1	A0A8C2QN06	A0A8C2QN06 [4433-4445]		0	1369.74	FALSE	100		High	High	9.761e-05	0.004274	1.58	18.41	Used	Used	R.TAEIVHAATTSLR.Q	[4433-4445]
	FALSE	High	[K].GTGFGTGSTASGWDVEQALTK.[Q]		0.0412048	0.000741856	1	3	1	A0A8C2QN06	A0A8C2QN06 [4234-4254]		0	2069.98	FALSE	100		High	High	9.761e-05	0.003217	1.97	65.72	Used	Used	K.GTGFGTGSTASGWDVEQALTK.Q	[4234-4254]
	FALSE	High	[K].IFSQMNNIMSK.[S]		0.0363867	0.000741856	1	2	2	A0A8C2QN06	A0A8C2QN06 [583-593]		0	1312.64	FALSE	100		High	High	9.761e-05	0.002658	1.49	39.12	Used	Used	K.IFSQMNNIMSK.S	[583-593]
	FALSE	High	[K].LVNILVQLPLSSNR.[E]		0.0326994	0.000741856	1	3	3	A0A8C2QN06	A0A8C2QN06 [2866-2879]		0	1565.94	FALSE	100		High	High	9.761e-05	0.002234	1.47	78.49	Used	Used	K.LVNILVQLPLSSNR.E	[2866-2879]
	FALSE	High	[K].QLLDSGLPSLLVR.[S]		0.0351144	0.000741856	1	3	3	A0A8C2QN06	A0A8C2QN06 [3566-3578]		0	1410.83	FALSE	100		High	High	9.761e-05	0.002502	2.38	78.29	Used	Used	K.QLLDSGLPSLLVR.S	[3566-3578]
	FALSE	High	[K].LIDILLR.[NE]		0.0562907	0.00144679	1	4	4	A0A8C2QN06	A0A8C2QN06 [3337-3343]		0	855.566	FALSE	100		High	High	0.0001873	0.005281	1.78	58.31	Used	Used	K.LIDILLR.N	[3337-3343]
	FALSE	High	[K].SAVQATSPIPAHSLAAFGLFLR.[L]		0.0559619	0.00144679	1	3	1	A0A8C2QN06	A0A8C2QN06 [4087-4108]		0	2254.23	FALSE	100		High	High	0.0001873	0.005224	2.09	79.1	Used	Used	K.SAVQATSPIPAHSLAAFGLFLR.L	[4087-4108]
	FALSE	High	[K].NAQAPLALTESHLATLASSSQSPEAIK.[Q]		0.0593345	0.00144679	1	3	3	A0A8C2QN06	A0A8C2QN06 [3539-3565]		0	2735.42	FALSE	100		High	High	0.0001873	0.005758	2.17	64.21	Used	Used	K.NAQAPLALTESHLATLASSSQSPEAIK.Q	[3539-3565]
	FALSE	High	[K].FLDSGPNK.[A]		0.0698492	0.00208235	1	3	2	A0A8C2QN06	A0A8C2QN06 [3073-3080]		0	877.441	FALSE	100		High	High	0.0002678	0.00746	1.5	9.31	Used	Used	K.FLDSGPNK.A	[3073-3080]
	FALSE	High	[K].LEGDSDDLLEDSDSEEHSR.[S]		0.0731666	0.00239351	1	2	1	A0A8C2QN06	A0A8C2QN06 [407-425]		0	2147.88	FALSE	100		High	High	0.0003079	0.008019	1.44	25.9	Used	Used	K.LEGDSDDLLEDSDSEEHSR.S	[407-425]
	FALSE	High	[R].FETLTPR.[F]		0.0797942	0.0033419	1	2	6	A0A8C2QN06	A0A8C2QN06 [969-975]		0	863.462	FALSE	100		High	High	0.0004298	0.009211	1.99	15.95	Used	Used	R.FETLTPR.F	[969-975]
	FALSE	High	[K].SDISTLGHLVITTQGGYVK.[V]		0.0793353	0.0033419	1	2	1	A0A8C2QN06	A0A8C2QN06 [833-851]		0	1989.07	FALSE	100		High	High	0.0004298	0.00914	1.75	62.69	Used	Used	K.SDISTLGHLVITTQGGYVK.V	[833-851]
	FALSE	High	[K].TSIGWLR.[L]		0.085011	0.0033419	1	3	5	A0A8C2QN06	A0A8C2QN06 [3267-3273]		0	832.468	FALSE	100		High	High	0.0004298	0.01019	1.92	33.09	Used	Used	K.TSIGWLR.L	[3267-3273]
	FALSE	High	[K].WATVTFHLPHHVLK.[S]		0.110483	0.00725752	1	2	1	A0A8C2QN06	A0A8C2QN06 [154-167]		0	1685.93	FALSE	100		High	High	0.0009253	0.01555	1.71	37.27	Used	Used	K.WATVTFHLPHHVLK.S	[154-167]
	FALSE	High	[K].DKEIDLELLQDLMEVDIDPLDIDLEKDPLAAK.[V]		0.113003	0.00780836	1	3	1	A0A8C2QN06	A0A8C2QN06 [2421-2452]		2	3664.88	FALSE		No Quan Values	High	High	0.0009635	0.01616	2.27		Not Used	Not Used	K.DKEIDLELLQDLMEVDIDPLDIDLEKDPLAAK.V	[2421-2452]
	FALSE	High	[R].AVSATPPRPPSR.[R]		0.124313	0.00827873	1	3	1	A0A8C2QN06	A0A8C2QN06 [3868-3879]		0	1235.69	FALSE	100		High	High	0.001095	0.01896	2.41	6.89	Used	Used	R.AVSATPPRPPSR.R	[3868-3879]
FALSE	High	Master Protein	A0A061IMG4	Calcium homeostasis endoplasmic reticulum protein OS=Cricetulus griseus OX=10029 GN=Cherp PE=4 SV=1	FALSE	20	14	105	14	942	106.7	9.33	1	Acetyl [K675]
	Checked	Confidence	Annotated Sequence	Modifications	Qvality PEP	Qvality q-value	# Protein Groups	# Proteins	# PSMs	Master Protein Accessions	Positions in Master Proteins	Modifications in Master Proteins	# Missed Cleavages	Theo. MH+ [Da]	Contaminant	Abundances (Scaled): F1: Sample	Quan Info	Found in Sample: [S1] F1: Sample	Confidence (by Search Engine): A10 Sequest HT	Percolator q-Value (by Search Engine): A10 Sequest HT	Percolator PEP (by Search Engine): A10 Sequest HT	XCorr (by Search Engine): A10 Sequest HT	Top Apex RT [min]	Quan Usage	Quan Ratio Usage	Sequence in Protein	Positions in Proteins
	FALSE	High	[K].MGWSGSGGLGAK.[E]		0.00117888	0.000424116	1	2	3	A0A061IMG4	A0A061IMG4 [867-878]		0	1107.53	FALSE	100		High	High	5.934e-05	1.283e-05	2.05	22.79	Used	Used	K.MGWSGSGGLGAK.E	[867-878]
	FALSE	High	[R].QGPPHINHDDPSLVPNVPYFDLPAGLMAPLVK.[L]	1xGln->pyro-Glu [N-Term]	2.35108e-07	0.000424116	1	2	3	A0A061IMG4	A0A061IMG4 [644-675]		0	3431.75	FALSE	100		High	High	5.934e-05	2.38e-11	5.16	83.27	Used	Used	R.QGPPHINHDDPSLVPNVPYFDLPAGLMAPLVK.L	[644-675]
	FALSE	High	[R].QEQVTAAVAHAVEQQMQK.[L]	1xGln->pyro-Glu [N-Term]	0.00192097	0.000424116	1	2	2	A0A061IMG4	A0A061IMG4 [128-145]		0	1978.97	FALSE	100		High	High	5.934e-05	2.742e-05	1.4	77.12	Used	Used	R.QEQVTAAVAHAVEQQMQK.L	[128-145]
	FALSE	High	[R].NSEGWEQNGLYEFFR.[A]		0.000203932	0.000424116	1	2	5	A0A061IMG4	A0A061IMG4 [719-733]		0	1875.83	FALSE	100		High	High	5.934e-05	8.441e-07	2.55	78.8	Used	Used	R.NSEGWEQNGLYEFFR.A	[719-733]
	FALSE	High	[R].LLAAVEAFYSPPSHDRPR.[N]		1.76167e-06	0.000424116	1	2	9	A0A061IMG4	A0A061IMG4 [701-718]		0	2026.05	FALSE	100		High	High	5.934e-05	5.37e-10	3.6	43.08	Used	Used	R.LLAAVEAFYSPPSHDRPR.N	[701-718]
	FALSE	High	[R].ITADGAHFELR.[L]		0.000129742	0.000424116	1	2	7	A0A061IMG4	A0A061IMG4 [201-211]		0	1229.63	FALSE	100		High	High	5.934e-05	4.192e-07	3.8	23.97	Used	Used	R.ITADGAHFELR.L	[201-211]
	FALSE	High	[K].GVGVALDDPYENYR.[R]		7.17945e-06	0.000424116	1	2	6	A0A061IMG4	A0A061IMG4 [900-913]		0	1567.74	FALSE	100		High	High	5.934e-05	4.729e-09	3.81	46.59	Used	Used	K.GVGVALDDPYENYR.R	[900-913]
	FALSE	High	[R].LLQLWEK.[N]		0.0388374	0.000741856	1	2	13	A0A061IMG4	A0A061IMG4 [274-280]		0	929.545	FALSE	100		High	High	9.761e-05	0.002949	2.12	43.21	Used	Used	R.LLQLWEK.N	[274-280]
	FALSE	High	[R].DEFSTFGAR.[K]		0.0268686	0.000741856	1	2	19	A0A061IMG4	A0A061IMG4 [928-936]		0	1029.46	FALSE	100		High	High	9.761e-05	0.001646	2.34	30.97	Used	Used	R.DEFSTFGAR.K	[928-936]
	FALSE	High	[R].ELLAALQK.[V]		0.0469183	0.000741856	1	2	7	A0A061IMG4	A0A061IMG4 [243-250]		0	885.54	FALSE	100		High	High	9.761e-05	0.00394	1.9	29.46	Used	Used	R.ELLAALQK.V	[243-250]
	FALSE	High	[R].QGPPHINHDDPSLVPNVPYFDLPAGLMAPLVK.[L]	1xAcetyl [K32]; 1xGln->pyro-Glu [N-Term]; 1xOxidation [M27]	0.0265502	0.000741856	1	2	2	A0A061IMG4	A0A061IMG4 [644-675]	A0A061IMG4 1xAcetyl [K675]	0	3489.75	FALSE	100		High	High	9.761e-05	0.001618	3.32	79.11	Used	Used	R.QGPPHINHDDPSLVPNVPYFDLPAGLMAPLVK.L	[644-675]
	FALSE	High	[K].EQGIQDPIK.[G]		0.0355336	0.000741856	1	2	9	A0A061IMG4	A0A061IMG4 [879-887]		0	1027.54	FALSE	100		High	High	9.761e-05	0.002565	2.07	15.4	Used	Used	K.EQGIQDPIK.G	[879-887]
	FALSE	High	[K].LEDHEYKPLDPK.[D]		0.0540279	0.00144679	1	2	2	A0A061IMG4	A0A061IMG4 [676-687]		0	1483.74	FALSE	100		High	High	0.0001873	0.004927	2.58	8.19	Used	Used	K.LEDHEYKPLDPK.D	[676-687]
	FALSE	High	[R].LPPPMPPSER.[L]		0.0543457	0.00144679	1	2	12	A0A061IMG4	A0A061IMG4 [691-700]		0	1120.58	FALSE	100		High	High	0.0001873	0.004979	1.89	18.9	Used	Used	R.LPPPMPPSER.L	[691-700]
	FALSE	High	[R].GDPGWNGQR.[D]		0.0723235	0.00239351	1	3	6	A0A061IMG4	A0A061IMG4 [483-491]		0	986.444	FALSE	100		High	High	0.0002678	0.007846	1.62	7.74	Used	Used	R.GDPGWNGQR.D	[483-491]
FALSE	High	Master Protein	A0A8C2LT98	Tubulin alpha chain OS=Cricetulus griseus OX=10029 PE=3 SV=1	FALSE	17	5	105	1	446	49.3	4.96	1
	Checked	Confidence	Annotated Sequence	Modifications	Qvality PEP	Qvality q-value	# Protein Groups	# Proteins	# PSMs	Master Protein Accessions	Positions in Master Proteins	Modifications in Master Proteins	# Missed Cleavages	Theo. MH+ [Da]	Contaminant	Abundances (Scaled): F1: Sample	Quan Info	Found in Sample: [S1] F1: Sample	Confidence (by Search Engine): A10 Sequest HT	Percolator q-Value (by Search Engine): A10 Sequest HT	Percolator PEP (by Search Engine): A10 Sequest HT	XCorr (by Search Engine): A10 Sequest HT	Top Apex RT [min]	Quan Usage	Quan Ratio Usage	Sequence in Protein	Positions in Proteins
	FALSE	High	[R].LISQIVSSITASLR.[F]		0.00344645	0.000424116	2	9	4	Q5VLK2; A0A8C2LT98	Q5VLK2 [229-242]; A0A8C2LT98 [242-255]		0	1487.88	FALSE	100	Shared	High	High	5.934e-05	6.776e-05	2.92	81.09	Not Used	Not Used	R.LISQIVSSITASLR.F	[242-255]
	FALSE	High	[K].VGINYQPPTVVPGGDLAK.[V]		9.24864e-06	0.000424116	2	13	6	Q5VLK2; A0A8C2LT98	Q5VLK2 [352-369]; A0A8C2LT98 [365-382]		0	1824.99	FALSE	100	Shared	High	High	5.934e-05	7.022e-09	3.22	58.84	Not Used	Not Used	K.VGINYQPPTVVPGGDLAK.V	[365-382]
	FALSE	High	[K].EIIDLVLDR.[I]		0.00363846	0.000424116	3	11	73	G3H565; Q5VLK2; A0A8C2LT98	G3H565 [543-551]; Q5VLK2 [112-120]; A0A8C2LT98 [134-142]		0	1085.62	FALSE	100	Shared	High	High	5.934e-05	7.392e-05	2.49	69.77	Not Used	Not Used	K.EIIDLVLDR.I	[134-142]
	FALSE	High	[K].DVNAAIATIK.[T]		0.00142971	0.000424116	2	11	21	Q5VLK2; A0A8C2LT98	Q5VLK2 [326-335]; A0A8C2LT98 [339-348]		0	1015.58	FALSE	100	Shared	High	High	5.934e-05	1.736e-05	2.98	31.77	Not Used	Not Used	K.DVNAAIATIK.T	[339-348]
	FALSE	High	[K].AYHEQLIVAEITNSCFEPANQMVK.[Y]		0.0293797	0.000741856	1	1	1	A0A8C2LT98	A0A8C2LT98 [293-316]		0	2735.32	FALSE		No Quan Values	High	High	9.761e-05	0.001905	2.7		Not Used	Not Used	K.AYHEQLIVAEITNSCFEPANQMVK.Y	[293-316]
FALSE	High	Master Protein	G3HPV6	Histone H4 OS=Cricetulus griseus OX=10029 GN=I79_012827 PE=3 SV=1	FALSE	27	7	105	6	262	28.4	11.03	1
	Checked	Confidence	Annotated Sequence	Modifications	Qvality PEP	Qvality q-value	# Protein Groups	# Proteins	# PSMs	Master Protein Accessions	Positions in Master Proteins	Modifications in Master Proteins	# Missed Cleavages	Theo. MH+ [Da]	Contaminant	Abundances (Scaled): F1: Sample	Quan Info	Found in Sample: [S1] F1: Sample	Confidence (by Search Engine): A10 Sequest HT	Percolator q-Value (by Search Engine): A10 Sequest HT	Percolator PEP (by Search Engine): A10 Sequest HT	XCorr (by Search Engine): A10 Sequest HT	Top Apex RT [min]	Quan Usage	Quan Ratio Usage	Sequence in Protein	Positions in Proteins
	FALSE	High	[R].ISGLIYEETR.[G]		0.000791884	0.000424116	1	8	27	G3HPV6	G3HPV6 [206-215]		0	1180.62	FALSE	100		High	High	5.934e-05	6.899e-06	3.3	31.02	Used	Used	R.ISGLIYEETR.G	[206-215]
	FALSE	High	[K].VFLENVIR.[D-]		0.00753865	0.000424116	1	8	26	G3HPV6	G3HPV6 [220-227]		0	989.578	FALSE	100		High	High	5.934e-05	0.0002281	2.23	46.23	Used	Used	K.VFLENVIR.D	[220-227]
	FALSE	High	[K].TVTAMDVVYALK.[R]		0.000336383	0.000424116	1	6	14	G3HPV6	G3HPV6 [240-251]		0	1310.7	FALSE	100		High	High	5.934e-05	1.846e-06	2.47	68.84	Used	Used	K.TVTAMDVVYALK.R	[240-251]
	FALSE	High	[K].TVTAMDVVYALKR.[Q]		0.0190014	0.000424116	1	6	5	G3HPV6	G3HPV6 [240-252]		1	1466.8	FALSE	100		High	High	5.934e-05	0.0009612	2.64	55.85	Used	Used	K.TVTAMDVVYALKR.Q	[240-252]
	FALSE	High	[R].AGLQFPVGR.[VIR]		0.00740382	0.000424116	2	22	6	G3HPV6; G3I968	G3HPV6 [22-30]; G3I968 [22-30]		0	944.531	FALSE	100	Shared	High	High	5.934e-05	0.0002208	2.15	33.97	Not Used	Not Used	R.AGLQFPVGR.V	[22-30]
	FALSE	High	[R].DNIQGITKPAIR.[R]		1.9891e-05	0.000424116	1	8	24	G3HPV6	G3HPV6 [184-195]		0	1325.75	FALSE	100		High	High	5.934e-05	2.299e-08	3.38	19.23	Used	Used	R.DNIQGITKPAIR.R	[184-195]
	FALSE	High	[RK].VTIAQGGVLPNIQAVLLPK.[K]		0.0379281	0.000741856	1	14	3	G3HPV6	G3HPV6 [101-119]		0	1931.17	FALSE	100		High	High	9.761e-05	0.00284	3.62	80.74	Used	Used	R.VTIAQGGVLPNIQAVLLPK.K	[101-119]
FALSE	High	Master Protein	Q61781	Keratin, type I cytoskeletal 14 - Mus musculus (Mouse)	TRUE	17	9	105	1	484	52.8	5.17	1	Methyl [K315]
	Checked	Confidence	Annotated Sequence	Modifications	Qvality PEP	Qvality q-value	# Protein Groups	# Proteins	# PSMs	Master Protein Accessions	Positions in Master Proteins	Modifications in Master Proteins	# Missed Cleavages	Theo. MH+ [Da]	Contaminant	Abundances (Scaled): F1: Sample	Quan Info	Found in Sample: [S1] F1: Sample	Confidence (by Search Engine): A10 Sequest HT	Percolator q-Value (by Search Engine): A10 Sequest HT	Percolator PEP (by Search Engine): A10 Sequest HT	XCorr (by Search Engine): A10 Sequest HT	Top Apex RT [min]	Quan Usage	Quan Ratio Usage	Sequence in Protein	Positions in Proteins
	FALSE	High	[R].MSVEADINGLR.[R]		0.00326456	0.000424116	2	7	6	P02533; Q61781	P02533 [212-222]; Q61781 [218-228]		0	1204.6	TRUE	100	Shared	High	High	5.934e-05	6.219e-05	2.26	38.54	Not Used	Not Used	R.MSVEADINGLR.R	[218-228]
	FALSE	High	[R].MSVEADINGLR.[R]	1xOxidation [M1]	0.000727787	0.000424116	2	7	5	P02533; Q61781	P02533 [212-222]; Q61781 [218-228]		0	1220.59	TRUE	100	Shared	High	High	5.934e-05	6.081e-06	2.3	29.16	Not Used	Not Used	R.MSVEADINGLR.R	[218-228]
	FALSE	High	[R].LEQEIATYR.[RSN]		0.00204031	0.000424116	5	21	12	P13646; P02533; Q04695; Q61781; P08779	P13646 [398-406]; P02533 [408-416]; Q04695 [377-385]; Q61781 [414-422]; P08779 [410-418]		0	1122.58	TRUE	100	Shared	High	High	5.934e-05	3.005e-05	2.84	17.22	Not Used	Not Used	R.LEQEIATYR.R	[414-422]
	FALSE	High	[R].VLDELTLAR.[AT]		0.00133798	0.000424116	5	13	18	P02533; A0A061I1F3; Q04695; Q61781; P08779	P02533 [224-232]; A0A061I1F3 [109-117]; Q04695 [193-201]; Q61781 [230-238]; P08779 [226-234]		0	1029.59	TRUE	100	Shared	High	High	5.934e-05	1.563e-05	2.36	40.09	Not Used	Not Used	R.VLDELTLAR.A	[230-238]
	FALSE	High	[K].TRLEQEIATYR.[RSN]		0.000196686	0.000424116	5	18	6	P13646; P02533; Q04695; Q61781; P08779	P13646 [396-406]; P02533 [406-416]; Q04695 [375-385]; Q61781 [412-422]; P08779 [408-418]		1	1379.73	TRUE	100	Shared	High	High	5.934e-05	7.987e-07	2.42	22.88	Not Used	Not Used	K.TRLEQEIATYR.R	[412-422]
	FALSE	High	[KR].VTMQNLNDR.[L]		0.0161642	0.000424116	4	13	6	P13645; P02533; Q61781; P08779	P13645 [148-156]; P02533 [117-125]; Q61781 [123-131]; P08779 [119-127]		0	1090.53	TRUE	100	Shared	High	High	5.934e-05	0.0007466	2.43	10.93	Not Used	Not Used	K.VTMQNLNDR.L	[123-131]
	FALSE	High	[K].VVSTHEQVLR.[T]		0.00127498	0.000424116	2	3	1	P02533; Q61781	P02533 [460-469]; Q61781 [472-481]		0	1167.65	TRUE		No Quan Values	High	High	5.934e-05	1.452e-05	2.06		Not Used	Not Used	K.VVSTHEQVLR.T	[472-481]
	FALSE	High	[R].ADLEMQIESLKEELAYLK.[K]	1xOxidation [M5]	4.88481e-05	0.000424116	2	2	2	P02533; Q61781	P02533 [233-250]; Q61781 [239-256]		1	2139.09	TRUE	100	Shared	High	High	5.934e-05	9.265e-08	3.74	81.23	Not Used	Not Used	R.ADLEMQIESLKEELAYLK.K	[239-256]
	FALSE	High	[R].ADLEMQIESLKEELAYLK.[K]		5.4121e-05	0.000424116	2	2	3	P02533; Q61781	P02533 [233-250]; Q61781 [239-256]		1	2123.09	TRUE	100	Shared	High	High	5.934e-05	1.083e-07	4.38	81.1	Not Used	Not Used	R.ADLEMQIESLKEELAYLK.K	[239-256]
	FALSE	High	[RK].LAADDFR.[TLSV]		0.0879902	0.00428424	5	40	43	P13645; P02533; Q04695; Q61781; P08779	P13645 [229-235]; P02533 [195-201]; Q04695 [164-170]; Q61781 [201-207]; P08779 [197-203]		0	807.4	TRUE	100	Shared	High	High	0.0005507	0.01081	1.72	14.93	Not Used	Not Used	R.LAADDFR.T	[201-207]
	FALSE	High	[K].DAEEWFFSK.[T]	1xMethyl [K9]	0.118868	0.00827873	1	1	3	Q61781	Q61781 [307-315]	Q61781 1xMethyl [K315]	0	1172.53	TRUE	100		High	High	0.001069	0.01757	2.42	65.31	Used	Used	K.DAEEWFFSK.T	[307-315]
FALSE	High	Master Protein	Q04695	Keratin, type I cytoskeletal 17 (Cytokeratin-17) (CK-17) (Keratin-17) (K17) (39.1) - Homo sapiens (Human)	TRUE	20	9	99	4	432	48.1	5.02	1
	Checked	Confidence	Annotated Sequence	Modifications	Qvality PEP	Qvality q-value	# Protein Groups	# Proteins	# PSMs	Master Protein Accessions	Positions in Master Proteins	Modifications in Master Proteins	# Missed Cleavages	Theo. MH+ [Da]	Contaminant	Abundances (Scaled): F1: Sample	Quan Info	Found in Sample: [S1] F1: Sample	Confidence (by Search Engine): A10 Sequest HT	Percolator q-Value (by Search Engine): A10 Sequest HT	Percolator PEP (by Search Engine): A10 Sequest HT	XCorr (by Search Engine): A10 Sequest HT	Top Apex RT [min]	Quan Usage	Quan Ratio Usage	Sequence in Protein	Positions in Proteins
	FALSE	High	[R].LEQEIATYR.[RSN]		0.00204031	0.000424116	5	21	12	P13646; P02533; Q04695; Q61781; P08779	P13646 [398-406]; P02533 [408-416]; Q04695 [377-385]; Q61781 [414-422]; P08779 [410-418]		0	1122.58	TRUE	100	Shared	High	High	5.934e-05	3.005e-05	2.84	17.22	Not Used	Not Used	R.LEQEIATYR.R	[377-385]
	FALSE	High	[R].LSVEADINGLR.[R]		0.00479999	0.000424116	1	2	4	Q04695	Q04695 [181-191]		0	1186.64	TRUE	100		High	High	5.934e-05	0.0001126	2.07	42.2	Used	Used	R.LSVEADINGLR.R	[181-191]
	FALSE	High	[R].VLDELTLAR.[AT]		0.00133798	0.000424116	5	13	18	P02533; A0A061I1F3; Q04695; Q61781; P08779	P02533 [224-232]; A0A061I1F3 [109-117]; Q04695 [193-201]; Q61781 [230-238]; P08779 [226-234]		0	1029.59	TRUE	100	Shared	High	High	5.934e-05	1.563e-05	2.36	40.09	Not Used	Not Used	R.VLDELTLAR.A	[193-201]
	FALSE	High	[K].TRLEQEIATYR.[RSN]		0.000196686	0.000424116	5	18	6	P13646; P02533; Q04695; Q61781; P08779	P13646 [396-406]; P02533 [406-416]; Q04695 [375-385]; Q61781 [412-422]; P08779 [408-418]		1	1379.73	TRUE	100	Shared	High	High	5.934e-05	7.987e-07	2.42	22.88	Not Used	Not Used	K.TRLEQEIATYR.R	[375-385]
	FALSE	High	[K].ASLEGNLAETENR.[Y]		3.908e-05	0.000424116	1	1	4	Q04695	Q04695 [322-334]		0	1403.68	TRUE	100		High	High	5.934e-05	6.531e-08	3.31	18.68	Used	Used	K.ASLEGNLAETENR.Y	[322-334]
	FALSE	High	[K].ILTATVDNANILLQIDNAR.[L]		0.0273533	0.000741856	1	1	1	Q04695	Q04695 [145-163]		0	2068.14	TRUE	100		High	High	9.761e-05	0.00169	2.81	78.66	Used	Used	K.ILTATVDNANILLQIDNAR.L	[145-163]
	FALSE	High	[RK].LAADDFR.[TLSV]		0.0879902	0.00428424	5	40	43	P13645; P02533; Q04695; Q61781; P08779	P13645 [229-235]; P02533 [195-201]; Q04695 [164-170]; Q61781 [201-207]; P08779 [197-203]		0	807.4	TRUE	100	Shared	High	High	0.0005507	0.01081	1.72	14.93	Not Used	Not Used	R.LAADDFR.T	[164-170]
	FALSE	High	[R].LASYLDK.[V]		0.104407	0.00674462	5	13	5	P13645; P02533; Q04695; P35527; P08779	P13645 [157-163]; P02533 [126-132]; Q04695 [95-101]; P35527 [164-170]; P08779 [128-134]		0	809.44	TRUE	100	Shared	High	High	0.0008591	0.01424	1.84	12.52	Not Used	Not Used	R.LASYLDK.V	[95-101]
	FALSE	High	[K].DAEDWFFSK.[T]		0.110483	0.00725752	1	2	6	Q04695	Q04695 [270-278]		0	1144.49	TRUE	100		High	High	0.0009253	0.01557	1.89	67.4	Used	Used	K.DAEDWFFSK.T	[270-278]
FALSE	High	Master Protein	G3I142	Splicing factor 3 subunit 1 OS=Cricetulus griseus OX=10029 GN=Sf3a1 PE=4 SV=1	FALSE	35	20	98	20	793	88.7	5.22	1
	Checked	Confidence	Annotated Sequence	Modifications	Qvality PEP	Qvality q-value	# Protein Groups	# Proteins	# PSMs	Master Protein Accessions	Positions in Master Proteins	Modifications in Master Proteins	# Missed Cleavages	Theo. MH+ [Da]	Contaminant	Abundances (Scaled): F1: Sample	Quan Info	Found in Sample: [S1] F1: Sample	Confidence (by Search Engine): A10 Sequest HT	Percolator q-Value (by Search Engine): A10 Sequest HT	Percolator PEP (by Search Engine): A10 Sequest HT	XCorr (by Search Engine): A10 Sequest HT	Top Apex RT [min]	Quan Usage	Quan Ratio Usage	Sequence in Protein	Positions in Proteins
	FALSE	High	[R].QFLTQLMQK.[E]		0.0117614	0.000424116	1	1	4	G3I142	G3I142 [180-188]		0	1136.61	FALSE	100		High	High	5.934e-05	0.0004546	2.35	45.65	Used	Used	R.QFLTQLMQK.E	[180-188]
	FALSE	High	[R].NYQFDFLRPQHSLFNYFTK.[L]		4.67908e-06	0.000424116	1	1	5	G3I142	G3I142 [192-210]		0	2465.2	FALSE	100		High	High	5.934e-05	2.453e-09	4.13	78.06	Used	Used	R.NYQFDFLRPQHSLFNYFTK.L	[192-210]
	FALSE	High	[K].IGEEEIQKPEEK.[V]		0.000245847	0.000424116	1	1	2	G3I142	G3I142 [488-499]		0	1428.72	FALSE	100		High	High	5.934e-05	1.129e-06	2.54	8.11	Used	Used	K.IGEEEIQKPEEK.V	[488-499]
	FALSE	High	[K].LNGQGLVFTLPLTDQVSVIK.[V]		7.80542e-07	0.000424116	1	1	4	G3I142	G3I142 [722-741]		0	2142.22	FALSE	100		High	High	5.934e-05	1.53e-10	4.27	81.45	Used	Used	K.LNGQGLVFTLPLTDQVSVIK.V	[722-741]
	FALSE	High	[K].VMQQQQQATQQQLPQK.[V]		4.85544e-05	0.000424116	1	1	4	G3I142	G3I142 [116-131]		0	1911.97	FALSE	100		High	High	5.934e-05	9.161e-08	3.14	9.8	Used	Used	K.VMQQQQQATQQQLPQK.V	[116-131]
	FALSE	High	[K].VPPPPETPMPPPLPPTPDQVIVR.[K]		0.000503824	0.000424116	1	1	6	G3I142	G3I142 [368-390]		0	2471.34	FALSE	100		High	High	5.934e-05	3.422e-06	3.13	77.31	Used	Used	K.VPPPPETPMPPPLPPTPDQVIVR.K	[368-390]
	FALSE	High	[K].VQAQVIQETIVPK.[E]		3.76914e-05	0.000424116	1	1	5	G3I142	G3I142 [132-144]		0	1452.84	FALSE	100		High	High	5.934e-05	6.219e-08	3.54	38.75	Used	Used	K.VQAQVIQETIVPK.E	[132-144]
	FALSE	High	[K].VPPPPETPMPPPLPPTPDQVIVR.[K]	1xOxidation [M9]	0.00684679	0.000424116	1	1	11	G3I142	G3I142 [368-390]		0	2487.33	FALSE	100		High	High	5.934e-05	0.000196	3.23	73.08	Used	Used	K.VPPPPETPMPPPLPPTPDQVIVR.K	[368-390]
	FALSE	High	[K].VTWDGHSGSMAR.[T]		0.00815176	0.000424116	1	1	1	G3I142	G3I142 [500-511]		0	1303.58	FALSE	100		High	High	5.934e-05	0.0002582	2	10.2	Used	Used	K.VTWDGHSGSMAR.T	[500-511]
	FALSE	High	[K].QSDDEVYAPGLDIESSLK.[Q]		0.0137479	0.000424116	1	1	6	G3I142	G3I142 [450-467]		0	1965.93	FALSE	100		High	High	5.934e-05	0.0005783	2.35	67.3	Used	Used	K.QSDDEVYAPGLDIESSLK.Q	[450-467]
	FALSE	High	[K].TEDSLMPEEEFLR.[R]		0.000292823	0.000424116	1	1	3	G3I142	G3I142 [687-699]		0	1595.73	FALSE	100		High	High	5.934e-05	1.484e-06	2.39	64.56	Used	Used	K.TEDSLMPEEEFLR.R	[687-699]
	FALSE	High	[R].TDIFGVEETAIGK.[K]		7.90662e-06	0.000424116	1	1	8	G3I142	G3I142 [474-486]		0	1379.71	FALSE	100		High	High	5.934e-05	5.528e-09	3.34	59.83	Used	Used	R.TDIFGVEETAIGK.K	[474-486]
	FALSE	High	[K].EESTPSKPVVGIIYPPPEVR.[N]		0.00386437	0.000424116	1	1	5	G3I142	G3I142 [31-50]		0	2194.18	FALSE	100		High	High	5.934e-05	8.093e-05	2.78	50.83	Used	Used	K.EESTPSKPVVGIIYPPPEVR.N	[31-50]
	FALSE	High	[K].FNFLNPNDPYHAYYR.[H]		0.00652499	0.000424116	1	1	2	G3I142	G3I142 [81-95]		0	1930.89	FALSE	100		High	High	5.934e-05	0.0001813	2.33	59.69	Used	Used	K.FNFLNPNDPYHAYYR.H	[81-95]
	FALSE	High	[K].ASKPLPPAPAPDEYLVSPITGEK.[I]		2.19116e-12	0.000424116	1	1	11	G3I142	G3I142 [397-419]		0	2377.26	FALSE	100		High	High	5.934e-05	3.822e-19	5.96	55.63	Used	Used	K.ASKPLPPAPAPDEYLVSPITGEK.I	[397-419]
	FALSE	High	[K].DSNSLAYYNMASGAVIHLALK.[E]		0.000782393	0.000424116	1	1	3	G3I142	G3I142 [766-786]		0	2238.12	FALSE	100		High	High	5.934e-05	6.79e-06	4.05	79.28	Used	Used	K.DSNSLAYYNMASGAVIHLALK.E	[766-786]
	FALSE	High	[R].RTDIFGVEETAIGK.[K]		0.0326994	0.000741856	1	1	3	G3I142	G3I142 [473-486]		1	1535.81	FALSE	100		High	High	9.761e-05	0.002244	2.72	42.59	Used	Used	R.RTDIFGVEETAIGK.K	[473-486]
	FALSE	High	[R].QFLTQLMQK.[E]	1xGln->pyro-Glu [N-Term]	0.0278466	0.000741856	1	1	1	G3I142	G3I142 [180-188]		0	1119.59	FALSE	100		High	High	9.761e-05	0.00175	2.02	79.89	Used	Used	R.QFLTQLMQK.E	[180-188]
	FALSE	High	[K].GLVPEDDTK.[E]		0.0521585	0.00144679	1	1	3	G3I142	G3I142 [534-542]		0	973.484	FALSE	100		High	High	0.0001873	0.004666	2.08	12.12	Used	Used	K.GLVPEDDTK.E	[534-542]
	FALSE	High	[R].IGLLDPR.[W]		0.0625364	0.00178707	1	1	5	G3I142	G3I142 [431-437]		0	783.472	FALSE	100		High	High	0.0002306	0.006249	2.03	29.94	Used	Used	R.IGLLDPR.W	[431-437]
	FALSE	High	[K].LQYEGIFIK.[D]		0.103817	0.00674462	1	1	3	G3I142	G3I142 [757-765]		0	1110.62	FALSE	100		High	High	0.0008591	0.01408	1.12	51.23	Used	Used	K.LQYEGIFIK.D	[757-765]
	FALSE	High	[K].LVEQYTK.[I]		0.111736	0.00725752	1	1	3	G3I142	G3I142 [211-217]		0	880.477	FALSE	100		High	High	0.0009253	0.01585	1.34	7.58	Used	Used	K.LVEQYTK.I	[211-217]
FALSE	High	Master Protein	A0A8C2QG23	RNA-splicing ligase RtcB homolog OS=Cricetulus griseus OX=10029 GN=RTCB PE=3 SV=1	FALSE	46	20	97	20	505	55.1	7.06	1
	Checked	Confidence	Annotated Sequence	Modifications	Qvality PEP	Qvality q-value	# Protein Groups	# Proteins	# PSMs	Master Protein Accessions	Positions in Master Proteins	Modifications in Master Proteins	# Missed Cleavages	Theo. MH+ [Da]	Contaminant	Abundances (Scaled): F1: Sample	Quan Info	Found in Sample: [S1] F1: Sample	Confidence (by Search Engine): A10 Sequest HT	Percolator q-Value (by Search Engine): A10 Sequest HT	Percolator PEP (by Search Engine): A10 Sequest HT	XCorr (by Search Engine): A10 Sequest HT	Top Apex RT [min]	Quan Usage	Quan Ratio Usage	Sequence in Protein	Positions in Proteins
	FALSE	High	[R].NLDFQDVLDK.[L]		0.000960391	0.000424116	1	3	17	A0A8C2QG23	A0A8C2QG23 [442-451]		0	1206.6	FALSE	100		High	High	5.934e-05	9.363e-06	3	58.1	Used	Used	R.NLDFQDVLDK.L	[442-451]
	FALSE	High	[R].NLDFQDVLDKLADMGIAIR.[V]		0.000107622	0.000424116	1	3	2	A0A8C2QG23	A0A8C2QG23 [442-460]		1	2147.12	FALSE	100		High	High	5.934e-05	3.134e-07	3.69	85.66	Used	Used	R.NLDFQDVLDKLADMGIAIR.V	[442-460]
	FALSE	High	[K].LVMEEAPESYK.[N]		0.000264295	0.000424116	1	3	2	A0A8C2QG23	A0A8C2QG23 [466-476]		0	1295.62	FALSE	100		High	High	5.934e-05	1.271e-06	2.78	25.05	Used	Used	K.LVMEEAPESYK.N	[466-476]
	FALSE	High	[K].LVMEEAPESYK.[N]	1xOxidation [M3]	0.0194617	0.000424116	1	3	2	A0A8C2QG23	A0A8C2QG23 [466-476]		0	1311.61	FALSE	100		High	High	5.934e-05	0.0009943	1.72	13.74	Used	Used	K.LVMEEAPESYK.N	[466-476]
	FALSE	High	[K].QIGNVAALPGIVHR.[S]		8.03771e-08	0.000424116	1	3	4	A0A8C2QG23	A0A8C2QG23 [68-81]		0	1444.84	FALSE	100		High	High	5.934e-05	4.524e-12	4.06	39.33	Used	Used	K.QIGNVAALPGIVHR.S	[68-81]
	FALSE	High	[K].VFNTTPDDLDLHVIYDVSHNIAK.[V]		7.64659e-10	0.000424116	1	3	6	A0A8C2QG23	A0A8C2QG23 [335-357]		0	2626.31	FALSE	100		High	High	5.934e-05	3.324e-15	5.46	77.65	Used	Used	K.VFNTTPDDLDLHVIYDVSHNIAK.V	[335-357]
	FALSE	High	[R].TNLDESDVQPVK.[E]		0.000128187	0.000424116	1	3	11	A0A8C2QG23	A0A8C2QG23 [129-140]		0	1344.66	FALSE	100		High	High	5.934e-05	4.107e-07	3.4	16.92	Used	Used	R.TNLDESDVQPVK.E	[129-140]
	FALSE	High	[R].TNLDESDVQPVKEQLAQAMFDHIPVGVGSK.[G]		6.13263e-07	0.000424116	1	3	1	A0A8C2QG23	A0A8C2QG23 [129-158]		1	3252.62	FALSE	100		High	High	5.934e-05	1.054e-10	4.84	77.16	Used	Used	R.TNLDESDVQPVKEQLAQAMFDHIPVGVGSK.G	[129-158]
	FALSE	High	[R].SSMTFLTR.[Q]		0.0198142	0.000424116	1	3	6	A0A8C2QG23	A0A8C2QG23 [322-329]		0	942.471	FALSE	100		High	High	5.934e-05	0.001025	1.2	26.46	Used	Used	R.SSMTFLTR.Q	[322-329]
	FALSE	High	[R].SYNDELQFLDK.[I]		0.000551513	0.000424116	1	2	9	A0A8C2QG23	A0A8C2QG23 [4-14]		0	1371.64	FALSE	100		High	High	5.934e-05	3.974e-06	3.13	52.5	Used	Used	R.SYNDELQFLDK.I	[4-14]
	FALSE	High	[R].EGYAWAEDK.[E]		0.0111426	0.000424116	1	3	5	A0A8C2QG23	A0A8C2QG23 [182-190]		0	1068.46	FALSE	100		High	High	5.934e-05	0.0004177	2.15	18.64	Used	Used	R.EGYAWAEDK.E	[182-190]
	FALSE	High	[K].EQLAQAMFDHIPVGVGSK.[G]		4.12256e-06	0.000424116	1	3	2	A0A8C2QG23	A0A8C2QG23 [141-158]		0	1926.97	FALSE	100		High	High	5.934e-05	2.014e-09	4.06	66.32	Used	Used	K.EQLAQAMFDHIPVGVGSK.G	[141-158]
	FALSE	High	[K].DLEEALEMGVDWSLR.[E]		0.00193258	0.000424116	1	3	2	A0A8C2QG23	A0A8C2QG23 [167-181]		0	1762.83	FALSE	100		High	High	5.934e-05	2.771e-05	2.41	87.07	Used	Used	K.DLEEALEMGVDWSLR.E	[167-181]
	FALSE	High	[R].GGGVGGFLPAMK.[Q]		0.000920704	0.000424116	1	2	3	A0A8C2QG23	A0A8C2QG23 [56-67]		0	1090.57	FALSE	100		High	High	5.934e-05	8.742e-06	2.77	45.64	Used	Used	R.GGGVGGFLPAMK.Q	[56-67]
	FALSE	High	[R].GLPQLGTLGAGNHYAEIQVVDEIFNEYAAK.[K]		0.0165564	0.000424116	1	3	2	A0A8C2QG23	A0A8C2QG23 [215-244]		0	3217.62	FALSE	100		High	High	5.934e-05	0.000775	2.92	82.26	Used	Used	R.GLPQLGTLGAGNHYAEIQVVDEIFNEYAAK.K	[215-244]
	FALSE	High	[R].GLGHQVATDALVAMEK.[A]		5.18841e-05	0.000424116	1	3	7	A0A8C2QG23	A0A8C2QG23 [264-279]		0	1639.85	FALSE	100		High	High	5.934e-05	1.019e-07	3.46	42.37	Used	Used	R.GLGHQVATDALVAMEK.A	[264-279]
	FALSE	High	[R].IASPEGQDYLK.[G]		0.00051302	0.000424116	1	3	6	A0A8C2QG23	A0A8C2QG23 [298-308]		0	1220.62	FALSE	100		High	High	5.934e-05	3.519e-06	2.14	22.18	Used	Used	R.IASPEGQDYLK.G	[298-308]
	FALSE	High	[K].LMFEELR.[N]		0.0589886	0.00144679	1	2	3	A0A8C2QG23	A0A8C2QG23 [45-51]		0	937.481	FALSE	100		High	High	0.0001873	0.005692	1.49	41.64	Used	Used	K.LMFEELR.N	[45-51]
	FALSE	High	[K].LADMGIAIR.[V]		0.05531	0.00144679	1	3	3	A0A8C2QG23	A0A8C2QG23 [452-460]		0	959.534	FALSE	100		High	High	0.0001873	0.005151	1.57	36.85	Used	Used	K.LADMGIAIR.V	[452-460]
	FALSE	High	[K].DLEEALEMGVDWSLR.[E]	1xOxidation [M8]	0.0859934	0.00428424	1	3	1	A0A8C2QG23	A0A8C2QG23 [167-181]		0	1778.83	FALSE		No Quan Values	High	High	0.0004718	0.0104	1.61		Not Used	Not Used	K.DLEEALEMGVDWSLR.E	[167-181]
	FALSE	High	[K].GMAAAGNYAWVNR.[S]	1xOxidation [M2]	0.097525	0.00648328	1	3	2	A0A8C2QG23	A0A8C2QG23 [309-321]		0	1396.64	FALSE	100		High	High	0.0007909	0.01269	1.3	28.32	Used	Used	K.GMAAAGNYAWVNR.S	[309-321]
	FALSE	High	[R].RNLDFQDVLDK.[L]		0.143604	0.00916658	1	3	1	A0A8C2QG23	A0A8C2QG23 [441-451]		1	1362.7	FALSE	100		High	High	0.001315	0.02391	2.48	39.13	Used	Used	R.RNLDFQDVLDK.L	[441-451]
FALSE	High	Master Protein	G3I9F1	G3BP stress granule assembly factor 2 OS=Cricetulus griseus OX=10029 GN=G3bp2 PE=4 SV=1	FALSE	33	11	96	2	482	54	5.49	1	Met-loss [N-Term]; Phospho [T227; S231]; Acetyl [K348]
	Checked	Confidence	Annotated Sequence	Modifications	Qvality PEP	Qvality q-value	# Protein Groups	# Proteins	# PSMs	Master Protein Accessions	Positions in Master Proteins	Modifications in Master Proteins	# Missed Cleavages	Theo. MH+ [Da]	Contaminant	Abundances (Scaled): F1: Sample	Quan Info	Found in Sample: [S1] F1: Sample	Confidence (by Search Engine): A10 Sequest HT	Percolator q-Value (by Search Engine): A10 Sequest HT	Percolator PEP (by Search Engine): A10 Sequest HT	XCorr (by Search Engine): A10 Sequest HT	Top Apex RT [min]	Quan Usage	Quan Ratio Usage	Sequence in Protein	Positions in Proteins
	FALSE	High	[-].MVMEKPSPLLVGR.[E]	1xMet-loss [N-Term]	1.57227e-05	0.000424116	3	5	14	G3I9F1; A0A8C2M7D7; A0A8C2MLE0	G3I9F1 [1-13]; A0A8C2M7D7 [1-13]; A0A8C2MLE0 [1-13]	G3I9F1 1xMet-loss [N-Term]; A0A8C2M7D7 1xMet-loss [N-Term]; A0A8C2MLE0 1xMet-loss [N-Term]	0	1325.76	FALSE	100	Shared	High	High	5.934e-05	1.606e-08	3.63	22.97	Not Used	Not Used	-.MVMEKPSPLLVGR.E	[1-13]
	FALSE	High	[K].NLEELEEK.[S]		0.0138306	0.000424116	2	5	13	G3I9F1; A0A8C2MLE0	G3I9F1 [217-224]; A0A8C2MLE0 [217-224]		0	1003.49	FALSE	100	Shared	High	High	5.934e-05	0.0005864	1.66	14.96	Not Used	Not Used	K.NLEELEEK.S	[217-224]
	FALSE	High	[R].NSSYVHGGVDASGKPQEAVYGQNDIHHK.[V]		0.00156501	0.000424116	2	5	1	G3I9F1; A0A8C2MLE0	G3I9F1 [37-64]; A0A8C2MLE0 [37-64]		0	2994.41	FALSE	100	Shared	High	High	5.934e-05	1.983e-05	3.16	10.99	Not Used	Not Used	R.NSSYVHGGVDASGKPQEAVYGQNDIHHK.V	[37-64]
	FALSE	High	[K].LPNFGFVVFDDSEPVQR.[I]		0.000370452	0.000424116	2	5	2	G3I9F1; A0A8C2MLE0	G3I9F1 [371-387]; A0A8C2MLE0 [338-354]		0	1965.97	FALSE	100	Shared	High	High	5.934e-05	2.138e-06	4.14	80.67	Not Used	Not Used	K.LPNFGFVVFDDSEPVQR.I	[371-387]
	FALSE	High	[R].YPDSHQLFVGNLPHDIDENELK.[E]		3.53985e-08	0.000424116	2	5	14	G3I9F1; A0A8C2MLE0	G3I9F1 [327-348]; A0A8C2MLE0 [294-315]		0	2580.24	FALSE	100	Shared	High	High	5.934e-05	1.272e-12	4.36	59.53	Not Used	Not Used	R.YPDSHQLFVGNLPHDIDENELK.E	[327-348]
	FALSE	High	[R].YPDSHQLFVGNLPHDIDENELKEFFMSFGNVVELR.[I]		0.000261126	0.000424116	2	5	2	G3I9F1; A0A8C2MLE0	G3I9F1 [327-361]; A0A8C2MLE0 [294-328]		1	4135.99	FALSE	100	Shared	High	High	5.934e-05	1.248e-06	4.58	83.66	Not Used	Not Used	R.YPDSHQLFVGNLPHDIDENELKEFFMSFGNVVELR.I	[327-361]
	FALSE	High	[R].YPDSHQLFVGNLPHDIDENELKEFFMSFGNVVELR.[I]	1xAcetyl [K22]; 1xOxidation [M26]	0.000826019	0.000424116	2	5	1	G3I9F1; A0A8C2MLE0	G3I9F1 [327-361]; A0A8C2MLE0 [294-328]	G3I9F1 1xAcetyl [K348]; A0A8C2MLE0 1xAcetyl [K315]	1	4193.99	FALSE	100	Shared	High	High	5.934e-05	7.384e-06	4.02	81.15	Not Used	Not Used	R.YPDSHQLFVGNLPHDIDENELKEFFMSFGNVVELR.I	[327-361]
	FALSE	High	[R].QYYTLLNK.[A]		0.0125644	0.000424116	2	5	10	G3I9F1; A0A8C2MLE0	G3I9F1 [18-25]; A0A8C2MLE0 [18-25]		0	1042.56	FALSE	100	Shared	High	High	5.934e-05	0.0005039	2.5	27.77	Not Used	Not Used	R.QYYTLLNK.A	[18-25]
	FALSE	High	[K].FYVHNDMFR.[Y]		0.00571573	0.000424116	2	5	17	G3I9F1; A0A8C2MLE0	G3I9F1 [124-132]; A0A8C2MLE0 [124-132]		0	1228.56	FALSE	100	Shared	High	High	5.934e-05	0.0001488	2.03	29.25	Not Used	Not Used	K.FYVHNDMFR.Y	[124-132]
	FALSE	High	[K].AEELKPQVEEK.[N]		0.000342523	0.000424116	2	5	3	G3I9F1; A0A8C2MLE0	G3I9F1 [206-216]; A0A8C2MLE0 [206-216]		0	1299.68	FALSE	100	Shared	High	High	5.934e-05	1.883e-06	2.88	6.87	Not Used	Not Used	K.AEELKPQVEEK.N	[206-216]
	FALSE	High	[K].AFSWASVTSK.[N]		0.00272473	0.000424116	1	3	7	G3I9F1	G3I9F1 [243-252]		0	1083.55	FALSE	100		High	High	5.934e-05	4.691e-05	2.14	38.45	Used	Used	K.AFSWASVTSK.N	[243-252]
	FALSE	High	[K].STTPPPSEPASLPQEPPK.[A]	1xPhospho [S/T]	0.0625364	0.00178707	1	3	2	G3I9F1	G3I9F1 [225-242]	G3I9F1 1xPhospho [T/S]	0	1939.9	FALSE	100		High	High	0.0002306	0.006271	1.68	34.76	Used	Used	K.STTPPPSEPASLPQEPPK.A	[225-242]
	FALSE	High	[K].FYVHNDMFR.[Y]	1xOxidation [M7]	0.0666755	0.00208235	2	5	7	G3I9F1; A0A8C2MLE0	G3I9F1 [124-132]; A0A8C2MLE0 [124-132]		0	1244.55	FALSE	100	Shared	High	High	0.0002678	0.006901	1.89	21.83	Not Used	Not Used	K.FYVHNDMFR.Y	[124-132]
	FALSE	High	[R].QYYTLLNK.[A]	1xGln->pyro-Glu [N-Term]	0.0775243	0.00273104	2	5	3	G3I9F1; A0A8C2MLE0	G3I9F1 [18-25]; A0A8C2MLE0 [18-25]		0	1025.53	FALSE	100	Shared	High	High	0.0003513	0.008827	1.34	59.1	Not Used	Not Used	R.QYYTLLNK.A	[18-25]
FALSE	High	Master Protein	A0A8C2MQV8	Serine/threonine-protein phosphatase 1 regulatory subunit 10 OS=Cricetulus griseus OX=10029 GN=Ppp1r10 PE=4 SV=1	FALSE	24	15	87	12	903	95.5	9.16	1	Phospho [S313]
	Checked	Confidence	Annotated Sequence	Modifications	Qvality PEP	Qvality q-value	# Protein Groups	# Proteins	# PSMs	Master Protein Accessions	Positions in Master Proteins	Modifications in Master Proteins	# Missed Cleavages	Theo. MH+ [Da]	Contaminant	Abundances (Scaled): F1: Sample	Quan Info	Found in Sample: [S1] F1: Sample	Confidence (by Search Engine): A10 Sequest HT	Percolator q-Value (by Search Engine): A10 Sequest HT	Percolator PEP (by Search Engine): A10 Sequest HT	XCorr (by Search Engine): A10 Sequest HT	Top Apex RT [min]	Quan Usage	Quan Ratio Usage	Sequence in Protein	Positions in Proteins
	FALSE	High	[K].QMLVPHGLLGPGPVANGFPPGGPGGPK.[G]		0.00183054	0.000424116	1	3	3	A0A8C2MQV8	A0A8C2MQV8 [613-639]		0	2548.35	FALSE	100		High	High	5.934e-05	2.531e-05	2.43	70.41	Used	Used	K.QMLVPHGLLGPGPVANGFPPGGPGGPK.G	[613-639]
	FALSE	High	[K].LPPVLANLMGSMGAGK.[S]		0.000117102	0.000424116	1	6	5	A0A8C2MQV8	A0A8C2MQV8 [554-569]		0	1555.83	FALSE	100		High	High	5.934e-05	3.582e-07	3.12	80.58	Used	Used	K.LPPVLANLMGSMGAGK.S	[554-569]
	FALSE	High	[K].VLSPTAAKPSPFEGK.[T]		0.00075916	0.000424116	1	6	2	A0A8C2MQV8	A0A8C2MQV8 [311-325]		0	1528.84	FALSE	100		High	High	5.934e-05	6.462e-06	3.29	19.2	Used	Used	K.VLSPTAAKPSPFEGK.T	[311-325]
	FALSE	High	[K].VLSPTAAKPSPFEGK.[T]	1xPhospho [S3]	0.000320542	0.000424116	1	6	2	A0A8C2MQV8	A0A8C2MQV8 [311-325]	A0A8C2MQV8 1xPhospho [S313]	0	1608.8	FALSE	100		High	High	5.934e-05	1.702e-06	3.83	30.22	Used	Used	K.VLSPTAAKPSPFEGK.T	[311-325]
	FALSE	High	[R].TTLPERPLTEVK.[T]		0.006604	0.000424116	1	6	5	A0A8C2MQV8	A0A8C2MQV8 [168-179]		0	1383.78	FALSE	100		High	High	5.934e-05	0.0001852	2.39	18.81	Used	Used	R.TTLPERPLTEVK.T	[168-179]
	FALSE	High	[K].YKPLNTTPNATK.[E]		0.0131824	0.000424116	1	6	2	A0A8C2MQV8	A0A8C2MQV8 [263-274]		0	1347.73	FALSE	100		High	High	5.934e-05	0.000541	2.48	6.77	Used	Used	K.YKPLNTTPNATK.E	[263-274]
	FALSE	High	[K].YNLKPIPLK.[R]		0.0043329	0.000424116	2	8	9	A0A8C2MQV8; A0A061I0E5	A0A8C2MQV8 [236-244]; A0A061I0E5 [235-243]		0	1085.67	FALSE	100	Shared	High	High	5.934e-05	9.69e-05	2.22	24.86	Not Used	Not Used	K.YNLKPIPLK.R	[236-244]
	FALSE	High	[K].YNLKPIPLKR.[Q]		0.0194617	0.000424116	2	8	5	A0A8C2MQV8; A0A061I0E5	A0A8C2MQV8 [236-245]; A0A061I0E5 [235-244]		1	1241.77	FALSE	100	Shared	High	High	5.934e-05	0.0009998	2.63	15.57	Not Used	Not Used	K.YNLKPIPLKR.Q	[236-245]
	FALSE	High	[K].SPQGPGGGGGINVQEILTSIMGSPNSHPSEELLK.[Q]		0.000244369	0.000424116	1	4	5	A0A8C2MQV8	A0A8C2MQV8 [570-603]		0	3387.68	FALSE	100		High	High	5.934e-05	1.116e-06	4.22	74.54	Used	Used	K.SPQGPGGGGGINVQEILTSIMGSPNSHPSEELLK.Q	[570-603]
	FALSE	High	[R].STGLELDTPSLVPVK.[K]		0.0133415	0.000424116	1	6	4	A0A8C2MQV8	A0A8C2MQV8 [210-224]		0	1555.86	FALSE	100		High	High	5.934e-05	0.0005515	1.77	65.48	Used	Used	R.STGLELDTPSLVPVK.K	[210-224]
	FALSE	High	[R].STGLELDTPSLVPVKK.[N]		0.000253371	0.000424116	1	6	1	A0A8C2MQV8	A0A8C2MQV8 [210-225]		1	1683.95	FALSE	100		High	High	5.934e-05	1.183e-06	3.57	47.17	Used	Used	R.STGLELDTPSLVPVKK.N	[210-225]
	FALSE	High	[K].ESPHEPDPEPYEPIPPK.[L]		0.000177523	0.000424116	1	6	15	A0A8C2MQV8	A0A8C2MQV8 [502-518]		0	1957.92	FALSE	100		High	High	5.934e-05	6.848e-07	2.81	28.1	Used	Used	K.ESPHEPDPEPYEPIPPK.L	[502-518]
	FALSE	High	[K].GILQELFLNK.[E]		0.0162614	0.000424116	1	6	4	A0A8C2MQV8	A0A8C2MQV8 [492-501]		0	1174.68	FALSE	100		High	High	5.934e-05	0.0007536	2.7	78.78	Used	Used	K.GILQELFLNK.E	[492-501]
	FALSE	High	[K].LASVLVSDWMAVIR.[S]		1.76312e-05	0.000424116	2	8	4	A0A8C2MQV8; A0A061I0E5	A0A8C2MQV8 [132-145]; A0A061I0E5 [132-145]		0	1559.86	FALSE	100	Shared	High	High	5.934e-05	1.916e-08	3.56	82.3	Not Used	Not Used	K.LASVLVSDWMAVIR.S	[132-145]
	FALSE	High	[K].IIPPQPMEGLGFLDALNSAPVPGIK.[I]		0.0355336	0.000741856	1	6	2	A0A8C2MQV8	A0A8C2MQV8 [280-304]		0	2574.4	FALSE	100		High	High	9.761e-05	0.002564	3.98	83.86	Used	Used	K.IIPPQPMEGLGFLDALNSAPVPGIK.I	[280-304]
	FALSE	High	[K].GLDSFLTR.[D]		0.0268686	0.000741856	1	6	19	A0A8C2MQV8	A0A8C2MQV8 [14-21]		0	908.484	FALSE	100		High	High	9.761e-05	0.00165	2.6	41.65	Used	Used	K.GLDSFLTR.D	[14-21]
FALSE	High	Master Protein	A0A8C2MPD8	Nuclear fragile X mental retardation-interacting protein 2 OS=Cricetulus griseus OX=10029 GN=LOC100757773 PE=4 SV=1	FALSE	30	11	87	11	700	76.5	8.7	1	Phospho [S634]
	Checked	Confidence	Annotated Sequence	Modifications	Qvality PEP	Qvality q-value	# Protein Groups	# Proteins	# PSMs	Master Protein Accessions	Positions in Master Proteins	Modifications in Master Proteins	# Missed Cleavages	Theo. MH+ [Da]	Contaminant	Abundances (Scaled): F1: Sample	Quan Info	Found in Sample: [S1] F1: Sample	Confidence (by Search Engine): A10 Sequest HT	Percolator q-Value (by Search Engine): A10 Sequest HT	Percolator PEP (by Search Engine): A10 Sequest HT	XCorr (by Search Engine): A10 Sequest HT	Top Apex RT [min]	Quan Usage	Quan Ratio Usage	Sequence in Protein	Positions in Proteins
	FALSE	High	[R].NDSWGSFDLR.[A]		0.00077769	0.000424116	1	2	22	A0A8C2MPD8	A0A8C2MPD8 [655-664]		0	1196.53	FALSE	100		High	High	5.934e-05	6.751e-06	2.59	49.88	Used	Used	R.NDSWGSFDLR.A	[655-664]
	FALSE	High	[K].QGLESLKPDYSEQK.[G]	1xGln->pyro-Glu [N-Term]	8.09964e-06	0.000424116	1	2	3	A0A8C2MPD8	A0A8C2MPD8 [262-275]		0	1604.78	FALSE	100		High	High	5.934e-05	5.734e-09	3.78	37.37	Used	Used	K.QGLESLKPDYSEQK.G	[262-275]
	FALSE	High	[K].QGLESLKPDYSEQK.[G]		0.000199072	0.000424116	1	2	12	A0A8C2MPD8	A0A8C2MPD8 [262-275]		0	1621.81	FALSE	100		High	High	5.934e-05	8.16e-07	2.94	20.17	Used	Used	K.QGLESLKPDYSEQK.G	[262-275]
	FALSE	High	[R].LSQVPMSALK.[S]		0.0108129	0.000424116	1	2	12	A0A8C2MPD8	A0A8C2MPD8 [404-413]		0	1073.6	FALSE	100		High	High	5.934e-05	0.0004	2.51	28	Used	Used	R.LSQVPMSALK.S	[404-413]
	FALSE	High	[K].VMEVTFQGEYPATLVSQGAEIIPSGTEHPVFPK.[A]		9.95078e-05	0.000424116	1	2	1	A0A8C2MPD8	A0A8C2MPD8 [537-569]		0	3558.78	FALSE	100		High	High	5.934e-05	2.79e-07	5.93	79.58	Used	Used	K.VMEVTFQGEYPATLVSQGAEIIPSGTEHPVFPK.A	[537-569]
	FALSE	High	[R].TSPQVLGNILKPGTTESGALSLEPSHIGDLQK.[A]		0.00722778	0.000424116	1	2	3	A0A8C2MPD8	A0A8C2MPD8 [577-608]		0	3287.75	FALSE	100		High	High	5.934e-05	0.0002132	3.43	71.23	Used	Used	R.TSPQVLGNILKPGTTESGALSLEPSHIGDLQK.A	[577-608]
	FALSE	High	[K].TVQNSSVSPSSSSSSSLSTGETQTQSSSR.[L]		1.62751e-07	0.000424116	1	2	1	A0A8C2MPD8	A0A8C2MPD8 [375-403]		0	2890.31	FALSE	100		High	High	5.934e-05	1.342e-11	3.49	14.83	Used	Used	K.TVQNSSVSPSSSSSSSLSTGETQTQSSSR.L	[375-403]
	FALSE	High	[K].EMESIWNLQK.[Q]		0.00133798	0.000424116	1	1	7	A0A8C2MPD8	A0A8C2MPD8 [673-682]		0	1277.62	FALSE	100		High	High	5.934e-05	1.554e-05	2.73	49.57	Used	Used	K.EMESIWNLQK.Q	[673-682]
	FALSE	High	[K].DYEIENQNPLASPTNTLLGSAK.[E]		5.20267e-09	0.000424116	1	2	9	A0A8C2MPD8	A0A8C2MPD8 [623-644]		0	2375.17	FALSE	100		High	High	5.934e-05	6.496e-14	5.3	76.7	Used	Used	K.DYEIENQNPLASPTNTLLGSAK.E	[623-644]
	FALSE	High	[K].DYEIENQNPLASPTNTLLGSAK.[E]	1xPhospho [S12]	3.07047e-05	0.000424116	1	2	2	A0A8C2MPD8	A0A8C2MPD8 [623-644]	A0A8C2MPD8 1xPhospho [S634]	0	2455.14	FALSE	100		High	High	5.934e-05	4.509e-08	4.41	80.77	Used	Used	K.DYEIENQNPLASPTNTLLGSAK.E	[623-644]
	FALSE	High	[K].EDSWTLFKPPPVFPVDNSSAK.[I]		2.18517e-08	0.000424116	1	2	3	A0A8C2MPD8	A0A8C2MPD8 [337-357]		0	2361.18	FALSE	100		High	High	5.934e-05	6.029e-13	3.48	78.84	Used	Used	K.EDSWTLFKPPPVFPVDNSSAK.I	[337-357]
	FALSE	High	[K].ADTSSQGALVFLSK.[D]		0.0014646	0.000424116	1	2	6	A0A8C2MPD8	A0A8C2MPD8 [609-622]		0	1423.74	FALSE	100		High	High	5.934e-05	1.8e-05	2.61	48.67	Used	Used	K.ADTSSQGALVFLSK.D	[609-622]
	FALSE	High	[K].GADNDGSGSESGYTTPK.[K]		2.32672e-05	0.000424116	1	2	1	A0A8C2MPD8	A0A8C2MPD8 [213-229]		0	1642.68	FALSE		No Quan Values	High	High	5.934e-05	2.938e-08	3.3		Not Used	Not Used	K.GADNDGSGSESGYTTPK.K	[213-229]
	FALSE	High	[K].EMESIWNLQK.[Q]	1xOxidation [M2]	0.0509472	0.00111867	1	1	5	A0A8C2MPD8	A0A8C2MPD8 [673-682]		0	1293.61	FALSE	100		High	High	9.761e-05	0.004491	1.85	41.83	Used	Used	K.EMESIWNLQK.Q	[673-682]
FALSE	High	Master Protein	P13646	Keratin, type I cytoskeletal 13 (Cytokeratin-13) (CK-13) (Keratin-13) (K13) - Homo sapiens (Human)	TRUE	15	9	83	3	458	49.6	4.96	1	Methyl [K222]
	Checked	Confidence	Annotated Sequence	Modifications	Qvality PEP	Qvality q-value	# Protein Groups	# Proteins	# PSMs	Master Protein Accessions	Positions in Master Proteins	Modifications in Master Proteins	# Missed Cleavages	Theo. MH+ [Da]	Contaminant	Abundances (Scaled): F1: Sample	Quan Info	Found in Sample: [S1] F1: Sample	Confidence (by Search Engine): A10 Sequest HT	Percolator q-Value (by Search Engine): A10 Sequest HT	Percolator PEP (by Search Engine): A10 Sequest HT	XCorr (by Search Engine): A10 Sequest HT	Top Apex RT [min]	Quan Usage	Quan Ratio Usage	Sequence in Protein	Positions in Proteins
	FALSE	High	[R].LEQEIATYR.[RSN]		0.00204031	0.000424116	5	21	12	P13646; P02533; Q04695; Q61781; P08779	P13646 [398-406]; P02533 [408-416]; Q04695 [377-385]; Q61781 [414-422]; P08779 [410-418]		0	1122.58	TRUE	100	Shared	High	High	5.934e-05	3.005e-05	2.84	17.22	Not Used	Not Used	R.LEQEIATYR.S	[398-406]
	FALSE	High	[K].TRLEQEIATYR.[RSN]		0.000196686	0.000424116	5	18	6	P13646; P02533; Q04695; Q61781; P08779	P13646 [396-406]; P02533 [406-416]; Q04695 [375-385]; Q61781 [412-422]; P08779 [408-418]		1	1379.73	TRUE	100	Shared	High	High	5.934e-05	7.987e-07	2.42	22.88	Not Used	Not Used	K.TRLEQEIATYR.S	[396-406]
	FALSE	High	[RH].QSVEADINGLR.[R]	1xGln->pyro-Glu [N-Term]	7.72451e-05	0.000424116	2	10	13	P13646; P13645	P13646 [202-212]; P13645 [246-256]		0	1184.59	TRUE	100	Shared	High	High	5.934e-05	1.881e-07	3.19	52.36	Not Used	Not Used	R.QSVEADINGLR.R	[202-212]
	FALSE	High	[RH].QSVEADINGLR.[R]		0.00012665	0.000424116	2	10	22	P13646; P13645	P13646 [202-212]; P13645 [246-256]		0	1201.62	TRUE	100	Shared	High	High	5.934e-05	4.04e-07	3.31	28.63	Not Used	Not Used	R.QSVEADINGLR.R	[202-212]
	FALSE	High	[R].ALEEANADLEVK.[I]		0.000159264	0.000424116	3	4	12	P13646; P02533; P08779	P13646 [124-135]; P02533 [135-146]; P08779 [137-148]		0	1301.66	TRUE	100	Shared	High	High	5.934e-05	5.794e-07	3.95	24.69	Not Used	Not Used	R.ALEEANADLEVK.I	[124-135]
	FALSE	High	[K].YENELALR.[Q]		0.0466427	0.000741856	2	6	1	P13646; A0A061I1F3	P13646 [194-201]; A0A061I1F3 [89-96]		0	1007.52	TRUE	100	Shared	High	High	9.761e-05	0.003904	1.15	20.54	Not Used	Not Used	K.YENELALR.Q	[194-201]
	FALSE	High	[R].VLDELTLSK.[TAS]	1xMethyl [K9]	0.0372599	0.000741856	1	6	5	P13646	P13646 [214-222]	P13646 1xMethyl [K222]	0	1031.6	TRUE	100		High	High	9.761e-05	0.002752	1.4	36.86	Used	Used	R.VLDELTLSK.T	[214-222]
	FALSE	High	[RH].QSVEADINGLRR.[V]		0.026709	0.000741856	2	10	6	P13646; P13645	P13646 [202-213]; P13645 [246-257]		1	1357.72	TRUE	100	Shared	High	High	9.761e-05	0.001637	2.87	20.16	Not Used	Not Used	R.QSVEADINGLRR.V	[202-213]
	FALSE	High	[R].LAVDDFR.[L]		0.0915896	0.00493094	1	1	4	P13646	P13646 [185-191]		0	835.431	TRUE	100		High	High	0.0006331	0.01154	1.53	25.53	Used	Used	R.LAVDDFR.L	[185-191]
	FALSE	High	[R].VILEIDNAR.[L]		0.12362	0.00827873	1	4	2	P13646	P13646 [176-184]		0	1042.59	TRUE	100		High	High	0.001095	0.0187	1.29	29.38	Used	Used	R.VILEIDNAR.L	[176-184]
FALSE	High	Master Protein	G3GZ94	Filamin-C OS=Cricetulus griseus OX=10029 GN=I79_003128 PE=3 SV=1	FALSE	12	23	82	17	2664	284.1	6.07	1
	Checked	Confidence	Annotated Sequence	Modifications	Qvality PEP	Qvality q-value	# Protein Groups	# Proteins	# PSMs	Master Protein Accessions	Positions in Master Proteins	Modifications in Master Proteins	# Missed Cleavages	Theo. MH+ [Da]	Contaminant	Abundances (Scaled): F1: Sample	Quan Info	Found in Sample: [S1] F1: Sample	Confidence (by Search Engine): A10 Sequest HT	Percolator q-Value (by Search Engine): A10 Sequest HT	Percolator PEP (by Search Engine): A10 Sequest HT	XCorr (by Search Engine): A10 Sequest HT	Top Apex RT [min]	Quan Usage	Quan Ratio Usage	Sequence in Protein	Positions in Proteins
	FALSE	High	[R].LTVTSLQETGLK.[V]		0.000224587	0.000424116	1	5	6	G3GZ94	G3GZ94 [2350-2361]		0	1289.73	FALSE	100		High	High	5.934e-05	9.874e-07	2.64	38.02	Used	Used	R.LTVTSLQETGLK.V	[2350-2361]
	FALSE	High	[R].LGSFGSITR.[Q]		0.0260796	0.000424116	1	5	7	G3GZ94	G3GZ94 [2170-2178]		0	937.51	FALSE	100		High	High	5.934e-05	0.001576	2.55	23.97	Used	Used	R.LGSFGSITR.Q	[2170-2178]
	FALSE	High	[R].LIALLEVLSQK.[KR]		0.0257704	0.000424116	3	11	1	G3GZ94; A0A8C2M135; G3HFM4	G3GZ94 [50-60]; A0A8C2M135 [77-87]; G3HFM4 [50-60]		0	1226.77	FALSE	100	Shared	High	High	5.934e-05	0.001543	2.9	80.22	Not Used	Not Used	R.LIALLEVLSQK.R	[50-60]
	FALSE	High	[R].VEESTQVGGDPFPAVFGDFLGR.[E]		0.00170281	0.000424116	1	5	1	G3GZ94	G3GZ94 [2146-2167]		0	2324.12	FALSE	100		High	High	5.934e-05	2.275e-05	3.94	83.18	Used	Used	R.VEESTQVGGDPFPAVFGDFLGR.E	[2146-2167]
	FALSE	High	[K].YDGNHIPGSPLQFYVDAINSR.[H]		8.10626e-05	0.000424116	1	5	1	G3GZ94	G3GZ94 [1779-1799]		0	2363.14	FALSE	100		High	High	5.934e-05	2.032e-07	4.31	78.23	Used	Used	K.YDGNHIPGSPLQFYVDAINSR.H	[1779-1799]
	FALSE	High	[K].VSGPGVEPHGVLR.[E]		0.00428102	0.000424116	1	5	2	G3GZ94	G3GZ94 [1235-1247]		0	1303.71	FALSE	100		High	High	5.934e-05	9.5e-05	1.98	14.05	Used	Used	K.VSGPGVEPHGVLR.E	[1235-1247]
	FALSE	High	[R].TGVEVGKPTHFTVLTK.[G]		0.0257704	0.000424116	1	5	2	G3GZ94	G3GZ94 [860-875]		0	1713.95	FALSE	100		High	High	5.934e-05	0.001548	2.13	23.67	Used	Used	R.TGVEVGKPTHFTVLTK.G	[860-875]
	FALSE	High	[K].FNDEHIPDSPFVVPVASLSDDAR.[R]		2.77893e-09	0.000424116	1	5	5	G3GZ94	G3GZ94 [2326-2348]		0	2527.21	FALSE	100		High	High	5.934e-05	2.455e-14	6.73	77.4	Used	Used	K.FNDEHIPDSPFVVPVASLSDDAR.R	[2326-2348]
	FALSE	High	[KR].GQHVPGSPFQFTVGPLGEGGAHK.[V]		0.000235686	0.000424116	2	10	9	G3GZ94; A0A8C2M135	G3GZ94 [2233-2255]; A0A8C2M135 [2210-2232]		0	2304.15	FALSE	100	Shared	High	High	5.934e-05	1.056e-06	2.52	47.96	Not Used	Not Used	R.GQHVPGSPFQFTVGPLGEGGAHK.V	[2233-2255]
	FALSE	High	[K].WGDESVPGSPFK.[V]		0.0500566	0.000741856	1	5	2	G3GZ94	G3GZ94 [2649-2660]		0	1305.61	FALSE	100		High	High	9.761e-05	0.004388	2.32	44.97	Used	Used	K.WGDESVPGSPFK.V	[2649-2660]
	FALSE	High	[K].YGGPQHIVGSPFK.[A]		0.030812	0.000741856	1	5	4	G3GZ94	G3GZ94 [2516-2528]		0	1386.72	FALSE	100		High	High	9.761e-05	0.002043	1.82	23.96	Used	Used	K.YGGPQHIVGSPFK.A	[2516-2528]
	FALSE	High	[R].LLGWIQNK.[LVI]		0.0270293	0.000741856	3	12	12	G3GZ94; A0A8C2M135; G3HFM4	G3GZ94 [145-152]; A0A8C2M135 [172-179]; G3HFM4 [145-152]		0	971.567	FALSE	100	Shared	High	High	9.761e-05	0.001657	2.27	39.23	Not Used	Not Used	R.LLGWIQNK.V	[145-152]
	FALSE	High	[K].DLAEDAPWK.[K]		0.0315538	0.000741856	3	11	8	G3GZ94; A0A8C2M135; G3HFM4	G3GZ94 [7-15]; A0A8C2M135 [34-42]; G3HFM4 [7-15]		0	1044.5	FALSE	100	Shared	High	High	9.761e-05	0.002116	1.77	38.98	Not Used	Not Used	K.DLAEDAPWK.K	[7-15]
	FALSE	High	[K].VDITYDGHPVPGSPFAVEGVLPPDPSK.[V]		0.0483204	0.000741856	1	5	4	G3GZ94	G3GZ94 [1018-1044]		0	2790.4	FALSE	100		High	High	9.761e-05	0.004147	2.41	77.42	Used	Used	K.VDITYDGHPVPGSPFAVEGVLPPDPSK.V	[1018-1044]
	FALSE	High	[K].IQQNTFTR.[W]		0.0300875	0.000741856	3	11	2	G3GZ94; A0A8C2M135; G3HFM4	G3GZ94 [17-24]; A0A8C2M135 [44-51]; G3HFM4 [17-24]		0	1007.53	FALSE	100	Shared	High	High	9.761e-05	0.001968	1.95	7.83	Not Used	Not Used	K.IQQNTFTR.W	[17-24]
	FALSE	High	[K].FNGAHIPGSPFK.[I]		0.0319312	0.000741856	1	5	3	G3GZ94	G3GZ94 [2421-2432]		0	1271.65	FALSE	100		High	High	9.761e-05	0.002155	2.79	29.61	Used	Used	K.FNGAHIPGSPFK.I	[2421-2432]
	FALSE	High	[K].YADQEVPR.[S]		0.0512475	0.00111867	1	5	3	G3GZ94	G3GZ94 [1499-1506]		0	977.469	FALSE	100		High	High	0.0001459	0.004548	1.94	7.73	Used	Used	K.YADQEVPR.S	[1499-1506]
	FALSE	High	[K].VPQLPITNFNR.[D]		0.0569538	0.00144679	1	5	5	G3GZ94	G3GZ94 [153-163]		0	1298.72	FALSE	100		High	High	0.0001873	0.005375	1.98	50.54	Used	Used	K.VPQLPITNFNR.D	[153-163]
	FALSE	High	[K].TDTYVTDNGDGTYR.[V]		0.0719054	0.00208235	1	5	1	G3GZ94	G3GZ94 [1280-1293]		0	1577.67	FALSE	100		High	High	0.0002678	0.007796	0.96	15.62	Used	Used	K.TDTYVTDNGDGTYR.V	[1280-1293]
	FALSE	High	[R].EAGAGGLSIAVEGPSK.[A]		0.0807197	0.0033419	2	7	1	G3GZ94; G3HFM4	G3GZ94 [2280-2295]; G3HFM4 [2220-2235]		0	1442.75	FALSE	100	Shared	High	High	0.0004298	0.0094	0.91	34.04	Not Used	Not Used	R.EAGAGGLSIAVEGPSK.A	[2280-2295]
	FALSE	High	[K].VTVLFAGQNIER.[S]		0.0879902	0.00428424	1	5	1	G3GZ94	G3GZ94 [330-341]		0	1346.74	FALSE	100		High	High	0.0005507	0.01076	1.21	44.37	Used	Used	K.VTVLFAGQNIER.S	[330-341]
	FALSE	High	[R].VHVQPAVDTSGIK.[V]		0.0915896	0.00493094	1	5	1	G3GZ94	G3GZ94 [1222-1234]		0	1350.74	FALSE		No Quan Values	High	High	0.0005925	0.01147	2.18		Not Used	Not Used	R.VHVQPAVDTSGIK.V	[1222-1234]
	FALSE	High	[K].AEIAFEDR.[K]		0.140471	0.00890738	1	5	1	G3GZ94	G3GZ94 [2296-2303]		0	950.458	FALSE	100		High	High	0.001284	0.02305	1.32	17.76	Used	Used	K.AEIAFEDR.K	[2296-2303]
FALSE	High	Master Protein	G3HTC0	Tuftelin-interacting protein 11 OS=Cricetulus griseus OX=10029 GN=Tfip11 PE=3 SV=1	FALSE	29	17	78	17	837	96.1	5.88	1	Met-loss+Acetyl [N-Term]
	Checked	Confidence	Annotated Sequence	Modifications	Qvality PEP	Qvality q-value	# Protein Groups	# Proteins	# PSMs	Master Protein Accessions	Positions in Master Proteins	Modifications in Master Proteins	# Missed Cleavages	Theo. MH+ [Da]	Contaminant	Abundances (Scaled): F1: Sample	Quan Info	Found in Sample: [S1] F1: Sample	Confidence (by Search Engine): A10 Sequest HT	Percolator q-Value (by Search Engine): A10 Sequest HT	Percolator PEP (by Search Engine): A10 Sequest HT	XCorr (by Search Engine): A10 Sequest HT	Top Apex RT [min]	Quan Usage	Quan Ratio Usage	Sequence in Protein	Positions in Proteins
	FALSE	High	[K].NAQGIINPIEAK.[Q]		0.0015556	0.000424116	1	2	2	G3HTC0	G3HTC0 [171-182]		0	1267.7	FALSE	100		High	High	5.934e-05	1.963e-05	3.06	29.68	Used	Used	K.NAQGIINPIEAK.Q	[171-182]
	FALSE	High	[R].NVVAQWQPR.[N]		0.00363846	0.000424116	1	2	10	G3HTC0	G3HTC0 [491-499]		0	1097.59	FALSE	100		High	High	5.934e-05	7.371e-05	2.43	22.93	Used	Used	R.NVVAQWQPR.N	[491-499]
	FALSE	High	[K].TWVPTSLQSLIDMAK.[-]		0.0104301	0.000424116	1	2	2	G3HTC0	G3HTC0 [823-837]		0	1689.89	FALSE	100		High	High	5.934e-05	0.0003767	3.05	82.28	Used	Used	K.TWVPTSLQSLIDMAK.-	[823-837]
	FALSE	High	[R].TTQSLQDFPVADSEEEAEEEFQK.[E]		3.25596e-07	0.000424116	1	2	4	G3HTC0	G3HTC0 [198-220]		0	2657.17	FALSE	100		High	High	5.934e-05	3.942e-11	3.86	69.22	Used	Used	R.TTQSLQDFPVADSEEEAEEEFQK.E	[198-220]
	FALSE	High	[K].VPGFALPELEHNLQLLIER.[T]		5.29764e-09	0.000424116	1	2	7	G3HTC0	G3HTC0 [312-330]		0	2188.21	FALSE	100		High	High	5.934e-05	6.68e-14	5.46	82.7	Used	Used	K.VPGFALPELEHNLQLLIER.T	[312-330]
	FALSE	High	[K].VYYSYSQISHK.[H]		0.0131035	0.000424116	1	2	1	G3HTC0	G3HTC0 [278-288]		0	1374.67	FALSE	100		High	High	5.934e-05	0.0005371	1.97	14.64	Used	Used	K.VYYSYSQISHK.H	[278-288]
	FALSE	High	[K].SLLENDQLLSHSSQDLSSDAFHR.[L]		1.41442e-09	0.000424116	1	2	8	G3HTC0	G3HTC0 [457-479]		0	2599.24	FALSE	100		High	High	5.934e-05	8.665e-15	6.23	55.03	Used	Used	K.SLLENDQLLSHSSQDLSSDAFHR.L	[457-479]
	FALSE	High	[R].TEQEIIQSDR.[Q]		0.00815176	0.000424116	1	2	2	G3HTC0	G3HTC0 [331-340]		0	1218.6	FALSE	100		High	High	5.934e-05	0.000257	2.78	9.84	Used	Used	R.TEQEIIQSDR.Q	[331-340]
	FALSE	High	[R].DYSAPVNFISAGLK.[K]		0.000558204	0.000424116	1	2	13	G3HTC0	G3HTC0 [73-86]		0	1481.76	FALSE	100		High	High	5.934e-05	4.031e-06	2.64	74.72	Used	Used	R.DYSAPVNFISAGLK.K	[73-86]
	FALSE	High	[K].DWHPLEDGSYGTQIISK.[W]		0.00245943	0.000424116	1	2	4	G3HTC0	G3HTC0 [438-454]		0	1945.93	FALSE	100		High	High	5.934e-05	4.004e-05	2.04	55.61	Used	Used	K.DWHPLEDGSYGTQIISK.W	[438-454]
	FALSE	High	[K].EVDNWNPLTDTVPIHSWIHPWLPLMQAR.[L]	1xOxidation [M25]	1.08839e-05	0.000424116	1	2	1	G3HTC0	G3HTC0 [535-562]		0	3381.68	FALSE	100		High	High	5.934e-05	9.038e-09	4.45	82.6	Used	Used	K.EVDNWNPLTDTVPIHSWIHPWLPLMQAR.L	[535-562]
	FALSE	High	[K].DFQYEAMQER.[R]		0.0067243	0.000424116	1	2	5	G3HTC0	G3HTC0 [742-751]		0	1316.56	FALSE	100		High	High	5.934e-05	0.0001911	1.49	30.54	Used	Used	K.DFQYEAMQER.R	[742-751]
	FALSE	High	[R].LMWEVWMPFVR.[N]		0.0670646	0.00208235	1	2	1	G3HTC0	G3HTC0 [480-490]		0	1493.74	FALSE		No Quan Values	High	High	0.0002678	0.006984	1.92		Not Used	Not Used	R.LMWEVWMPFVR.N	[480-490]
	FALSE	High	[-].MSLSHLYR.[D]	1xMet-loss+Acetyl [N-Term]	0.0770777	0.00273104	1	2	5	G3HTC0	G3HTC0 [1-8]	G3HTC0 1xMet-loss+Acetyl [N-Term]	0	917.484	FALSE	100		High	High	0.0003079	0.008696	2.41	24.95	Used	Used	-.MSLSHLYR.D	[1-8]
	FALSE	High	[R].LEPLYSPVR.[S]		0.0969709	0.00617444	1	2	11	G3HTC0	G3HTC0 [563-571]		0	1073.6	FALSE	100		High	High	0.0007909	0.01257	1.34	33.32	Used	Used	R.LEPLYSPVR.S	[563-571]
	FALSE	High	[K].SFMDFGSWER.[H]		0.115576	0.00780836	1	2	1	G3HTC0	G3HTC0 [138-147]		0	1261.53	FALSE	100		High	High	0.0009971	0.01669	1.22	70.97	Used	Used	K.SFMDFGSWER.H	[138-147]
	FALSE	High	[K].AEEHNIVFMPVIGK.[R]		0.130709	0.00844323	1	2	1	G3HTC0	G3HTC0 [781-794]		0	1583.83	FALSE	100		High	High	0.00119	0.02046	2.14	50.37	Used	Used	K.AEEHNIVFMPVIGK.R	[781-794]
FALSE	High	Master Protein	G3II07	Keratin 80 OS=Cricetulus griseus OX=10029 GN=Krt80 PE=4 SV=1	FALSE	4	2	76	1	452	50.7	6.35	1
	Checked	Confidence	Annotated Sequence	Modifications	Qvality PEP	Qvality q-value	# Protein Groups	# Proteins	# PSMs	Master Protein Accessions	Positions in Master Proteins	Modifications in Master Proteins	# Missed Cleavages	Theo. MH+ [Da]	Contaminant	Abundances (Scaled): F1: Sample	Quan Info	Found in Sample: [S1] F1: Sample	Confidence (by Search Engine): A10 Sequest HT	Percolator q-Value (by Search Engine): A10 Sequest HT	Percolator PEP (by Search Engine): A10 Sequest HT	XCorr (by Search Engine): A10 Sequest HT	Top Apex RT [min]	Quan Usage	Quan Ratio Usage	Sequence in Protein	Positions in Proteins
	FALSE	High	[K].LALDIEIATYR.[KT]		0.000101937	0.000424116	2	11	150	G3II07; P04264	G3II07 [374-384]; P04264 [472-482]		0	1277.71	TRUE	100	Shared	High	High	5.934e-05	2.905e-07	3	82.28	Not Used	Not Used	K.LALDIEIATYR.K	[374-384]
	FALSE	High	[R].EYQDLMNTK.[L]		0.0488926	0.000741856	1	1	1	G3II07	G3II07 [365-373]		0	1141.52	FALSE	100		High	High	9.761e-05	0.004223	1.18	26.57	Used	Used	R.EYQDLMNTK.L	[365-373]
FALSE	High	Master Protein	G3H565	Prolyl 4-hydroxylase subunit alpha-2 OS=Cricetulus griseus OX=10029 GN=I79_005437 PE=3 SV=1	FALSE	4	2	75	1	584	65.8	5.73	1
	Checked	Confidence	Annotated Sequence	Modifications	Qvality PEP	Qvality q-value	# Protein Groups	# Proteins	# PSMs	Master Protein Accessions	Positions in Master Proteins	Modifications in Master Proteins	# Missed Cleavages	Theo. MH+ [Da]	Contaminant	Abundances (Scaled): F1: Sample	Quan Info	Found in Sample: [S1] F1: Sample	Confidence (by Search Engine): A10 Sequest HT	Percolator q-Value (by Search Engine): A10 Sequest HT	Percolator PEP (by Search Engine): A10 Sequest HT	XCorr (by Search Engine): A10 Sequest HT	Top Apex RT [min]	Quan Usage	Quan Ratio Usage	Sequence in Protein	Positions in Proteins
	FALSE	High	[R].QFFPTDEDESGAAR.[A]		0.0160676	0.000424116	1	3	2	G3H565	G3H565 [121-134]		0	1569.68	FALSE	100		High	High	5.934e-05	0.0007394	1.94	30.98	Used	Used	R.QFFPTDEDESGAAR.A	[121-134]
	FALSE	High	[K].EIIDLVLDR.[I]		0.00363846	0.000424116	3	11	73	G3H565; Q5VLK2; A0A8C2LT98	G3H565 [543-551]; Q5VLK2 [112-120]; A0A8C2LT98 [134-142]		0	1085.62	FALSE	100	Shared	High	High	5.934e-05	7.392e-05	2.49	69.77	Not Used	Not Used	K.EIIDLVLDR.I	[543-551]
FALSE	High	Master Protein	G3HA14	Tyrosine-protein kinase BAZ1B (Fragment) OS=Cricetulus griseus OX=10029 GN=I79_007253 PE=4 SV=1	FALSE	13	15	74	15	1391	160.4	8.31	1
	Checked	Confidence	Annotated Sequence	Modifications	Qvality PEP	Qvality q-value	# Protein Groups	# Proteins	# PSMs	Master Protein Accessions	Positions in Master Proteins	Modifications in Master Proteins	# Missed Cleavages	Theo. MH+ [Da]	Contaminant	Abundances (Scaled): F1: Sample	Quan Info	Found in Sample: [S1] F1: Sample	Confidence (by Search Engine): A10 Sequest HT	Percolator q-Value (by Search Engine): A10 Sequest HT	Percolator PEP (by Search Engine): A10 Sequest HT	XCorr (by Search Engine): A10 Sequest HT	Top Apex RT [min]	Quan Usage	Quan Ratio Usage	Sequence in Protein	Positions in Proteins
	FALSE	High	[K].LVDSAWLEIMTK.[Y]		0.00412908	0.000424116	1	2	3	G3HA14	G3HA14 [66-77]		0	1405.74	FALSE	100		High	High	5.934e-05	8.979e-05	2.07	78.74	Used	Used	K.LVDSAWLEIMTK.Y	[66-77]
	FALSE	High	[K].LSEIPLTLHSVSELVR.[L]		2.02541e-05	0.000424116	1	2	8	G3HA14	G3HA14 [588-603]		0	1793.02	FALSE	100		High	High	5.934e-05	2.371e-08	3.2	72.44	Used	Used	K.LSEIPLTLHSVSELVR.L	[588-603]
	FALSE	High	[R].YWLFSNEVPGLFIEK.[G]		0.0190014	0.000424116	1	2	1	G3HA14	G3HA14 [822-836]		0	1841.95	FALSE	100		High	High	5.934e-05	0.0009617	2.51	82.93	Used	Used	R.YWLFSNEVPGLFIEK.G	[822-836]
	FALSE	High	[R].WASMSEEQR.[K]		0.0227346	0.000424116	1	2	5	G3HA14	G3HA14 [445-453]		0	1123.48	FALSE	100		High	High	5.934e-05	0.001269	1.86	11.09	Used	Used	R.WASMSEEQR.K	[445-453]
	FALSE	High	[R].SDLIEVATR.[L]		0.00515967	0.000424116	1	2	14	G3HA14	G3HA14 [966-974]		0	1003.54	FALSE	100		High	High	5.934e-05	0.0001259	2.53	28.05	Used	Used	R.SDLIEVATR.L	[966-974]
	FALSE	High	[K].FSDFLLDPYK.[Y]		0.00102007	0.000424116	1	2	9	G3HA14	G3HA14 [199-208]		0	1244.62	FALSE	100		High	High	5.934e-05	1.023e-05	3.49	70.37	Used	Used	K.FSDFLLDPYK.Y	[199-208]
	FALSE	High	[R].AGTGENAPWVVEDELVKK.[Y]		0.0100607	0.000424116	1	2	1	G3HA14	G3HA14 [175-192]		1	1941.99	FALSE		No Quan Values	High	High	5.934e-05	0.0003577	2.61		Not Used	Not Used	R.AGTGENAPWVVEDELVKK.Y	[175-192]
	FALSE	High	[R].AGTGENAPWVVEDELVK.[K]		0.016756	0.000424116	1	2	3	G3HA14	G3HA14 [175-191]		0	1813.9	FALSE	100		High	High	5.934e-05	0.0007894	2.22	63.28	Used	Used	R.AGTGENAPWVVEDELVK.K	[175-191]
	FALSE	High	[R].DEAEDYYDVIDHPMDFQTMQNK.[C]		2.56941e-09	0.000424116	1	2	3	G3HA14	G3HA14 [1279-1300]		0	2704.12	FALSE	100		High	High	5.934e-05	2.177e-14	3.32	77.43	Used	Used	R.DEAEDYYDVIDHPMDFQTMQNK.C	[1279-1300]
	FALSE	High	[R].LADDEGDSDSESVGQSR.[G]		2.70528e-05	0.000424116	1	2	4	G3HA14	G3HA14 [1369-1385]		0	1766.73	FALSE	100		High	High	5.934e-05	3.705e-08	2.57	8.5	Used	Used	R.LADDEGDSDSESVGQSR.G	[1369-1385]
	FALSE	High	[K].GWVHNSIDYR.[F]		0.0366031	0.000741856	1	2	7	G3HA14	G3HA14 [837-846]		0	1246.6	FALSE	100		High	High	9.761e-05	0.002666	1.74	18.51	Used	Used	K.GWVHNSIDYR.F	[837-846]
	FALSE	High	[K].WDMSAENAR.[C]		0.0395333	0.000741856	1	2	6	G3HA14	G3HA14 [1087-1095]		0	1079.46	FALSE	100		High	High	9.761e-05	0.003023	1.73	17.18	Used	Used	K.WDMSAENAR.C	[1087-1095]
	FALSE	High	[R].YEDQELGGR.[N]		0.0483204	0.000741856	1	2	4	G3HA14	G3HA14 [490-498]		0	1066.48	FALSE	100		High	High	9.761e-05	0.004161	1.43	8.37	Used	Used	R.YEDQELGGR.N	[490-498]
	FALSE	High	[K].QMTLLDMAK.[G]		0.0336852	0.000741856	1	2	5	G3HA14	G3HA14 [347-355]		0	1050.53	FALSE	100		High	High	9.761e-05	0.002344	2.17	44.95	Used	Used	K.QMTLLDMAK.G	[347-355]
	FALSE	High	[K].EAWEEEQEVAELLK.[E]		0.0666755	0.00208235	1	2	1	G3HA14	G3HA14 [28-41]		0	1702.82	FALSE	100		High	High	0.0002678	0.006889	1.7	77.67	Used	Used	K.EAWEEEQEVAELLK.E	[28-41]
FALSE	High	Master Protein	A0A8C2LFA2	SWI/SNF related, matrix associated, actin dependent regulator of chromatin subfamily c member 1 OS=Cricetulus griseus OX=10029 GN=Smarcc1 PE=4 SV=1	FALSE	21	18	72	16	1109	123.1	5.72	1
	Checked	Confidence	Annotated Sequence	Modifications	Qvality PEP	Qvality q-value	# Protein Groups	# Proteins	# PSMs	Master Protein Accessions	Positions in Master Proteins	Modifications in Master Proteins	# Missed Cleavages	Theo. MH+ [Da]	Contaminant	Abundances (Scaled): F1: Sample	Quan Info	Found in Sample: [S1] F1: Sample	Confidence (by Search Engine): A10 Sequest HT	Percolator q-Value (by Search Engine): A10 Sequest HT	Percolator PEP (by Search Engine): A10 Sequest HT	XCorr (by Search Engine): A10 Sequest HT	Top Apex RT [min]	Quan Usage	Quan Ratio Usage	Sequence in Protein	Positions in Proteins
	FALSE	High	[K].TPEIYLAYR.[N]		0.00457423	0.000424116	2	8	9	A0A8C2LFA2; A0A8C2LN64	A0A8C2LFA2 [482-490]; A0A8C2LN64 [458-466]		0	1125.59	FALSE	100	Shared	High	High	5.934e-05	0.0001049	3.07	40.72	Not Used	Not Used	K.TPEIYLAYR.N	[482-490]
	FALSE	High	[R].VREEVPLELVEAHVK.[K]		0.00241536	0.000424116	1	4	6	A0A8C2LFA2	A0A8C2LFA2 [724-738]		1	1746.97	FALSE	100		High	High	5.934e-05	3.889e-05	3.66	41.75	Used	Used	R.VREEVPLELVEAHVK.K	[724-738]
	FALSE	High	[K].WILDTDVFNEWMNEEDYEVDENR.[K]		0.00012215	0.000424116	1	3	1	A0A8C2LFA2	A0A8C2LFA2 [268-290]		0	2961.25	FALSE		No Quan Values	High	High	5.934e-05	3.813e-07	2.36		Not Used	Not Used	K.WILDTDVFNEWMNEEDYEVDENR.K	[268-290]
	FALSE	High	[K].WILDTDVFNEWMNEEDYEVDENRKPVSFR.[Q]		2.16075e-07	0.000424116	1	3	1	A0A8C2LFA2	A0A8C2LFA2 [268-296]		1	3675.67	FALSE	100		High	High	5.934e-05	2.092e-11	5.74	81.32	Used	Used	K.WILDTDVFNEWMNEEDYEVDENRKPVSFR.Q	[268-296]
	FALSE	High	[R].SPQVPAAQQMLNFPEK.[N]		0.0146857	0.000424116	1	4	4	A0A8C2LFA2	A0A8C2LFA2 [572-587]		0	1784.9	FALSE	100		High	High	5.934e-05	0.0006404	2.18	55.57	Used	Used	R.SPQVPAAQQMLNFPEK.N	[572-587]
	FALSE	High	[K].EQDSEVSEDIKPEEK.[E]		5.18841e-05	0.000424116	1	4	8	A0A8C2LFA2	A0A8C2LFA2 [818-832]		0	1761.8	FALSE	100		High	High	5.934e-05	1.019e-07	3.63	10.05	Used	Used	K.EQDSEVSEDIKPEEK.E	[818-832]
	FALSE	High	[R].EEVPLELVEAHVK.[K]		0.0247165	0.000424116	1	4	1	A0A8C2LFA2	A0A8C2LFA2 [726-738]		0	1491.81	FALSE	100		High	High	5.934e-05	0.001443	1.61	51.25	Used	Used	R.EEVPLELVEAHVK.K	[726-738]
	FALSE	High	[K].ALAGLVVQLLQFQEDAFGK.[H]		8.70029e-07	0.000424116	1	4	2	A0A8C2LFA2	A0A8C2LFA2 [75-93]		0	2047.12	FALSE	100		High	High	5.934e-05	1.803e-10	4.88	86.76	Used	Used	K.ALAGLVVQLLQFQEDAFGK.H	[75-93]
	FALSE	High	[K].AALEEFSR.[V]		0.0108129	0.000424116	1	4	14	A0A8C2LFA2	A0A8C2LFA2 [716-723]		0	922.463	FALSE	100		High	High	5.934e-05	0.0003982	1.5	17.31	Used	Used	K.AALEEFSR.V	[716-723]
	FALSE	High	[K].GGTVADLDEQDEEAVTAGGK.[E]		0.00680572	0.000424116	1	4	3	A0A8C2LFA2	A0A8C2LFA2 [401-420]		0	1961.89	FALSE	100		High	High	5.934e-05	0.0001936	2.4	32.81	Used	Used	K.GGTVADLDEQDEEAVTAGGK.E	[401-420]
	FALSE	High	[K].KVEHEISEGNVATAAAAALASAATK.[A]		0.000649015	0.000424116	1	4	3	A0A8C2LFA2	A0A8C2LFA2 [855-879]		1	2410.26	FALSE		No Quan Values	High	High	5.934e-05	5.079e-06	4.57		Not Used	Not Used	K.KVEHEISEGNVATAAAAALASAATK.A	[855-879]
	FALSE	High	[R].QNFHMEQLK.[Y]		0.032313	0.000741856	1	3	2	A0A8C2LFA2	A0A8C2LFA2 [939-947]		0	1174.57	FALSE		No Quan Values	High	High	9.761e-05	0.002201	2.72		Not Used	Not Used	R.QNFHMEQLK.Y	[939-947]
	FALSE	High	[K].EKPIDLQNFGLR.[T]		0.0625364	0.00178707	1	4	2	A0A8C2LFA2	A0A8C2LFA2 [590-601]		0	1429.78	FALSE	100		High	High	0.0002306	0.006226	1.72	45.4	Used	Used	K.EKPIDLQNFGLR.T	[590-601]
	FALSE	High	[R].ALPEFFNGK.[N]		0.0678492	0.00208235	2	8	6	A0A8C2LFA2; A0A8C2LN64	A0A8C2LFA2 [469-477]; A0A8C2LN64 [445-453]		0	1022.53	FALSE	100	Shared	High	High	0.0002678	0.007126	1.53	42.12	Not Used	Not Used	R.ALPEFFNGK.N	[469-477]
	FALSE	High	[K].GGTVADLDEQDEEAVTAGGKEDEDPSKGDPSR.[S]		0.0942444	0.00555555	1	4	1	A0A8C2LFA2	A0A8C2LFA2 [401-432]		2	3274.45	FALSE	100		High	High	0.0007131	0.012	2.68	28.51	Used	Used	K.GGTVADLDEQDEEAVTAGGKEDEDPSKGDPSR.S	[401-432]
	FALSE	High	[R].FDLQNPSR.[M]		0.108627	0.00725752	1	4	7	A0A8C2LFA2	A0A8C2LFA2 [136-143]		0	976.485	FALSE	100		High	High	0.0009253	0.01517	1.96	19.09	Used	Used	R.FDLQNPSR.M	[136-143]
	FALSE	High	[K].FWESPDTVSQLDSVR.[V]		0.125009	0.00844323	1	2	1	A0A8C2LFA2	A0A8C2LFA2 [41-55]		0	1765.84	FALSE	100		High	High	0.00113	0.01904	1.56	60.91	Used	Used	K.FWESPDTVSQLDSVR.V	[41-55]
	FALSE	High	[K].EEDEQEDLTK.[D]		0.130709	0.00844323	1	4	1	A0A8C2LFA2	A0A8C2LFA2 [359-368]		0	1235.53	FALSE	100		High	High	0.00119	0.02047	1.36	7.38	Used	Used	K.EEDEQEDLTK.D	[359-368]
FALSE	High	Master Protein	G3GVD0	Actin beta OS=Cricetulus griseus OX=10029 GN=Actb PE=3 SV=1	FALSE	38	12	71	10	375	41.7	5.48	1
	Checked	Confidence	Annotated Sequence	Modifications	Qvality PEP	Qvality q-value	# Protein Groups	# Proteins	# PSMs	Master Protein Accessions	Positions in Master Proteins	Modifications in Master Proteins	# Missed Cleavages	Theo. MH+ [Da]	Contaminant	Abundances (Scaled): F1: Sample	Quan Info	Found in Sample: [S1] F1: Sample	Confidence (by Search Engine): A10 Sequest HT	Percolator q-Value (by Search Engine): A10 Sequest HT	Percolator PEP (by Search Engine): A10 Sequest HT	XCorr (by Search Engine): A10 Sequest HT	Top Apex RT [min]	Quan Usage	Quan Ratio Usage	Sequence in Protein	Positions in Proteins
	FALSE	High	[K].IWHHTFYNELR.[V]		0.00119317	0.000424116	1	9	11	G3GVD0	G3GVD0 [85-95]		0	1515.75	FALSE	100		High	High	5.934e-05	1.312e-05	2.65	23.45	Used	Used	K.IWHHTFYNELR.V	[85-95]
	FALSE	High	[K].QEYDESGPSIVHR.[K]		0.000155469	0.000424116	1	6	4	G3GVD0	G3GVD0 [360-372]		0	1516.7	FALSE	100		High	High	5.934e-05	5.565e-07	3.19	13.39	Used	Used	K.QEYDESGPSIVHR.K	[360-372]
	FALSE	High	[R].VAPEEHPVLLTEAPLNPK.[A]		1.27767e-08	0.000424116	1	6	13	G3GVD0	G3GVD0 [96-113]		0	1954.06	FALSE	100		High	High	5.934e-05	2.618e-13	4.14	42.23	Used	Used	R.VAPEEHPVLLTEAPLNPK.A	[96-113]
	FALSE	High	[KR].SYELPDGQVITIGNER.[F]		0.00280807	0.000424116	2	22	8	G3ID82; G3GVD0	G3ID82 [240-255]; G3GVD0 [239-254]		0	1790.89	FALSE	100	Shared	High	High	5.934e-05	4.943e-05	2.98	64.66	Not Used	Not Used	K.SYELPDGQVITIGNER.F	[239-254]
	FALSE	High	[K].EITALAPSTMK.[I]		0.00740382	0.000424116	1	18	6	G3GVD0	G3GVD0 [316-326]		0	1161.62	FALSE	100		High	High	5.934e-05	0.0002221	2.86	28.5	Used	Used	K.EITALAPSTMK.I	[316-326]
	FALSE	High	[K].AGFAGDDAPR.[A]		0.00166225	0.000424116	1	18	13	G3GVD0	G3GVD0 [19-28]		0	976.448	FALSE	100		High	High	5.934e-05	2.189e-05	1.89	8.85	Used	Used	K.AGFAGDDAPR.A	[19-28]
	FALSE	High	[K].DLYANTVLSGGTTMYPGIADR.[M]		2.39793e-05	0.000424116	1	7	3	G3GVD0	G3GVD0 [292-312]		0	2215.07	FALSE	100		High	High	5.934e-05	3.062e-08	3.85	78.26	Used	Used	K.DLYANTVLSGGTTMYPGIADR.M	[292-312]
	FALSE	High	[K].DSYVGDEAQSK.[R]		0.0227346	0.000424116	1	17	3	G3GVD0	G3GVD0 [51-61]		0	1198.52	FALSE	100		High	High	5.934e-05	0.001273	1.35	7.78	Used	Used	K.DSYVGDEAQSK.R	[51-61]
	FALSE	High	[R].HQGVMVGMGQK.[D]		0.00156501	0.000424116	2	20	1	G3ID82; G3GVD0	G3ID82 [41-51]; G3GVD0 [40-50]		0	1171.57	FALSE	100	Shared	High	High	5.934e-05	1.994e-05	2.18	7.19	Not Used	Not Used	R.HQGVMVGMGQK.D	[40-50]
	FALSE	High	[R].GYSFTTTAER.[E]		0.0351144	0.000741856	1	7	5	G3GVD0	G3GVD0 [197-206]		0	1132.53	FALSE	100		High	High	9.761e-05	0.002511	1.32	17.32	Used	Used	R.GYSFTTTAER.E	[197-206]
	FALSE	High	[R].KDLYANTVLSGGTTMYPGIADR.[M]		0.0349067	0.000741856	1	7	1	G3GVD0	G3GVD0 [291-312]		1	2343.16	FALSE	100		High	High	9.761e-05	0.002478	1.72	59.23	Used	Used	R.KDLYANTVLSGGTTMYPGIADR.M	[291-312]
	FALSE	High	[R].AVFPSIVGRPR.[H]		0.0395333	0.000741856	1	18	3	G3GVD0	G3GVD0 [29-39]		0	1198.71	FALSE	100		High	High	9.761e-05	0.003014	2.45	28.92	Used	Used	R.AVFPSIVGRPR.H	[29-39]
FALSE	High	Master Protein	A0A8C2QL00	Vir like m6A methyltransferase associated OS=Cricetulus griseus OX=10029 PE=3 SV=1	FALSE	13	18	70	8	1743	194.6	5.11	1	Phospho [S1509]
	Checked	Confidence	Annotated Sequence	Modifications	Qvality PEP	Qvality q-value	# Protein Groups	# Proteins	# PSMs	Master Protein Accessions	Positions in Master Proteins	Modifications in Master Proteins	# Missed Cleavages	Theo. MH+ [Da]	Contaminant	Abundances (Scaled): F1: Sample	Quan Info	Found in Sample: [S1] F1: Sample	Confidence (by Search Engine): A10 Sequest HT	Percolator q-Value (by Search Engine): A10 Sequest HT	Percolator PEP (by Search Engine): A10 Sequest HT	XCorr (by Search Engine): A10 Sequest HT	Top Apex RT [min]	Quan Usage	Quan Ratio Usage	Sequence in Protein	Positions in Proteins
	FALSE	High	[K].NLQSLITLMEYYSK.[E]		0.00143835	0.000424116	2	2	4	G3HI13; A0A8C2QL00	G3HI13 [617-630]; A0A8C2QL00 [820-833]		0	1702.87	FALSE	100	Shared	High	High	5.934e-05	1.754e-05	3.05	83.4	Not Used	Not Used	K.NLQSLITLMEYYSK.E	[820-833]
	FALSE	High	[R].LLALLDALASHK.[A]		0.00172346	0.000424116	1	1	6	A0A8C2QL00	A0A8C2QL00 [1224-1235]		0	1264.76	FALSE	100		High	High	5.934e-05	2.32e-05	2.39	69.6	Used	Used	R.LLALLDALASHK.A	[1224-1235]
	FALSE	High	[K].LTELLDLYR.[E]		0.000685205	0.000424116	2	2	13	G3HI13; A0A8C2QL00	G3HI13 [184-192]; A0A8C2QL00 [385-393]		0	1135.64	FALSE	100	Shared	High	High	5.934e-05	5.53e-06	2.28	63.58	Not Used	Not Used	K.LTELLDLYR.E	[385-393]
	FALSE	High	[K].LNTILTQPWR.[L]		0.00603392	0.000424116	1	1	2	A0A8C2QL00	A0A8C2QL00 [978-987]		0	1241.7	FALSE	100		High	High	5.934e-05	0.0001613	2.13	51.34	Used	Used	K.LNTILTQPWR.L	[978-987]
	FALSE	High	[K].VDLIELSEK.[C]		0.0102437	0.000424116	2	2	6	G3HI13; A0A8C2QL00	G3HI13 [1132-1140]; A0A8C2QL00 [1481-1489]		0	1045.58	FALSE	100	Shared	High	High	5.934e-05	0.0003671	2.14	42.16	Not Used	Not Used	K.VDLIELSEK.C	[1481-1489]
	FALSE	High	[R].TVLDLIVEDLQSTSEDK.[E]		0.0139139	0.000424116	1	1	1	A0A8C2QL00	A0A8C2QL00 [1197-1213]		0	1904.97	FALSE	100		High	High	5.934e-05	0.0005887	1.82	84.47	Used	Used	R.TVLDLIVEDLQSTSEDK.E	[1197-1213]
	FALSE	High	[R].TVLDLIVEDLQSTSEDKEK.[Q]		6.59825e-06	0.000424116	1	1	1	A0A8C2QL00	A0A8C2QL00 [1197-1215]		1	2162.11	FALSE	100		High	High	5.934e-05	4.16e-09	3.98	81.16	Used	Used	R.TVLDLIVEDLQSTSEDKEK.Q	[1197-1215]
	FALSE	High	[K].YPNFDVEYTPEDLASVPPMTYDPYDR.[E]		0.0232843	0.000424116	2	2	1	G3HI13; A0A8C2QL00	G3HI13 [117-142]; A0A8C2QL00 [318-343]		0	3094.37	FALSE		No Quan Values	High	High	5.934e-05	0.001318	2.88		Not Used	Not Used	K.YPNFDVEYTPEDLASVPPMTYDPYDR.E	[318-343]
	FALSE	High	[K].VNTDGLVLR.[G]		0.00845126	0.000424116	1	1	12	A0A8C2QL00	A0A8C2QL00 [106-114]		0	986.563	FALSE	100		High	High	5.934e-05	0.0002726	2.09	26.18	Used	Used	K.VNTDGLVLR.G	[106-114]
	FALSE	High	[R].VVTAGSAILQK.[C]		0.0212883	0.000424116	2	2	3	G3HI13; A0A8C2QL00	G3HI13 [343-353]; A0A8C2QL00 [546-556]		0	1086.65	FALSE	100	Shared	High	High	5.934e-05	0.001146	2.16	19.13	Not Used	Not Used	R.VVTAGSAILQK.C	[546-556]
	FALSE	High	[K].DTGELASSFLEFMR.[Q]		3.85799e-06	0.000424116	2	2	3	G3HI13; A0A8C2QL00	G3HI13 [1022-1035]; A0A8C2QL00 [1388-1401]		0	1602.75	FALSE	100	Shared	High	High	5.934e-05	1.809e-09	4.54	83.31	Not Used	Not Used	K.DTGELASSFLEFMR.Q	[1388-1401]
	FALSE	High	[R].AYGETSPHTFQLDLFFNNVSKPSAPVFDR.[L]		1.25167e-11	0.000424116	1	1	2	A0A8C2QL00	A0A8C2QL00 [58-86]		0	3284.6	FALSE	100		High	High	5.934e-05	5.731e-18	7.14	78.22	Used	Used	R.AYGETSPHTFQLDLFFNNVSKPSAPVFDR.L	[58-86]
	FALSE	High	[K].HPSAEQSSHIDVVR.[F]		0.00211544	0.000424116	1	1	1	A0A8C2QL00	A0A8C2QL00 [17-30]		0	1561.77	FALSE		No Quan Values	High	High	5.934e-05	3.176e-05	1.82		Not Used	Not Used	K.HPSAEQSSHIDVVR.F	[17-30]
	FALSE	High	[R].SFLSEPSSPGR.[T]	1xPhospho [S7]	0.0447567	0.000741856	2	2	2	G3HI13; A0A8C2QL00	G3HI13 [1154-1164]; A0A8C2QL00 [1503-1513]	G3HI13 1xPhospho [S1160]; A0A8C2QL00 1xPhospho [S1509]	0	1243.54	FALSE	100	Shared	High	High	9.761e-05	0.00369	2.56	32.03	Not Used	Not Used	R.SFLSEPSSPGR.T	[1503-1513]
	FALSE	High	[K].LAILHLINGTIK.[G]		0.0288597	0.000741856	1	1	2	A0A8C2QL00	A0A8C2QL00 [1239-1250]		0	1305.83	FALSE	100		High	High	9.761e-05	0.001837	2.02	58.9	Used	Used	K.LAILHLINGTIK.G	[1239-1250]
	FALSE	High	[R].DDPYPVLFR.[Y]		0.0879902	0.00428424	2	2	4	G3HI13; A0A8C2QL00	G3HI13 [463-471]; A0A8C2QL00 [666-674]		0	1121.56	FALSE	100	Shared	High	High	0.0005507	0.01074	1.31	61.14	Not Used	Not Used	R.DDPYPVLFR.Y	[666-674]
	FALSE	High	[K].ENSGAIEASVK.[L]		0.111736	0.00725752	2	2	1	G3HI13; A0A8C2QL00	G3HI13 [173-183]; A0A8C2QL00 [374-384]		0	1104.55	FALSE	100	Shared	High	High	0.0009253	0.01583	1.39	8.47	Not Used	Not Used	K.ENSGAIEASVK.L	[374-384]
	FALSE	High	[K].GLSYLQLK.[N]		0.12362	0.00827873	2	2	6	G3HI13; A0A8C2QL00	G3HI13 [213-220]; A0A8C2QL00 [414-421]		0	921.54	FALSE	100	Shared	High	High	0.001095	0.01869	1.33	35.87	Not Used	Not Used	K.GLSYLQLK.N	[414-421]
FALSE	High	Master Protein	A0A061II64	DNA helicase OS=Cricetulus griseus OX=10029 GN=H671_3g8612 PE=4 SV=1	FALSE	9	17	67	11	1984	228.4	8.12	1
	Checked	Confidence	Annotated Sequence	Modifications	Qvality PEP	Qvality q-value	# Protein Groups	# Proteins	# PSMs	Master Protein Accessions	Positions in Master Proteins	Modifications in Master Proteins	# Missed Cleavages	Theo. MH+ [Da]	Contaminant	Abundances (Scaled): F1: Sample	Quan Info	Found in Sample: [S1] F1: Sample	Confidence (by Search Engine): A10 Sequest HT	Percolator q-Value (by Search Engine): A10 Sequest HT	Percolator PEP (by Search Engine): A10 Sequest HT	XCorr (by Search Engine): A10 Sequest HT	Top Apex RT [min]	Quan Usage	Quan Ratio Usage	Sequence in Protein	Positions in Proteins
	FALSE	High	[K].MVLDHLVIQR.[M]		0.00285929	0.000424116	2	13	3	A0A061II64; A0A061ICL9	A0A061II64 [1046-1055]; A0A061ICL9 [928-937]		0	1223.69	FALSE	100	Shared	High	High	5.934e-05	5.065e-05	3.09	39.2	Not Used	Not Used	K.MVLDHLVIQR.M	[1046-1055]
	FALSE	High	[K].NNPDYNWNVR.[K]		0.0021411	0.000424116	1	8	5	A0A061II64	A0A061II64 [1973-1982]		0	1291.58	FALSE	100		High	High	5.934e-05	3.246e-05	2.54	24.07	Used	Used	K.NNPDYNWNVR.K	[1973-1982]
	FALSE	High	[R].LKNDDSLLYK.[T]		0.0223308	0.000424116	2	13	1	A0A061II64; A0A061ICL9	A0A061II64 [735-744]; A0A061ICL9 [617-626]		1	1208.65	FALSE	100	Shared	High	High	5.934e-05	0.001239	1.08	13.64	Not Used	Not Used	R.LKNDDSLLYK.T	[735-744]
	FALSE	High	[K].SIIQHEEEFEMLHK.[S]		0.00443855	0.000424116	1	8	1	A0A061II64	A0A061II64 [1334-1347]		0	1769.85	FALSE	100		High	High	5.934e-05	0.0001004	2.25	32.66	Used	Used	K.SIIQHEEEFEMLHK.S	[1334-1347]
	FALSE	High	[K].ELEEIYMLPR.[IM]		0.00180861	0.000424116	2	13	6	A0A061II64; A0A061ICL9	A0A061II64 [1176-1185]; A0A061ICL9 [1061-1070]		0	1292.66	FALSE	100	Shared	High	High	5.934e-05	2.491e-05	2.74	61.27	Not Used	Not Used	K.ELEEIYMLPR.I	[1176-1185]
	FALSE	High	[R].ENGQEVLQSLIR.[S]		0.00142111	0.000424116	1	8	4	A0A061II64	A0A061II64 [890-901]		0	1385.74	FALSE	100		High	High	5.934e-05	1.717e-05	2.86	60.61	Used	Used	R.ENGQEVLQSLIR.S	[890-901]
	FALSE	High	[K].EIEGEESEPQEMDIDEILR.[L]		0.018331	0.000424116	1	8	1	A0A061II64	A0A061II64 [1095-1113]		0	2261.01	FALSE	100		High	High	5.934e-05	0.0009085	2.09	76.11	Used	Used	K.EIEGEESEPQEMDIDEILR.L	[1095-1113]
	FALSE	High	[K].DLVEGFTDAEIR.[R]		0.000340464	0.000424116	1	8	7	A0A061II64	A0A061II64 [1239-1250]		0	1364.67	FALSE	100		High	High	5.934e-05	1.874e-06	2.38	63.22	Used	Used	K.DLVEGFTDAEIR.R	[1239-1250]
	FALSE	High	[K].GTVEEEIIER.[A]		0.00772224	0.000424116	1	8	6	A0A061II64	A0A061II64 [1032-1041]		0	1174.6	FALSE	100		High	High	5.934e-05	0.0002365	2.16	27.69	Used	Used	K.GTVEEEIIER.A	[1032-1041]
	FALSE	High	[K].KQPAYLGGENLELR.[D]		0.000388759	0.000424116	1	8	7	A0A061II64	A0A061II64 [585-598]		1	1587.85	FALSE	100		High	High	5.934e-05	2.296e-06	2.67	30.82	Used	Used	K.KQPAYLGGENLELR.D	[585-598]
	FALSE	High	[RK].VLIFSQMVR.[MC]		0.0372599	0.000741856	3	32	5	A0A061II64; A0A061ICL9; A0A061IND2	A0A061II64 [923-931]; A0A061ICL9 [805-813]; A0A061IND2 [1307-1315]		0	1092.62	FALSE	100	Shared	High	High	9.761e-05	0.002751	2.06	55.47	Not Used	Not Used	R.VLIFSQMVR.M	[923-931]
	FALSE	High	[K].VLEPFLLR.[R]		0.0374813	0.000741856	1	8	3	A0A061II64	A0A061II64 [805-812]		0	986.603	FALSE	100		High	High	9.761e-05	0.002775	1.68	59.23	Used	Used	K.VLEPFLLR.R	[805-812]
	FALSE	High	[K].FGAEDLFK.[E]		0.0338858	0.000741856	1	8	4	A0A061II64	A0A061II64 [1087-1094]		0	926.462	FALSE	100		High	High	9.761e-05	0.002366	1.77	49.59	Used	Used	K.FGAEDLFK.E	[1087-1094]
	FALSE	High	[K].ISGVQVNVK.[S]		0.0342906	0.000741856	1	8	1	A0A061II64	A0A061II64 [1325-1333]		0	943.557	FALSE	100		High	High	9.761e-05	0.002409	2.53	14.32	Used	Used	K.ISGVQVNVK.S	[1325-1333]
	FALSE	High	[RK].NLWIFVSK.[F]		0.0830779	0.0033419	2	13	1	A0A061II64; A0A061ICL9	A0A061II64 [1689-1696]; A0A061ICL9 [1436-1443]		0	1006.57	FALSE	100	Shared	High	High	0.0004298	0.009835	1.59	66.5	Not Used	Not Used	R.NLWIFVSK.F	[1689-1696]
	FALSE	High	[K].FTEFDAR.[K]		0.0879902	0.00428424	2	13	6	A0A061II64; A0A061ICL9	A0A061II64 [1697-1703]; A0A061ICL9 [1444-1450]		0	885.41	FALSE	100	Shared	High	High	0.0005507	0.01074	1.21	16.21	Not Used	Not Used	K.FTEFDAR.K	[1697-1703]
	FALSE	High	[K].FGLPLER.[L]		0.0879902	0.00428424	1	8	6	A0A061II64	A0A061II64 [1259-1265]		0	831.472	FALSE	100		High	High	0.0005507	0.01083	2.06	37.9	Used	Used	K.FGLPLER.L	[1259-1265]
FALSE	High	Master Protein	A0A8C2LMP2	Tight junction protein 1 OS=Cricetulus griseus OX=10029 GN=Tjp1 PE=4 SV=1	FALSE	20	20	65	20	1746	195.1	6.73	1	Methyl [K1597]
	Checked	Confidence	Annotated Sequence	Modifications	Qvality PEP	Qvality q-value	# Protein Groups	# Proteins	# PSMs	Master Protein Accessions	Positions in Master Proteins	Modifications in Master Proteins	# Missed Cleavages	Theo. MH+ [Da]	Contaminant	Abundances (Scaled): F1: Sample	Quan Info	Found in Sample: [S1] F1: Sample	Confidence (by Search Engine): A10 Sequest HT	Percolator q-Value (by Search Engine): A10 Sequest HT	Percolator PEP (by Search Engine): A10 Sequest HT	XCorr (by Search Engine): A10 Sequest HT	Top Apex RT [min]	Quan Usage	Quan Ratio Usage	Sequence in Protein	Positions in Proteins
	FALSE	High	[R].LPEPQKPQVKPPEDIVR.[S]		0.000544903	0.000424116	1	3	7	A0A8C2LMP2	A0A8C2LMP2 [1326-1342]		0	1970.11	FALSE	100		High	High	5.934e-05	3.864e-06	3.61	27.6	Used	Used	R.LPEPQKPQVKPPEDIVR.S	[1326-1342]
[truncated: 3,266 more rows]

## Sheet: prot only
Accession	Description	Coverage [%]	# Peptides	# PSMs	# Unique Peptides	# AAs	MW [kDa]	calc. pI	# Protein Groups	Modifications
[truncated: 636 more rows]

## Sheet: parameters
====================================================================================================
[truncated: 1,071 more rows]
